# Supplementary material for: Extracellular Vesicles Released From Cortical Neurons Influence Spontaneous Activity of Recipient Neurons
Source: J Neurochem. 2025 Sep 15;169(9):e70231. doi: 10.1111/jnc.70231 (PMC12435116; doi:10.1111/jnc.70231)
Supplement: Supplementary file 1 — Data S1: jnc70231‐sup‐0001‐DataS1.xlsx. [file JNC-169-0-s001.xlsx]

## Sheet: Statitics 3VV-group
Protein Information			Protein Abundance (log2 - column-median)												Student's T-test (EV vs Cells)
Accession	Description	Gene Symbol	Cell_1	Cell_2	Cell_3	Cell_4	Cell_5	Cell_6	EV_1	EV_2	EV_3	EV_4	EV_5	EV_6	p-value	q-value	log2 Difference	T: Biological Process	T: Cellular Component	T: Molecular Function	T: # Unique Peptides	T: # PSMs
Q9D2R0	Acetoacetyl-CoA synthetase [OS=Mus musculus]	Aacs	1.8544	1.98157	1.74965	2.02204	2.3154	1.70275	-1.16863	NaN	0.102173	-0.878267	0.433633	-0.0394068	3.07942e-05	0.000159852	-2.24774	other metabolic processes;developmental processes;other biological processes	cytosol	other molecular function	15	253
Q3UHJ0	AP2-associated protein kinase 1 [OS=Mus musculus]	Aak1	2.81688	2.81194	2.64059	2.84686	2.92148	2.6847	-5.5807	-1.67981	-5.06165	-1.10955	-2.5433	NaN	4.37059e-05	0.000204893	-5.98208	protein metabolism;other metabolic processes;transport;other biological processes	plasma membrane;other membranes;cytosol;other cell component	signal transduction activity or receptor binding;kinase activity;other molecular function	17	409
Q8R0P4	Mth938 domain-containing protein [OS=Mus musculus]	Aamdc	-0.789877	-1.03707	-0.999338	-1.1854	-1.35311	-1.36666	-0.238923	NaN	-2.63365	-3.39254	1.05093	0.578186	0.814219	0.841708	0.194712	RNA metabolism OR transcription;other metabolic processes;other biological processes	other cell component		4	35
Q8BGQ7	Alanine--tRNA ligase, cytoplasmic [OS=Mus musculus]	Aars1	5.52224	5.57077	5.06311	4.89137	5.2075	4.90989	6.5308	4.22429	2.06217	3.12805	4.51435	1.84504	0.0695404	0.0940291	-1.4767	protein metabolism;RNA metabolism OR transcription;other metabolic processes;developmental processes;other biological processes	cytosol;mitochondrion	nucleic acid binding activity;other molecular function	38	1023
Q3THG9	Alanyl-tRNA editing protein Aarsd1 [OS=Mus musculus]	Aarsd1	2.16856	1.0196	1.79205	2.05641	1.52125	1.51893	6.03717	-1.25876	6.33695	6.55685	5.00538	3.76402	0.0495879	0.0699844	2.72747	protein metabolism;RNA metabolism OR transcription;other metabolic processes;other biological processes	other cell component	nucleic acid binding activity;other molecular function	8	106
P61922	4-aminobutyrate aminotransferase, mitochondrial [OS=Mus musculus]	Abat	4.23171	4.23412	4.11549	4.54814	4.45971	4.60511	-4.81822	0.850061	-0.623373	1.17816	0.128481	-1.19073	0.000194506	0.000659903	-5.11165	other metabolic processes;stress response;developmental processes;other biological processes	mitochondrion;other cell component	other molecular function	22	503
P55096	ATP-binding cassette sub-family D member 3 [OS=Mus musculus]	Abcd3	2.29056	2.33648	2.26765	2.24197	2.38452	2.31524	1.61353	-4.42595	NaN	-0.563759	NaN	0.919503	0.0255752	0.0387149	-2.92024	cell organization and biogenesis;other metabolic processes;transport;other biological processes	other membranes;other cytoplasmic organelle;other cell component	transporter activity;other molecular function	9	171
P61222	ATP-binding cassette sub-family E member 1 [OS=Mus musculus]	Abce1	2.39322	2.53134	2.37538	2.37993	2.6142	2.34259	0.811627	0.45597	0.567772	-0.354805	3.89521	1.31444	0.0519149	0.0729281	-1.32441	cell organization and biogenesis;protein metabolism;other metabolic processes;transport;other biological processes	cytosol;mitochondrion;translational apparatus;other cell component	enzyme regulator activity;translation activity;other molecular function	12	231
Q6P542	ATP-binding cassette sub-family F member 1 [OS=Mus musculus]	Abcf1	0.667101	0.766075	0.815691	0.784667	0.672483	0.813987	0.628894	0.675744	-3.24987	-2.61119	-0.306546	-3.59238	0.0225636	0.0346896	-2.16256	protein metabolism;other metabolic processes;other biological processes	cytosol;translational apparatus;nucleus;other cell component	translation activity;nucleic acid binding activity;other molecular function	9	151
Q99LE6	ATP-binding cassette sub-family F member 2 [OS=Mus musculus]	Abcf2	-0.237938	-0.135647	-0.21986	1.0383	1.06311	-0.0169153	NaN	0.0625095	-4.62611	0.684422	NaN	-0.555749	0.212036	0.256586	-1.35724			other molecular function	8	104
Q99LR1	Lysophosphatidylserine lipase ABHD12 [OS=Mus musculus]	Abhd12	2.1822	2.26449	2.15114	2.12101	2.1723	2.01659	-3.7451	-0.805625	NaN	-0.797613	-0.993529	NaN	0.000181192	0.000623475	-3.73675	protein metabolism;other metabolic processes;other biological processes	plasma membrane;other membranes;mitochondrion;ER/Golgi;other cell component	other molecular function	15	267
Q8VCR7	Putative protein-lysine deacylase ABHD14B [OS=Mus musculus]	Abhd14b	-6.89284	-6.14328	-6.64945	-6.47583	-5.74107	NaN	1.1033	0.698494	1.82687	2.30817	2.89198	2.6685	1.3635e-08	6.46729e-07	8.29671	other biological processes	cytosol;nucleus;other cell component	other molecular function	2	46
Q8VD66	(Lyso)-N-acylphosphatidylethanolamine lipase [OS=Mus musculus]	Abhd4	-0.0985336	-0.0490665	-0.239944	-0.265851	-0.276001	-0.108043	-1.70473	-5.6455	-2.01202	NaN	-0.330759	-1.48218	0.0318157	0.0469282	-2.06213	other metabolic processes;other biological processes	mitochondrion;other cell component	other molecular function	4	145
Q8R2Y0	Monoacylglycerol lipase ABHD6 [OS=Mus musculus]	Abhd6	1.99865	2.00189	1.82908	1.82056	1.96504	1.6976	-3.9797	-6.25455	-4.2117	NaN	-1.53403	-1.31203	0.000123364	0.000467739	-5.34387	other metabolic processes;other biological processes	plasma membrane;other membranes;mitochondrion;other cytoplasmic organelle;other cell component	other molecular function	14	191
Q8CBW3	Abl interactor 1 [OS=Mus musculus]	Abi1	3.06437	3.06978	3.13429	3.07483	3.1721	3.03295	-3.12793	-3.91027	3.88724	NaN	NaN	-4.39619	0.011851	0.0200473	-4.97817	cell-cell signaling;cell organization and biogenesis;developmental processes;signal transduction;other biological processes	cytoskeleton;nucleus;other cell component	enzyme regulator activity;other molecular function	5	285
Q4JIM5	Tyrosine-protein kinase ABL2 [OS=Mus musculus]	Abl2	1.26586	-0.206684	1.2565	-0.304233	-0.538704	-0.58011	0.717055	NaN	-2.94873	NaN	NaN	-4.55444	0.0736307	0.0990616	-2.41081	cell adhesion;cell organization and biogenesis;protein metabolism;other metabolic processes;transport;developmental processes;signal transduction;other biological processes	plasma membrane;cytoskeleton;other cell component	kinase activity;other molecular function	9	126
Q8K4G5	Actin-binding LIM protein 1 [OS=Mus musculus]	Ablim1	1.07634	1.15568	0.946648	0.630158	0.656261	0.850049	NaN	-0.55174	-4.5295	NaN	NaN	0.833563	0.0664946	0.0904162	-2.30175	cell organization and biogenesis;RNA metabolism OR transcription;other metabolic processes;developmental processes;other biological processes	cytoskeleton;other cell component	cytoskeletal activity;other molecular function	13	182
Q5SSL4	Active breakpoint cluster region-related protein [OS=Mus musculus]	Abr	2.60332	2.68043	2.48892	2.34197	2.72549	2.48091	0.620317	NaN	-4.09029	NaN	-2.09827	NaN	0.00173048	0.00391217	-4.40958	cell organization and biogenesis;transport;developmental processes;signal transduction;other biological processes	plasma membrane;other membranes;cytosol;other cell component	enzyme regulator activity	14	308
Q3TCJ1	BRISC complex subunit Abraxas 2 [OS=Mus musculus]	Abraxas2	-0.720201	-0.627804	-1.12943	-1.05253	-1.42546	-1.243	-2.80602	-2.23046	-3.64464	-3.1652	-3.01728	-2.3635	2.30116e-05	0.00012738	-1.83811	cell cycle OR cell proliferation;cell organization and biogenesis;protein metabolism;other metabolic processes;stress response;other biological processes	cytoskeleton;nucleus;other cell component	cytoskeletal activity;other molecular function	5	78
Q921H8	3-ketoacyl-CoA thiolase A, peroxisomal [OS=Mus musculus]	Acaa1a	3.24074	3.19146	2.99717	2.99447	3.21954	2.68998	2.70744	3.07326	3.92458	4.22453	4.26793	4.33534	0.0397317	0.0571749	0.699953	other metabolic processes;other biological processes	other cytoplasmic organelle	other molecular function	10	314
Q8BWT1	3-ketoacyl-CoA thiolase, mitochondrial [OS=Mus musculus]	Acaa2	2.6081	2.7844	2.80637	2.77725	2.9445	3.02207	2.9665	2.53498	2.11138	3.8028	3.8259	3.99157	0.267305	0.316656	0.381741	cell organization and biogenesis;other metabolic processes;stress response;transport	mitochondrion	other molecular function	16	375
Q5SWU9	Acetyl-CoA carboxylase 1 [OS=Mus musculus]	Acaca	3.29927	3.40357	3.166	3.08246	3.08758	2.99929	0.323228	2.93435	-0.777226	4.64815	3.03707	3.12043	0.273975	0.323922	-0.958694	cell organization and biogenesis;protein metabolism;other metabolic processes;other biological processes	cytosol;cytoskeleton;nucleus	other molecular function	46	611
Q8JZN5	Complex I assembly factor ACAD9, mitochondrial [OS=Mus musculus]	Acad9	1.54729	0.956541	1.84539	1.4762	0.956886	1.627	NaN	NaN	4.57913	0.271894	0.473238	4.64871	0.300581	0.351769	1.09169	cell organization and biogenesis;other metabolic processes	other membranes;mitochondrion;nucleus;other cell component	other molecular function	12	170
P51174	Long-chain specific acyl-CoA dehydrogenase, mitochondrial [OS=Mus musculus]	Acadl	2.90826	3.13799	2.86359	2.81645	2.94122	3.00195	0.856717	1.98345	1.39826	-2.34071	1.55974	3.96437	0.0692447	0.0936817	-1.70794	other metabolic processes;stress response;other biological processes	other membranes;mitochondrion;other cell component	other molecular function	15	279
P45952	Medium-chain specific acyl-CoA dehydrogenase, mitochondrial [OS=Mus musculus]	Acadm	1.77399	1.80653	1.90975	1.94543	1.86308	2.00685	-0.261784	-1.93022	0.446012	0.649993	1.46123	0.631785	0.0048254	0.0093232	-1.7181	other metabolic processes;stress response;developmental processes;other biological processes	other membranes;mitochondrion;other cell component	other molecular function	10	237
P50544	Very long-chain specific acyl-CoA dehydrogenase, mitochondrial [OS=Mus musculus]	Acadvl	-0.269644	-0.0325947	-0.356207	1.02769	0.752916	0.212226	-1.03424	1.08777	1.18607	-0.883889	2.00246	1.55959	0.470744	0.519257	0.430563	other metabolic processes;stress response;other biological processes	other membranes;mitochondrion;nucleus	other molecular function	8	89
Q6ZQK5	Arf-GAP with coiled-coil, ANK repeat and PH domain-containing protein 2 [OS=Mus musculus]	Acap2	-1.29714	-1.12946	-1.41517	-1.28186	-1.63937	-1.57127	NaN	5.41663	NaN	NaN	-2.84198	5.40316	0.0597561	0.0823646	4.04832	transport;other biological processes	other membranes;other cytoplasmic organelle;other cell component	enzyme regulator activity;other molecular function	7	64
Q8QZT1	Acetyl-CoA acetyltransferase, mitochondrial [OS=Mus musculus]	Acat1	4.64582	4.71762	4.87376	5.03979	5.0796	5.16331	1.09103	NaN	1.18448	NaN	0.194994	0.465425	5.5587e-08	1.52801e-06	-4.186	other metabolic processes;stress response;developmental processes;other biological processes	mitochondrion;ER/Golgi	other molecular function	13	574
Q8CAY6	Acetyl-CoA acetyltransferase, cytosolic [OS=Mus musculus]	Acat2	5.2931	5.18678	4.84088	4.76862	5.04092	4.66501	3.07387	1.64872	2.23768	1.94651	3.0749	2.96469	4.2479e-06	3.56917e-05	-2.47483	other metabolic processes;other biological processes	cytosol;other cell component	other molecular function	10	535
Q8BMP6	Golgi resident protein GCP60 [OS=Mus musculus]	Acbd3	0.838072	0.776184	0.763319	0.773417	0.859219	0.741216	NaN	2.7507	NaN	-1.48516	-1.70251	-1.26443	0.185471	0.227513	-1.21726	other metabolic processes	other membranes;mitochondrion;ER/Golgi	other molecular function	9	194
Q5XG73	Acyl-CoA-binding domain-containing protein 5 [OS=Mus musculus]	Acbd5	-2.11225	-1.86045	-2.78179	-2.95739	-3.80594	-2.02076	0.182181	0.840708	NaN	0.497573	0.124207	-2.04161	0.00164205	0.00375083	2.51037	other metabolic processes	other membranes;nucleus;other cytoplasmic organelle;other cell component	other molecular function	3	35
Q9D061	Acyl-CoA-binding domain-containing protein 6 [OS=Mus musculus]	Acbd6	0.571331	0.712347	0.735975	0.0459414	-0.165426	0.0308905	-3.09603	-1.26016	-5.93763	NaN	-3.59383	NaN	0.00132742	0.00313885	-3.79376		other cell component	other molecular function	7	97
Q91V92	ATP-citrate synthase [OS=Mus musculus]	Acly	6.85716	6.90352	6.50934	6.38057	6.68916	6.34481	6.5638	4.89748	5.72824	4.95568	6.93456	6.69944	0.11777	0.151373	-0.650892	other metabolic processes	cytosol;nucleus	other molecular function	47	2138
P28271	Cytoplasmic aconitate hydratase [OS=Mus musculus]	Aco1	1.85093	1.34546	1.34585	1.59133	1.49348	1.25379	2.93475	1.62423	1.91832	2.8294	4.48641	3.82591	0.00943817	0.0165922	1.45636	other metabolic processes;transport;developmental processes;other biological processes	cytosol;ER/Golgi;other cell component	nucleic acid binding activity;other molecular function	18	300
Q99KI0	Aconitate hydratase, mitochondrial [OS=Mus musculus]	Aco2	6.56828	6.49984	6.77597	6.91048	6.91994	6.94326	3.41349	2.34478	2.08757	0.97066	3.23145	3.06857	6.13142e-07	8.62321e-06	-4.25021	other metabolic processes;stress response;developmental processes	cytosol;mitochondrion	other molecular function	35	1447
O55137	Acyl-coenzyme A thioesterase 1 [OS=Mus musculus]	Acot1	1.55704	1.47208	1.3767	1.28667	1.5196	1.37381	NaN	NaN	-0.917827	-1.37789	-1.61785	-1.87652	1.46017e-07	3.00216e-06	-2.87851	other metabolic processes;other biological processes	cytosol;other cell component	other molecular function	2	129
Q91V12	Cytosolic acyl coenzyme A thioester hydrolase [OS=Mus musculus]	Acot7	6.28365	6.31682	6.26732	6.15346	6.42003	6.27414	4.13642	2.05466	2.52754	1.7004	3.71194	3.34394	6.82124e-06	5.07884e-05	-3.37342	other metabolic processes	cytosol;mitochondrion;nucleus;other cell component	other molecular function	14	756
Q9R0H0	Peroxisomal acyl-coenzyme A oxidase 1 [OS=Mus musculus]	Acox1	3.13426	3.34723	2.23913	2.18945	2.2905	2.21441	-0.9821	-2.32506	-0.904093	NaN	-1.14517	-1.32126	9.17259e-07	1.13207e-05	-3.9047	cell organization and biogenesis;other metabolic processes;other biological processes	other membranes;cytosol;other cytoplasmic organelle;other cell component	other molecular function	19	277
Q9D358	Low molecular weight phosphotyrosine protein phosphatase [OS=Mus musculus]	Acp1	3.02613	2.24607	2.61676	1.79474	2.37127	2.05222	-1.151	NaN	NaN	0.658793	0.551142	-0.320326	0.000313133	0.000942125	-2.41655		plasma membrane;other membranes;cytosol;other cell component	other molecular function	5	121
P24638	Lysosomal acid phosphatase [OS=Mus musculus]	Acp2	0.428617	0.543982	0.138294	0.547854	0.454529	0.543496	-1.71277	NaN	-1.35606	-2.50346	0.250267	-1.00699	0.00261356	0.00561973	-1.7086	cell organization and biogenesis;other metabolic processes;developmental processes;other biological processes	other membranes;other cytoplasmic organelle	other molecular function	7	112
Q99PU5	Long-chain-fatty-acid--CoA ligase ACSBG1 [OS=Mus musculus]	Acsbg1	2.94547	2.95329	3.07207	2.94129	3.11943	3.0512	-7.02849	-0.788697	-0.74754	NaN	-1.864	NaN	0.00144661	0.00338102	-5.62097	other metabolic processes;other biological processes	plasma membrane;other membranes;ER/Golgi;other cell component	other molecular function	21	535
Q8VCW8	Medium-chain acyl-CoA ligase ACSF2, mitochondrial [OS=Mus musculus]	Acsf2	1.52042	1.57765	1.54708	1.23652	1.32832	1.70795	1.27172	-5.0385	-2.67883	NaN	2.34142	NaN	0.102253	0.133198	-2.51237	other metabolic processes		other molecular function	13	212
Q9CZW4	Fatty acid CoA ligase Acsl3 [OS=Mus musculus]	Acsl3	2.1814	2.16537	2.19966	2.08604	2.13029	1.97233	4.17613	3.4901	NaN	3.43726	1.23216	1.28338	0.30619	0.357814	0.601291	cell organization and biogenesis;other metabolic processes;transport;developmental processes;other biological processes	plasma membrane;other membranes;mitochondrion;ER/Golgi;other cytoplasmic organelle;other cell component	other molecular function	15	245
Q9QUJ7	Long-chain-fatty-acid--CoA ligase 4 [OS=Mus musculus]	Acsl4	2.69895	2.67912	2.59112	2.50569	2.6806	2.45565	0.430126	1.98985	-0.499585	4.19321	-1.48225	NaN	0.0959351	0.126055	-1.67559	cell organization and biogenesis;other metabolic processes;transport;developmental processes;other biological processes	plasma membrane;other membranes;mitochondrion;ER/Golgi;other cytoplasmic organelle;other cell component	other molecular function	18	315
Q91WC3	Long-chain-fatty-acid--CoA ligase 6 [OS=Mus musculus]	Acsl6	2.0113	2.03453	2.0344	1.93289	2.11009	2.08457	-0.331564	-2.93184	-2.03051	-1.6898	-0.90806	-2.39228	2.42343e-06	2.42243e-05	-3.74864	cell cycle OR cell proliferation;other metabolic processes;transport;developmental processes;other biological processes	other membranes;mitochondrion;ER/Golgi;other cytoplasmic organelle	other molecular function	19	294
Q14DH7	Acyl-CoA synthetase short-chain family member 3, mitochondrial [OS=Mus musculus]	Acss3	-7.68428	NaN	-1.8485	NaN	NaN	-5.5418	2.37201	-5.12379	2.20174	2.34769	3.83232	3.6892	0.0239548	0.0365133	6.57805	other metabolic processes	mitochondrion;other cell component	other molecular function	6	65
P68134	Actin, alpha skeletal muscle [OS=Mus musculus]	Acta1	7.47498	7.96563	7.8993	5.88828	2.01551	7.61792	0.479213	7.60204	-1.77518	NaN	6.85891	-1.34996	0.0825619	0.109675	-4.11393	cell organization and biogenesis;other biological processes	cytoskeleton;other cell component	other molecular function	5	3682
P60710	Actin, cytoplasmic 1 [OS=Mus musculus]	Actb	10.4337	10.4228	10.2645	10.4485	10.5412	10.377	9.67126	9.48084	9.80166	9.66702	10.2843	10.0051	0.000665408	0.00176494	-0.596244	cell organization and biogenesis;developmental processes;other biological processes	plasma membrane;other membranes;cytosol;cytoskeleton;nucleus;other cell component	cytoskeletal activity;other molecular function	9	5338
Q8BFZ3	Beta-actin-like protein 2 [OS=Mus musculus]	Actbl2	8.01158	8.57392	8.42366	8.20765	8.47565	8.32059	6.19307	6.58393	3.81294	6.49698	5.78701	4.01107	0.000251483	0.000805745	-2.85468	cell organization and biogenesis;developmental processes;other biological processes	other membranes;cytoskeleton;other cell component	cytoskeletal activity;other molecular function	4	1969
Q9Z2N8	Actin-like protein 6A [OS=Mus musculus]	Actl6a	-2.1063	-4.54425	-4.49477	-2.09522	-5.39838	-4.0134	1.18897	2.2351	NaN	-2.1893	1.20949	0.721226	0.00095573	0.00241579	4.40848	cell organization and biogenesis;DNA metabolism;other metabolic processes;stress response;developmental processes;other biological processes	plasma membrane;other membranes;nucleus;other cell component	other molecular function	3	43
Q99MR0	Actin-like protein 6B [OS=Mus musculus]	Actl6b	0.0203533	-0.674356	-0.355078	-0.533584	0.0705395	-0.149247	-1.91385	-1.09744	1.29969	-0.813452	0.567689	0.398763	0.983984	0.98643	0.010461	cell organization and biogenesis;developmental processes;other biological processes	nucleus;other cell component	other molecular function	5	74
Q7TPR4	Alpha-actinin-1 [OS=Mus musculus]	Actn1	2.66996	2.81097	2.45131	2.88465	2.50477	2.57747	-0.270883	0.220808	NaN	NaN	3.33777	0.43599	0.0296676	0.0441909	-1.71894	cell adhesion;cell organization and biogenesis;other biological processes	plasma membrane;other membranes;cytoskeleton;other cell component	signal transduction activity or receptor binding;cytoskeletal activity;nucleic acid binding activity;other molecular function	15	648
P57780	Alpha-actinin-4 [OS=Mus musculus]	Actn4	4.22264	4.42126	4.04858	4.04498	4.31594	4.31235	1.87809	-0.591456	0.144157	2.89288	1.79609	0.822619	0.000160784	0.000564496	-3.07056	cell organization and biogenesis;transport;developmental processes;signal transduction;other biological processes	plasma membrane;other membranes;cytoskeleton;nucleus;other cell component	cytoskeletal activity;nucleic acid binding activity;other molecular function	20	673
Q9QZB7	Actin-related protein 10 [OS=Mus musculus]	Actr10	1.7654	1.65076	1.64533	1.55722	1.55482	1.4762	NaN	-1.71788	NaN	NaN	0.454323	-1.32308	0.000819363	0.00211983	-2.4705	transport;other biological processes	cytoskeleton;other cell component		11	183
P61164	Alpha-centractin [OS=Mus musculus]	Actr1a	4.45667	4.51127	4.32733	4.52557	4.51899	4.48106	3.36194	2.86269	2.40898	2.15472	3.81961	3.58357	0.000371066	0.00107241	-1.43823		cytoskeleton;ER/Golgi;other cell component	other molecular function	5	586
P61161	Actin-related protein 2 [OS=Mus musculus]	Actr2	5.27232	5.45121	5.24564	5.27873	5.51683	5.28439	3.46417	2.01378	2.92171	3.16342	4.97433	4.10026	0.00105272	0.00261183	-1.90191	cell cycle OR cell proliferation;cell organization and biogenesis;stress response;transport;other biological processes	cytosol;cytoskeleton;nucleus;other cell component	cytoskeletal activity;other molecular function	15	766
Q99JY9	Actin-related protein 3 [OS=Mus musculus]	Actr3	5.16517	5.27158	5.18245	5.24448	5.46041	5.30615	2.64428	-0.718076	3.26145	1.90097	4.58032	2.97739	0.00302266	0.00632263	-2.83065	cell cycle OR cell proliferation;cell organization and biogenesis;stress response;developmental processes;other biological processes	other membranes;cytoskeleton;ER/Golgi;nucleus;other cell component	cytoskeletal activity;other molecular function	13	859
Q641P0	Actin-related protein 3B [OS=Mus musculus]	Actr3b	2.18977	2.13482	1.86206	1.65752	2.02866	2.01854	-2.2375	NaN	-2.56705	-2.92217	NaN	-5.35893	1.55239e-05	9.31821e-05	-5.25331		cytoskeleton;other cell component	cytoskeletal activity;other molecular function	11	434
P27038	Activin receptor type-2A [OS=Mus musculus]	Acvr2a	-3.96484	-4.23204	-3.85158	-3.49424	-3.77001	-3.60896	-0.505525	NaN	-0.977828	NaN	-1.42891	-2.3819	8.63984e-05	0.000353634	2.49674	cell cycle OR cell proliferation;other metabolic processes;developmental processes;signal transduction;other biological processes	plasma membrane;other membranes;other cell component	kinase activity;other molecular function	2	24
O35598	Disintegrin and metalloproteinase domain-containing protein 10 [OS=Mus musculus]	Adam10	-2.56559	-2.18408	-2.98457	-2.18532	NaN	-2.54992	2.80483	0.558058	1.7261	2.0428	3.27117	2.37061	2.68725e-06	2.61063e-05	4.62282	cell organization and biogenesis;protein metabolism;other metabolic processes;transport;developmental processes;signal transduction;other biological processes	plasma membrane;other membranes;ER/Golgi;nucleus;other cell component	other molecular function	5	60
Q9R1V6	Disintegrin and metalloproteinase domain-containing protein 22 [OS=Mus musculus]	Adam22	0.806747	0.790907	0.994997	0.695136	0.879049	0.997483	0.778377	-0.411286	-2.15245	-2.08272	-0.537769	-1.19834	0.00289564	0.00610045	-1.79475	protein metabolism;developmental processes;other biological processes	plasma membrane;other membranes;other cell component	other molecular function	12	139
Q9R1V7	Disintegrin and metalloproteinase domain-containing protein 23 [OS=Mus musculus]	Adam23	-1.01184	-1.04092	-1.30678	-1.49177	-0.998224	-1.26183	-3.65778	-2.76905	-2.23768	NaN	-0.0129051	-0.436035	0.340192	0.392992	-0.637461	cell adhesion;protein metabolism;other biological processes	non-structural extracellular;plasma membrane;other membranes;other cell component	other molecular function	2	25
O88444	Adenylate cyclase type 1 [OS=Mus musculus]	Adcy1	-0.398197	-0.287121	-1.07457	-0.65095	-0.637272	-0.908872	NaN	-5.32024	NaN	NaN	-3.41741	-3.21694	0.000206903	0.000689468	-3.32537	cell organization and biogenesis;other metabolic processes;stress response;developmental processes;signal transduction;other biological processes	plasma membrane;other membranes;other cell component	other molecular function	7	106
Q80TL1	Adenylate cyclase type 2 [OS=Mus musculus]	Adcy2	-2.91853	-1.94028	-2.79632	-2.97283	-2.60629	-2.28989	-5.19838	-1.26424	-0.10186	0.761989	-4.31555	-2.2972	0.604931	0.646632	0.518151	other metabolic processes;signal transduction;other biological processes	plasma membrane;other membranes;other cell component	other molecular function	3	37
Q9QYC0	Alpha-adducin [OS=Mus musculus]	Add1	3.96148	3.98312	3.87804	3.94649	4.05577	3.79368	1.79677	-0.86432	NaN	NaN	-0.145139	0.93867	6.81492e-05	0.000293879	-3.50493	cell organization and biogenesis;protein metabolism;other metabolic processes;developmental processes;other biological processes	plasma membrane;other membranes;cytoskeleton;nucleus;other cell component	signal transduction activity or receptor binding;cytoskeletal activity;other molecular function	20	507
Q9QYB8	Beta-adducin [OS=Mus musculus]	Add2	4.00702	4.03681	3.92488	3.96277	4.14017	3.9509	-2.79765	0.383734	-1.67786	0.893004	0.93636	NaN	0.000109042	0.000425441	-4.45624	cell adhesion;cell organization and biogenesis;transport;developmental processes;other biological processes	plasma membrane;other membranes;cytoskeleton;other cell component	cytoskeletal activity;other molecular function	17	549
Q9QYB5	Gamma-adducin [OS=Mus musculus]	Add3	2.93758	2.99315	3.06777	2.9537	2.8037	3.06102	6.93493	4.05455	0.752331	1.45758	4.04496	7.99723	0.316944	0.36931	1.23744	cell organization and biogenesis;other biological processes	plasma membrane;other membranes;cytoskeleton;nucleus;other cell component	cytoskeletal activity;other molecular function	15	304
Q8CGM1	Adhesion G protein-coupled receptor B2 [OS=Mus musculus]	Adgrb2	-4.37243	-4.493	-4.4426	-4.51933	-5.36993	-4.28913	-2.34323	-1.59115	NaN	NaN	NaN	-3.96602	0.00694541	0.0127087	1.9476	developmental processes;signal transduction;other biological processes	non-structural extracellular;plasma membrane;other membranes	other molecular function	2	18
Q8K209	Adhesion G-protein coupled receptor G1 [OS=Mus musculus]	Adgrg1	-1.04888	-0.858877	-1.4195	-0.902867	-0.64156	-1.24757	0.0288839	NaN	NaN	-1.22819	NaN	-2.03543	0.895263	0.912233	-0.0583677	cell adhesion;cell cycle OR cell proliferation;other metabolic processes;developmental processes;signal transduction;other biological processes	non-structural extracellular;plasma membrane;other membranes;other cell component	other molecular function	3	40
Q80TR1	Adhesion G protein-coupled receptor L1 [OS=Mus musculus]	Adgrl1	1.54217	1.55501	1.54285	1.48769	1.54926	1.78535	1.05809	1.24654	0.462629	-0.193511	0.201388	-0.978082	0.00364131	0.00735528	-1.27755	cell adhesion;signal transduction;other biological processes	plasma membrane;other membranes;other cell component	other molecular function	15	264
Q8JZZ7	Adhesion G protein-coupled receptor L2 [OS=Mus musculus]	Adgrl2	-1.11041	-0.69874	-1.07744	-0.94852	-1.06718	-1.20002	-1.17731	NaN	NaN	NaN	-0.569977	1.57498	0.128306	0.163268	0.959619	cell organization and biogenesis;signal transduction;other biological processes	plasma membrane;other membranes;other cell component	other molecular function	9	104
Q80TS3	Adhesion G protein-coupled receptor L3 [OS=Mus musculus]	Adgrl3	1.06584	1.24714	0.828152	0.944114	1.12062	0.906724	1.89612	1.40163	0.713038	1.07149	1.50974	-0.711959	0.921034	0.935607	-0.038753	cell adhesion;cell organization and biogenesis;developmental processes;signal transduction;other biological processes	plasma membrane;other membranes;other cell component	other molecular function	12	222
P28474	Alcohol dehydrogenase class-3 [OS=Mus musculus]	Adh5	2.22586	1.83797	1.79197	1.96297	2.15397	1.90905	-1.90242	NaN	-2.54892	NaN	0.0713902	-3.08884	0.00011729	0.000449643	-3.8475	other metabolic processes;stress response;other biological processes	cytosol;mitochondrion	other molecular function	6	127
Q9D1K7	Adipose-secreted signaling protein [OS=Mus musculus]	Adissp	1.25667	0.952242	1.34651	1.09748	1.21123	0.470992	-0.892733	NaN	-1.00193	NaN	-4.39723	-2.94784	0.00116441	0.00281057	-3.36579	other metabolic processes;other biological processes	non-structural extracellular	other molecular function	5	90
P55264	Adenosine kinase [OS=Mus musculus]	Adk	0.152843	0.627401	0.279398	0.624017	0.495384	0.571303	-1.74546	-1.74937	NaN	-3.48319	0.149937	-3.89709	0.00333239	0.00682561	-2.60343	cell cycle OR cell proliferation;other metabolic processes;other biological processes	plasma membrane;other membranes;cytosol;nucleus	kinase activity;other molecular function	7	76
Q9Z103	Activity-dependent neuroprotector homeobox protein [OS=Mus musculus]	Adnp	-3.36106	-4.01776	-3.57403	-3.9012	-4.32398	-4.01626	-2.04537	-4.96604	-4.31312	NaN	NaN	NaN	0.886717	0.904668	0.0908696	cell organization and biogenesis;developmental processes;signal transduction;other biological processes	non-structural extracellular;nucleus;other cell component	cytoskeletal activity;nucleic acid binding activity;other molecular function	4	18
P54923	ADP-ribosylhydrolase ARH1 [OS=Mus musculus]	Adprh	2.55742	2.48065	2.61723	2.68146	2.79827	2.56998	2.08654	0.534872	1.88156	0.574721	2.64716	2.08177	0.021123	0.0328173	-0.983066	protein metabolism;other metabolic processes	non-structural extracellular	other molecular function	12	285
Q9JKV1	Proteasomal ubiquitin receptor ADRM1 [OS=Mus musculus]	Adrm1	1.27873	1.35824	1.01086	1.01872	1.05013	1.06985	0.742436	-0.671331	-1.42599	-1.29087	0.0301094	-3.01296	0.00314908	0.00652194	-2.06919	cell organization and biogenesis;RNA metabolism OR transcription;other metabolic processes;developmental processes;signal transduction;other biological processes	plasma membrane;other membranes;cytosol;nucleus;other cell component	enzyme regulator activity;other molecular function	6	174
P54822	Adenylosuccinate lyase [OS=Mus musculus]	Adsl	2.51502	2.47744	2.22656	2.35305	2.46015	2.37877	2.15947	0.363344	-1.54748	1.00933	2.60592	1.85982	0.0584719	0.0808711	-1.32676	other metabolic processes;stress response;other biological processes	cytosol;other cell component	other molecular function	15	318
P46664	Adenylosuccinate synthetase isozyme 2 [OS=Mus musculus]	Adss2	2.40674	2.43514	2.36463	2.38267	2.59339	2.26889	0.817529	3.03333	NaN	0.391605	0.129876	NaN	0.0369579	0.0535978	-1.31549	other metabolic processes;other biological processes	cytosol;mitochondrion;other cell component	other molecular function	12	262
Q80YS6	Actin filament-associated protein 1 [OS=Mus musculus]	Afap1	-0.781076	-0.680744	-0.669437	-0.888909	-0.819834	-0.540576	NaN	-2.76118	5.34292	NaN	-5.22872	NaN	0.944017	0.953876	-0.152233	other biological processes	cytosol;cytoskeleton;other cell component	cytoskeletal activity;other molecular function	5	64
Q9QZQ1	Afadin [OS=Mus musculus]	Afdn	3.02003	3.09167	3.14567	3.12643	3.13536	3.13724	0.028862	0.0624514	1.97914	-0.291706	-2.46314	-0.261308	0.000210301	0.000697831	-3.26702	cell adhesion;cell organization and biogenesis;developmental processes;signal transduction;other biological processes	plasma membrane;other membranes;cytosol;nucleus;other cell component	cytoskeletal activity;other molecular function	38	601
O89020	Afamin [OS=Mus musculus]	Afm	0.815527	0.703499	0.886106	0.847026	0.643791	0.444163	6.10268	1.87981	6.4001	2.13641	5.19191	5.49871	0.000920494	0.00234634	3.81158	transport;other biological processes	non-structural extracellular;other cell component	other molecular function	3	88
P02772	Alpha-fetoprotein [OS=Mus musculus]	Afp	0.242504	-2.40934	-2.05382	0.530002	0.578508	-2.31439	5.96017	5.86672	5.771	6.75148	3.75812	6.72771	4.64511e-06	3.82195e-05	6.71029	other metabolic processes;developmental processes;signal transduction;other biological processes	non-structural extracellular;other cell component	other molecular function	9	148
Q8BXK8	Arf-GAP with GTPase, ANK repeat and PH domain-containing protein 1 [OS=Mus musculus]	Agap1	0.369375	0.33777	0.0580082	-0.442977	0.213873	0.059598	-1.48454	NaN	2.05833	NaN	-3.98502	-2.05813	0.183866	0.225772	-1.46661	transport	cytosol	enzyme regulator activity;other molecular function	10	141
Q3UHD9	Arf-GAP with GTPase, ANK repeat and PH domain-containing protein 2 [OS=Mus musculus]	Agap2	2.13626	2.39654	2.14213	2.14426	2.09456	2.08296	-1.82855	-5.65961	-3.26776	-7.07164	-2.41997	NaN	7.16868e-05	0.000305838	-6.21562	cell cycle OR cell proliferation;cell organization and biogenesis;other metabolic processes;transport;signal transduction;other biological processes	plasma membrane;other membranes;cytosol;nucleus;other cytoplasmic organelle;other cell component	signal transduction activity or receptor binding;enzyme regulator activity;other molecular function	14	243
Q8VHH5	Arf-GAP with GTPase, ANK repeat and PH domain-containing protein 3 [OS=Mus musculus]	Agap3	2.30879	2.38481	2.39954	2.44149	2.49249	2.43068	-3.0505	-3.58222	-2.21092	-2.70146	-2.06756	NaN	7.70044e-09	4.54326e-07	-5.13216	protein metabolism;other metabolic processes;stress response;transport	nucleus;other cell component	enzyme regulator activity;other molecular function	12	243
Q8K2K6	Arf-GAP domain and FG repeat-containing protein 1 [OS=Mus musculus]	Agfg1	2.24042	2.25109	2.15393	2.0154	2.14167	1.91519	NaN	-1.65364	-4.83008	NaN	NaN	-2.20651	0.000110382	0.000429127	-5.01636	cell organization and biogenesis	nucleus;other cell component	enzyme regulator activity;nucleic acid binding activity;other molecular function	9	233
Q9ESW4	Acylglycerol kinase, mitochondrial [OS=Mus musculus]	Agk	1.9872	2.26618	2.40958	2.48936	2.46338	2.60828	0.170721	NaN	-0.0565605	NaN	-0.950795	-0.598126	2.35546e-06	2.39406e-05	-2.72935	cell organization and biogenesis;other metabolic processes;transport	other membranes;mitochondrion;other cell component	kinase activity;other molecular function	14	247
Q8CJG1	Protein argonaute-1 [OS=Mus musculus]	Ago1	-0.790592	-1.0369	-1.82405	-2.3428	-1.36295	-1.72523	-1.3376	NaN	NaN	NaN	-2.23285	-1.80942	0.483887	0.530849	-0.279532	cell organization and biogenesis;RNA metabolism OR transcription;other metabolic processes;other biological processes	cytosol;nucleus;other cell component	nucleic acid binding activity;other molecular function	4	126
Q8CJG0	Protein argonaute-2 [OS=Mus musculus]	Ago2	1.23669	1.39053	1.11975	1.01054	0.960054	1.2015	-0.31581	-1.43822	NaN	-0.746136	1.00469	-0.1444	0.00304456	0.00635992	-1.48115	cell organization and biogenesis;RNA metabolism OR transcription;other metabolic processes;developmental processes;other biological processes	non-structural extracellular;cytosol;mitochondrion;nucleus;other cell component	nucleic acid binding activity;other molecular function	9	194
Q9D517	1-acyl-sn-glycerol-3-phosphate acyltransferase gamma [OS=Mus musculus]	Agpat3	1.49733	1.63274	1.30348	1.09232	1.02504	1.49538	-3.26832	-2.39167	NaN	-0.619124	NaN	4.93104	0.283694	0.333134	-1.67806	other metabolic processes	other membranes;ER/Golgi;nucleus;other cell component	other molecular function	11	175
Q8C0I1	Alkyldihydroxyacetonephosphate synthase, peroxisomal [OS=Mus musculus]	Agps	1.43039	0.820391	0.98238	0.23986	0.593843	0.503818	-1.57898	NaN	-0.610966	-4.65229	1.58324	-1.44742	0.0489935	0.0692263	-2.10306	other metabolic processes	other membranes;other cytoplasmic organelle	other molecular function	11	152
A2ASQ1	Agrin [OS=Mus musculus]	Agrn	-0.555696	-0.0698948	-0.405983	0.516713	-0.470089	2.07326	3.26208	2.2926	2.61584	2.08279	2.86874	2.44277	0.000296781	0.000911056	2.41275	cell-cell signaling;cell organization and biogenesis;transport;developmental processes;signal transduction;other biological processes	non-structural extracellular;extracellular matrix;plasma membrane;other membranes;ER/Golgi;other cell component	signal transduction activity or receptor binding;other molecular function	18	229
P50247	Adenosylhomocysteinase [OS=Mus musculus]	Ahcy	3.46178	3.54839	3.33672	3.33082	3.43049	3.41333	8.10763	7.22275	8.71797	9.013	9.59265	9.44648	5.23143e-08	1.4888e-06	5.26316	other metabolic processes;stress response;other biological processes	cytosol;ER/Golgi;nucleus;other cell component	other molecular function	23	1095
Q80SW1	S-adenosylhomocysteine hydrolase-like protein 1 [OS=Mus musculus]	Ahcyl1	3.63506	3.86214	3.62003	3.42844	3.47234	3.50577	-2.67602	0.374489	-0.478356	-0.428762	1.33677	0.140318	3.62674e-05	0.000177234	-3.87589	cell organization and biogenesis;RNA metabolism OR transcription;other metabolic processes;transport;signal transduction;other biological processes	plasma membrane;other membranes;cytosol;ER/Golgi;other cell component	enzyme regulator activity;nucleic acid binding activity;other molecular function	9	387
Q68FL4	Putative adenosylhomocysteinase 3 [OS=Mus musculus]	Ahcyl2	1.48281	1.19818	1.05047	1.22274	0.881271	1.18151	3.05658	-3.02353	0.997481	NaN	6.06069	1.39565	0.702412	0.739397	0.527877	other metabolic processes	cytosol;ER/Golgi;other cell component	other molecular function	8	331
Q8BK64	Activator of 90 kDa heat shock protein ATPase homolog 1 [OS=Mus musculus]	Ahsa1	3.61718	3.55752	3.49471	3.64432	3.61827	3.72885	1.11278	NaN	-1.04501	NaN	0.879605	-0.432771	2.9301e-05	0.000154758	-3.48149	protein metabolism;other metabolic processes	cytosol;ER/Golgi;other cell component	other molecular function	14	374
Q9Z0X1	Apoptosis-inducing factor 1, mitochondrial [OS=Mus musculus]	Aifm1	1.25163	1.51657	1.65203	1.70079	1.80734	1.70809	1.81457	0.142064	0.495311	-0.20221	0.304079	0.495894	0.00383848	0.00769924	-1.09779	cell organization and biogenesis;other metabolic processes;stress response;transport;developmental processes;signal transduction;other biological processes	other membranes;cytosol;mitochondrion;nucleus;other cell component	nucleic acid binding activity;other molecular function	11	232
P31230	Aminoacyl tRNA synthase complex-interacting multifunctional protein 1 [OS=Mus musculus]	Aimp1	3.19332	3.1168	3.00618	3.04015	3.04819	3.09103	-1.64052	0.55956	-3.71009	1.656	-1.27003	NaN	0.00108011	0.00264988	-3.96362	cell-cell signaling;protein metabolism;other metabolic processes;stress response;developmental processes;signal transduction;other biological processes	non-structural extracellular;cytosol;ER/Golgi;nucleus;other cell component	signal transduction activity or receptor binding;nucleic acid binding activity;other molecular function	14	317
Q8R010	Aminoacyl tRNA synthase complex-interacting multifunctional protein 2 [OS=Mus musculus]	Aimp2	1.41371	1.47427	1.38308	1.12833	1.23981	1.36909	0.569951	0.428393	-0.678554	-2.07265	0.292459	0.127349	0.00373906	0.00752478	-1.55689	cell organization and biogenesis;protein metabolism;other metabolic processes;developmental processes;other biological processes	cytosol;nucleus;other cell component	other molecular function	7	247
O08915	AH receptor-interacting protein [OS=Mus musculus]	Aip	0.928549	0.836143	0.630314	0.565993	0.367271	0.697158	0.459581	NaN	NaN	NaN	-2.00934	-2.41879	0.0127636	0.0213226	-1.99376	protein metabolism;other metabolic processes;other biological processes	plasma membrane;other membranes;cytosol;other cell component	signal transduction activity or receptor binding;other molecular function	9	85
Q9WTP6	Adenylate kinase 2, mitochondrial [OS=Mus musculus]	Ak2	2.06134	1.9941	2.11974	2.04053	2.012	2.28955	-1.40051	NaN	-1.04362	-0.17197	-1.77728	1.74602	0.00129503	0.00307729	-2.61568	other metabolic processes	cytoskeleton;mitochondrion;other cell component	kinase activity;other molecular function	10	205
Q9WTP7	GTP:AMP phosphotransferase AK3, mitochondrial [OS=Mus musculus]	Ak3	0.608938	0.906082	1.04503	0.583774	1.13045	1.06226	3.14937	9.59536	1.74724	NaN	NaN	NaN	0.0421299	0.0601962	3.94124	other metabolic processes	mitochondrion;other cell component	kinase activity;other molecular function	6	98
Q9WUR9	Adenylate kinase 4, mitochondrial [OS=Mus musculus]	Ak4	0.874546	1.00204	1.22824	1.60651	1.25615	1.21694	-4.80582	NaN	NaN	-4.25791	NaN	-1.74004	0.000132054	0.000492201	-4.79866	other metabolic processes;stress response;other biological processes	mitochondrion;other cell component	kinase activity;other molecular function	9	141
Q920P5	Adenylate kinase isoenzyme 5 [OS=Mus musculus]	Ak5	2.26353	2.18661	2.07881	2.16926	2.3899	2.35531	2.39257	1.49711	4.64376	1.15933	1.23405	-2.5581	0.396428	0.449793	-0.84578	other metabolic processes	cytosol;cytoskeleton;other cell component	kinase activity;other molecular function	14	266
O88845	A-kinase anchor protein 10, mitochondrial [OS=Mus musculus]	Akap10	-3.24291	-3.07734	-3.26931	-3.56673	-2.91772	-4.6944	-1.6473	NaN	-4.59025	-2.43948	NaN	-4.43715	0.790263	0.820097	0.182856	other biological processes	plasma membrane;other membranes;cytosol;mitochondrion;other cell component	other molecular function	1	12
Q70FJ1	A-kinase anchor protein 9 [OS=Mus musculus]	Akap9	-2.62288	-1.90975	-2.2443	-2.84248	-2.5482	-2.68343	-2.77498	NaN	-4.29659	NaN	-4.29393	NaN	0.0118307	0.0200269	-1.31333	cell organization and biogenesis;developmental processes;signal transduction;other biological processes	plasma membrane;other membranes;cytoskeleton;ER/Golgi;other cell component	other molecular function	7	55
Q9JII6	Aldo-keto reductase family 1 member A1 [OS=Mus musculus]	Akr1a1	4.41538	4.38936	4.17231	4.2114	4.36515	4.151	1.17516	0.701128	0.681392	0.0208721	1.95664	0.671259	1.70356e-07	3.40571e-06	-3.41636	other metabolic processes;other biological processes	plasma membrane;other membranes;cytosol;other cell component	other molecular function	15	646
P45376	Aldo-keto reductase family 1 member B1 [OS=Mus musculus]	Akr1b1	4.28296	4.15413	3.99136	4.1365	4.26311	3.95281	1.15869	0.629334	1.50429	-0.126731	2.34419	1.00355	4.75857e-06	3.84982e-05	-3.04459	other metabolic processes;stress response;developmental processes;signal transduction;other biological processes	non-structural extracellular;cytosol;nucleus;other cytoplasmic organelle;other cell component	other molecular function	13	500
Q8CG76	Aflatoxin B1 aldehyde reductase member 2 [OS=Mus musculus]	Akr7a2	1.85991	1.84919	1.2269	1.6844	1.75807	1.61479	-1.47037	-2.50628	-1.95976	1.43502	NaN	NaN	0.00419711	0.00830835	-2.79089	other metabolic processes	cytosol;ER/Golgi;nucleus;other cell component	other molecular function	8	158
Q9WUA6	RAC-gamma serine/threonine-protein kinase [OS=Mus musculus]	Akt3	1.66035	1.59396	1.46515	1.38361	1.59076	1.26798	1.80058	-0.395265	NaN	-2.55851	-3.04138	-0.243484	0.0148645	0.0243613	-2.38125	cell organization and biogenesis;other metabolic processes;developmental processes;signal transduction;other biological processes	plasma membrane;other membranes;nucleus;other cell component	kinase activity;other molecular function	9	177
P10518	Delta-aminolevulinic acid dehydratase [OS=Mus musculus]	Alad	0.203527	0.0525703	0.00674248	-0.00836277	0.0951557	-0.0623236	1.47188	-0.746509	2.17319	1.79545	1.93001	2.35927	0.0112386	0.0191993	1.44933	cell organization and biogenesis;other metabolic processes;stress response;other biological processes	non-structural extracellular;cytosol	other molecular function	8	138
P07724	Albumin [OS=Mus musculus]	Alb	11.7307	11.7286	12.0564	12.0281	11.85	11.9305	16.383	16.1106	16.2639	16.8344	15.9928	16.511	1.63906e-11	7.92978e-09	4.4619	stress response;other biological processes	non-structural extracellular;extracellular matrix;ER/Golgi;other cell component	nucleic acid binding activity;other molecular function	13	5012
Q61490	CD166 antigen [OS=Mus musculus]	Alcam	1.34833	1.39686	1.26103	1.71996	1.92306	1.733	0.995515	-1.21021	-0.424175	-0.853413	1.07394	NaN	0.00481828	0.0093232	-1.64738	cell adhesion;cell organization and biogenesis;developmental processes;other biological processes	plasma membrane;other membranes;other cell component	other molecular function	10	170
Q9Z110	Delta-1-pyrroline-5-carboxylate synthase [OS=Mus musculus]	Aldh18a1	2.15478	2.20492	1.77415	1.64055	1.92593	1.66922	2.57994	3.6338	2.41202	-3.16853	4.57464	5.5148	0.59057	0.632946	0.696186	other metabolic processes;other biological processes	other membranes;mitochondrion	kinase activity;other molecular function	19	278
P24549	Aldehyde dehydrogenase 1A1 [OS=Mus musculus]	Aldh1a1	-2.98129	-7.26157	-6.22997	-3.12666	-6.52745	-3.54897	5.45101	4.4478	6.59969	6.78791	7.26868	7.1854	2.22914e-07	4.04272e-06	11.2361	other metabolic processes;stress response;developmental processes;other biological processes	cytosol;other cell component	other molecular function	3	203
Q8R0Y6	Cytosolic 10-formyltetrahydrofolate dehydrogenase [OS=Mus musculus]	Aldh1l1	4.67326	4.6613	4.60943	4.68034	4.62165	4.67315	3.89669	2.80922	4.4927	5.06124	5.83709	5.31886	0.854622	0.875987	-0.0838871	other metabolic processes	cytosol;other cell component	other molecular function	34	795
P47738	Aldehyde dehydrogenase, mitochondrial [OS=Mus musculus]	Aldh2	3.0673	2.85443	3.11958	3.00664	2.99067	3.02314	7.45258	6.76515	8.07563	8.69114	9.08395	9.07082	9.9699e-08	2.23307e-06	5.17959	other metabolic processes;signal transduction;other biological processes	mitochondrion	other molecular function	14	849
Q8CHT0	Delta-1-pyrroline-5-carboxylate dehydrogenase, mitochondrial [OS=Mus musculus]	Aldh4a1	1.38465	1.50426	1.47224	1.52756	1.74294	1.74038	1.41616	1.34392	-0.574656	-0.561872	-2.49105	-5.94045	0.0382493	0.055338	-2.69666	other metabolic processes	cytosol;mitochondrion	other molecular function	11	217
Q8BWF0	Succinate-semialdehyde dehydrogenase, mitochondrial [OS=Mus musculus]	Aldh5a1	2.99805	2.89657	2.98851	3.2205	3.19074	3.27706	-1.69556	-2.99664	-5.65627	NaN	-4.25199	NaN	8.54802e-06	5.94185e-05	-6.74535	cell-cell signaling;other metabolic processes;developmental processes	mitochondrion;other cell component	other molecular function	15	285
Q9DBF1	Alpha-aminoadipic semialdehyde dehydrogenase [OS=Mus musculus]	Aldh7a1	2.21905	2.3668	2.3788	2.25124	2.13945	2.34242	-4.07101	NaN	2.37123	0.181343	2.24157	1.82034	0.138947	0.175883	-1.77426	other metabolic processes	cytosol;nucleus	other molecular function	11	212
Q8BH00	2-aminomuconic semialdehyde dehydrogenase [OS=Mus musculus]	Aldh8a1	NaN	-1.73858	NaN	NaN	-3.13858	-1.32611	1.73996	NaN	1.63368	1.98535	3.59227	3.05003	0.000491818	0.00136666	4.46801	other metabolic processes	other cell component	other molecular function	2	20
Q9JLJ2	4-trimethylaminobutyraldehyde dehydrogenase [OS=Mus musculus]	Aldh9a1	2.06086	2.08174	2.03018	1.71933	2.08825	2.07118	5.32857	4.32755	6.10744	6.27409	6.96148	6.93462	2.46871e-06	2.45754e-05	3.98037	cell organization and biogenesis;other metabolic processes	cytosol	other molecular function	15	378
P05064	Fructose-bisphosphate aldolase A [OS=Mus musculus]	Aldoa	7.80475	7.81388	7.64653	7.51726	7.67122	7.47057	5.90045	4.38147	3.95372	8.28184	4.07391	3.88258	0.00473462	0.00918448	-2.57504	cell organization and biogenesis;other metabolic processes;other biological processes	non-structural extracellular;plasma membrane;other membranes;cytosol;cytoskeleton;other cell component	cytoskeletal activity;other molecular function	23	1652
P05063	Fructose-bisphosphate aldolase C [OS=Mus musculus]	Aldoc	5.06942	5.06796	4.73871	4.65706	4.82877	4.64632	2.01639	NaN	1.86049	8.85619	2.28375	1.89667	0.271699	0.321703	-1.45201	other metabolic processes;other biological processes	cytosol;other cell component	cytoskeletal activity;other molecular function	18	816
Q9DBE8	Alpha-1,3/1,6-mannosyltransferase ALG2 [OS=Mus musculus]	Alg2	3.0373	2.77526	2.42591	2.27992	2.4453	2.387	1.89558	0.549749	0.723268	-3.32712	1.51346	1.80463	0.0313414	0.0463983	-2.03185	protein metabolism;other metabolic processes;other biological processes	other membranes;nucleus;other cell component	other molecular function	13	269
P09242	Alkaline phosphatase, tissue-nonspecific isozyme [OS=Mus musculus]	Alpl	-1.67728	-1.36253	-1.51104	-1.91841	-1.0927	-1.21852	-0.364293	-2.51592	-1.06681	0.767906	0.134566	-0.784232	0.114683	0.147877	0.825281	other metabolic processes;developmental processes;other biological processes	non-structural extracellular;extracellular matrix;plasma membrane;other membranes;mitochondrion	other molecular function	6	53
O08583	THO complex subunit 4 [OS=Mus musculus]	Alyref	-5.03881	-1.36141	-1.26106	-1.11836	-0.300714	-1.19554	2.18599	-0.0757084	0.907197	-0.388443	NaN	-2.86368	0.152979	0.191938	1.66572	DNA metabolism;RNA metabolism OR transcription;other metabolic processes;transport;other biological processes	nucleus;other cell component	nucleic acid binding activity;other molecular function	2	12
Q8CCJ4	APC membrane recruitment protein 2 [OS=Mus musculus]	Amer2	1.12811	0.740948	1.19514	0.882463	1.0644	0.949445	-0.524426	-1.63998	NaN	NaN	-4.8841	NaN	0.00606459	0.0113317	-3.34292	cell-cell signaling;signal transduction;other biological processes	plasma membrane;other membranes	other molecular function	7	128
Q9DBT5	AMP deaminase 2 [OS=Mus musculus]	Ampd2	1.10992	1.17749	0.952419	1.0177	1.2902	0.969228	-2.34425	0.8036	-2.08195	NaN	-5.01783	-1.51343	0.00491451	0.00945761	-3.11693	other metabolic processes;developmental processes;other biological processes	cytosol	other molecular function	13	179
Q7TQF7	Amphiphysin [OS=Mus musculus]	Amph	4.50133	4.45039	4.64143	4.7323	4.68669	4.61565	-1.70494	-2.44208	NaN	NaN	-1.9723	NaN	9.92785e-10	1.21544e-07	-6.6444	transport;other biological processes	plasma membrane;other membranes;cytoskeleton;ER/Golgi;other cell component	other molecular function	19	587
P53995	Anaphase-promoting complex subunit 1 [OS=Mus musculus]	Anapc1	-0.345943	-0.102341	-0.332067	-0.212502	-0.784405	-0.258014	-2.46587	-3.23739	-1.00738	NaN	-0.233197	-2.35685	0.0141179	0.0232955	-1.52093	cell cycle OR cell proliferation;protein metabolism;other metabolic processes;other biological processes	nucleus	other molecular function	8	149
Q8BZQ7	Anaphase-promoting complex subunit 2 [OS=Mus musculus]	Anapc2	-2.72621	-2.13676	-4.11971	-1.97831	-3.00265	-1.9187	NaN	-3.71483	-1.33576	NaN	-2.26811	-4.49095	0.676789	0.715851	-0.305353	cell cycle OR cell proliferation;cell organization and biogenesis;protein metabolism;other metabolic processes;developmental processes;other biological processes	nucleus	other molecular function	3	14
Q8BTZ4	Anaphase-promoting complex subunit 5 [OS=Mus musculus]	Anapc5	1.52904	1.05037	1.54657	1.31863	1.22894	1.22921	-0.291245	-0.667204	NaN	-0.202376	2.19257	3.59371	0.618655	0.659845	-0.392035	cell cycle OR cell proliferation;protein metabolism;other metabolic processes;other biological processes	cytoskeleton;nucleus;other cell component	other molecular function	10	101
Q8C8R3	Ankyrin-2 [OS=Mus musculus]	Ank2	6.45951	6.56244	6.26411	5.90945	6.22549	6.07507	3.36522	3.89071	1.52394	3.53449	1.86911	1.77364	9.60824e-06	6.42054e-05	-3.58982	cell-cell signaling;cell organization and biogenesis;transport;developmental processes;signal transduction;other biological processes	plasma membrane;other membranes;cytoskeleton;mitochondrion;other cytoplasmic organelle;other cell component	cytoskeletal activity;other molecular function	85	2242
G5E8K5	Ankyrin-3 [OS=Mus musculus]	Ank3	0.88673	1.06201	1.1897	0.972085	0.87145	0.89321	2.5774	1.38999	1.75492	6.37138	3.19256	2.48193	0.0219748	0.0339228	1.98216	cell cycle OR cell proliferation;cell organization and biogenesis;transport;developmental processes;signal transduction;other biological processes	plasma membrane;other membranes;cytosol;cytoskeleton;ER/Golgi;other cytoplasmic organelle;other cell component	cytoskeletal activity;other molecular function	18	372
Q810B6	Rabankyrin-5 [OS=Mus musculus]	Ankfy1	2.05107	2.19874	1.81582	1.76537	2.18071	2.14289	-2.68331	-1.95566	-0.748483	-1.93914	3.92889	-1.36423	0.0167983	0.027018	-2.81943	cell organization and biogenesis;transport;other biological processes	other membranes;cytosol;other cytoplasmic organelle;other cell component	other molecular function	14	222
Q9JHZ2	Mineralization regulator ANKH [OS=Mus musculus]	Ankh	-1.77256	-1.73794	-1.86319	-1.28811	-1.20305	-1.25806	-5.31338	NaN	-4.63921	NaN	-1.852	-1.96056	0.0293914	0.0439409	-1.9208	other metabolic processes;transport;other biological processes	non-structural extracellular;plasma membrane;other membranes	transporter activity	4	68
Q505D1	Serine/threonine-protein phosphatase 6 regulatory ankyrin repeat subunit A [OS=Mus musculus]	Ankrd28	-1.06376	-1.16956	-1.35807	-0.970708	-2.27125	-2.46058	-0.948242	NaN	3.66925	NaN	-3.65766	NaN	0.422785	0.474579	1.23677		nucleus		6	43
O35381	Acidic leucine-rich nuclear phosphoprotein 32 family member A [OS=Mus musculus]	Anp32a	2.26449	2.34922	2.50974	2.42295	1.97607	2.50646	-4.99833	NaN	0.162915	-2.121	0.451526	-1.27916	0.00177744	0.00400338	-3.89496	transport;other biological processes	ER/Golgi;nucleus;other cell component	other molecular function	4	196
P07356	Annexin A2 [OS=Mus musculus]	Anxa2	-1.56398	-1.32648	-1.20189	-0.968463	-0.892044	-1.76685	9.81375	9.53882	2.12909	4.78341	9.86108	1.28696	0.00100931	0.00252485	7.52213	cell organization and biogenesis;RNA metabolism OR transcription;other metabolic processes;transport;developmental processes;other biological processes	non-structural extracellular;extracellular matrix;plasma membrane;other membranes;cytosol;nucleus;other cytoplasmic organelle;other cell component	transporter activity;enzyme regulator activity;cytoskeletal activity;other molecular function	4	59
P48036	Annexin A5 [OS=Mus musculus]	Anxa5	0.462656	0.704073	0.216074	0.586848	0.547756	0.386516	-3.2978	NaN	NaN	-3.70655	2.11204	-1.61615	0.079636	0.106313	-2.1111	stress response;transport;other biological processes	non-structural extracellular;plasma membrane;other membranes;cytoskeleton;ER/Golgi;other cell component	signal transduction activity or receptor binding;transporter activity;other molecular function	9	132
P14824	Annexin A6 [OS=Mus musculus]	Anxa6	2.59487	2.87022	2.7265	2.95762	2.89668	2.825	2.45325	0.846624	-0.408552	2.37286	4.06928	3.7641	0.390945	0.444198	-0.628886	cell organization and biogenesis;stress response;transport;developmental processes;signal transduction;other biological processes	plasma membrane;other membranes;cytosol;mitochondrion;other cytoplasmic organelle;other cell component	transporter activity;cytoskeletal activity;other molecular function	22	416
Q07076	Annexin A7 [OS=Mus musculus]	Anxa7	1.84987	1.84397	1.74475	1.58504	1.52579	1.50406	0.549035	0.744082	0.97319	0.0407228	2.14472	1.04031	0.0268945	0.0404841	-0.760238	cell-cell signaling;cell cycle OR cell proliferation;cell organization and biogenesis;other metabolic processes;stress response;transport;developmental processes;signal transduction;other biological processes	plasma membrane;other membranes;cytosol;ER/Golgi;nucleus;other cell component	signal transduction activity or receptor binding;other molecular function	12	217
O54754	Aldehyde oxidase 1 [OS=Mus musculus]	Aox1	-4.01272	-1.42385	-4.80631	-2.78656	-2.80844	-2.48005	3.73713	0.177272	4.19646	5.13547	5.95401	5.54975	2.69409e-05	0.000146121	7.178	other metabolic processes	cytosol	other molecular function	9	137
O35643	AP-1 complex subunit beta-1 [OS=Mus musculus]	Ap1b1	3.2478	3.4465	3.17537	3.20501	3.40038	3.42823	1.40442	1.38593	-2.09383	-0.39374	0.873135	NaN	0.000652008	0.0017351	-3.08203	cell organization and biogenesis;transport;developmental processes	other membranes;cytosol;ER/Golgi;other cytoplasmic organelle;other cell component	other molecular function	20	1545
P22892	AP-1 complex subunit gamma-1 [OS=Mus musculus]	Ap1g1	3.0869	3.013	2.95276	2.59538	2.91167	2.91921	-0.594317	NaN	-1.28263	NaN	3.22832	NaN	0.0322286	0.0474792	-2.4627	cell organization and biogenesis;transport;other biological processes	other membranes;cytosol;ER/Golgi;other cytoplasmic organelle;other cell component	cytoskeletal activity;other molecular function	16	370
P35585	AP-1 complex subunit mu-1 [OS=Mus musculus]	Ap1m1	3.08904	3.11061	3.11031	2.92547	3.12558	2.92255	0.162678	2.27594	-1.51123	NaN	-1.43071	-1.56494	0.000620575	0.00166427	-3.46091	cell organization and biogenesis;transport	other membranes;cytosol;ER/Golgi;other cytoplasmic organelle;other cell component	other molecular function	15	349
P61967	AP-1 complex subunit sigma-1A [OS=Mus musculus]	Ap1s1	0.895061	0.716034	0.609278	0.317639	0.584061	0.729632	-1.82785	-1.07361	-3.08622	-1.00588	-2.71451	-2.78722	3.03343e-05	0.000158035	-2.7245	cell organization and biogenesis;transport	other membranes;cytosol;ER/Golgi;other cytoplasmic organelle;other cell component	other molecular function	3	85
P17426	AP-2 complex subunit alpha-1 [OS=Mus musculus]	Ap2a1	6.07939	6.0709	5.81654	5.7746	5.95106	5.89657	4.19849	3.40782	3.84951	3.03092	5.17011	3.79884	5.87022e-05	0.000262964	-2.02223	transport;other biological processes	plasma membrane;other membranes;other cell component	signal transduction activity or receptor binding;other molecular function	29	1364
P17427	AP-2 complex subunit alpha-2 [OS=Mus musculus]	Ap2a2	5.51466	5.52593	5.35266	5.30768	5.51101	5.35031	2.80068	0.475732	0.983972	1.09767	4.17547	3.15655	0.000259311	0.000827043	-3.31203	transport;other biological processes	plasma membrane;other membranes;ER/Golgi;other cell component	other molecular function	29	1479
Q9DBG3	AP-2 complex subunit beta [OS=Mus musculus]	Ap2b1	6.7935	6.86282	6.69082	6.64105	6.79574	6.73681	4.22019	2.53484	3.93864	3.14124	4.52758	3.76393	1.34229e-06	1.51011e-05	-3.06572	cell organization and biogenesis;transport;developmental processes;other biological processes	plasma membrane;other membranes;other cell component	other molecular function	22	2027
P84091	AP-2 complex subunit mu [OS=Mus musculus]	Ap2m1	5.76313	5.73031	5.71018	5.60343	5.72669	5.61415	4.53808	3.62888	3.57559	3.16961	4.07419	4.09653	3.24566e-06	2.97396e-05	-1.84417	cell organization and biogenesis;transport;other biological processes	plasma membrane;other membranes;other cell component	signal transduction activity or receptor binding;other molecular function	22	805
P62743	AP-2 complex subunit sigma [OS=Mus musculus]	Ap2s1	3.7029	3.77177	3.71648	3.73845	3.94915	3.78864	1.87206	0.33942	1.05089	-0.00374031	2.62539	1.95427	0.000147923	0.000534122	-2.47152	transport	plasma membrane;other membranes;other cell component	other molecular function	5	239
Q9JME5	AP-3 complex subunit beta-2 [OS=Mus musculus]	Ap3b2	5.01858	4.88501	4.79127	4.7284	4.7636	4.75997	0.700789	1.76289	2.02432	2.22407	2.32559	2.40123	6.00312e-07	8.49214e-06	-2.91799	cell organization and biogenesis;transport	other membranes;ER/Golgi;other cytoplasmic organelle;other cell component		35	1062
O54774	AP-3 complex subunit delta-1 [OS=Mus musculus]	Ap3d1	4.64042	4.58618	4.63041	4.33592	4.37772	4.44803	1.33784	-0.147109	1.1983	-1.17286	-0.49022	-0.807623	1.05913e-06	1.27464e-05	-4.51672	cell organization and biogenesis;transport;other biological processes	other membranes;ER/Golgi;other cytoplasmic organelle;other cell component		32	760
Q8R2R9	AP-3 complex subunit mu-2 [OS=Mus musculus]	Ap3m2	2.82515	2.97744	2.64011	2.55873	2.62744	2.76332	-5.81701	-1.18727	-5.02095	NaN	-1.75462	-7.05561	9.63917e-05	0.000387328	-6.89912	cell organization and biogenesis;transport	other membranes;ER/Golgi;other cytoplasmic organelle;other cell component		9	216
Q9DCR2	AP-3 complex subunit sigma-1 [OS=Mus musculus]	Ap3s1	1.40101	1.3877	1.2595	1.30953	1.42647	1.17778	NaN	NaN	NaN	1.33862	-2.72083	-2.40401	0.0191944	0.0303076	-2.58907	cell organization and biogenesis;transport	other membranes;ER/Golgi;other cytoplasmic organelle;other cell component		6	123
Q61315	Adenomatous polyposis coli protein [OS=Mus musculus]	Apc	0.81436	0.985201	0.809715	0.877612	0.367802	0.84151	2.95862	NaN	-0.554899	-3.2226	NaN	-4.39038	0.145869	0.183876	-2.08501	cell adhesion;cell-cell signaling;cell cycle OR cell proliferation;cell organization and biogenesis;protein metabolism;other metabolic processes;stress response;developmental processes;signal transduction;other biological processes	plasma membrane;other membranes;cytoskeleton;ER/Golgi;nucleus;other cell component	enzyme regulator activity;cytoskeletal activity;other molecular function	26	264
Q8R146	Acylamino-acid-releasing enzyme [OS=Mus musculus]	Apeh	-0.362617	0.204996	0.173956	-0.107881	-0.0136433	0.168332	-2.77703	-0.575659	NaN	NaN	-5.06775	-1.21159	0.0163401	0.0264393	-2.41853	protein metabolism;other metabolic processes	other membranes;cytosol;nucleus	other molecular function	7	83
P28352	DNA-(apurinic or apyrimidinic site) endonuclease [OS=Mus musculus]	Apex1	2.38624	2.50337	2.30633	2.14309	2.13978	2.6219	3.63513	3.3075	4.02847	3.546	4.04549	4.13267	3.7443e-06	3.29362e-05	1.43242	cell organization and biogenesis;DNA metabolism;other metabolic processes;stress response;other biological processes	cytoskeleton;mitochondrion;ER/Golgi;nucleus;other cell component	nucleic acid binding activity;other molecular function	10	240
O35841	Apoptosis inhibitor 5 [OS=Mus musculus]	Api5	1.13701	1.26125	1.22636	1.52591	1.22579	1.19365	-0.466808	-2.94734	1.35543	-1.74419	1.33331	-1.8652	0.021681	0.033598	-1.98413	other biological processes	nucleus;other cell component	nucleic acid binding activity;other molecular function	10	140
Q03157	Amyloid beta precursor like protein 1 [OS=Mus musculus]	Aplp1	1.63939	1.1972	1.36028	1.35884	0.808193	1.1786	5.02199	5.75765	4.29528	3.27324	3.51884	3.44241	3.76203e-05	0.000182372	2.96115	cell adhesion;cell organization and biogenesis;RNA metabolism OR transcription;other metabolic processes;transport;developmental processes;other biological processes	plasma membrane;other membranes;ER/Golgi;nucleus;other cell component	signal transduction activity or receptor binding;other molecular function	12	258
Q06335	Amyloid beta precursor like protein 2 [OS=Mus musculus]	Aplp2	0.701529	0.770779	0.623779	0.518537	0.798759	0.118993	3.00367	NaN	1.71441	2.80909	3.39678	3.46079	3.79065e-05	0.000182666	2.28822	cell organization and biogenesis;other metabolic processes;developmental processes;other biological processes	plasma membrane;other membranes;nucleus;other cell component	enzyme regulator activity;nucleic acid binding activity;other molecular function	7	150
Q9D7N9	Adipocyte plasma membrane-associated protein [OS=Mus musculus]	Apmap	1.47097	1.90473	1.39095	1.54392	1.73633	1.57876	1.23129	3.43477	0.27594	NaN	1.20752	1.85553	0.994718	0.995953	-0.00326544	other metabolic processes	other membranes;other cell component	other molecular function	11	156
P08226	Apolipoprotein E [OS=Mus musculus]	Apoe	5.21865	5.41311	5.13165	5.00187	4.91941	4.82843	8.48394	9.50779	8.28562	8.92257	9.32343	9.21292	6.41872e-09	3.98125e-07	3.87053	cell organization and biogenesis;protein metabolism;other metabolic processes;stress response;transport;developmental processes;signal transduction;other biological processes	non-structural extracellular;extracellular matrix;plasma membrane;other membranes;cytosol;ER/Golgi;nucleus;other cytoplasmic organelle;other cell component	signal transduction activity or receptor binding;transporter activity;enzyme regulator activity;cytoskeletal activity;other molecular function	19	1309
P12023	Amyloid-beta precursor protein [OS=Mus musculus]	App	4.20473	4.12475	4.01568	3.56902	3.61486	3.58337	7.26809	7.68602	7.02702	6.71526	6.7322	6.85933	1.45907e-08	6.65941e-07	3.19592	cell adhesion;cell cycle OR cell proliferation;cell organization and biogenesis;protein metabolism;RNA metabolism OR transcription;other metabolic processes;stress response;transport;developmental processes;signal transduction;other biological processes	non-structural extracellular;plasma membrane;other membranes;cytoskeleton;mitochondrion;ER/Golgi;nucleus;other cytoplasmic organelle;other cell component	signal transduction activity or receptor binding;enzyme regulator activity;nucleic acid binding activity;other molecular function	21	859
Q8K3H0	DCC-interacting protein 13-alpha [OS=Mus musculus]	Appl1	1.50203	1.79725	1.90135	2.23535	1.99847	2.30754	4.00126	-1.00138	-1.80636	-2.41757	-2.51428	-0.458972	0.0243235	0.0370053	-2.65655	cell cycle OR cell proliferation;cell organization and biogenesis;transport;signal transduction;other biological processes	plasma membrane;other membranes;cytosol;nucleus;other cytoplasmic organelle;other cell component	cytoskeletal activity;other molecular function	15	236
P08030	Adenine phosphoribosyltransferase [OS=Mus musculus]	Aprt	0.151587	0.227234	0.410458	0.846379	1.25413	0.634534	0.235651	1.00118	-5.01961	NaN	1.56587	1.02242	0.476248	0.524356	-0.826285	other metabolic processes;transport;other biological processes	cytosol;nucleus;other cell component	other molecular function	5	81
Q8CFQ3	RNA helicase aquarius [OS=Mus musculus]	Aqr	-1.11333	-0.86035	-0.950798	-1.1581	-0.881496	1.24161	-2.40423	NaN	NaN	-4.21573	-0.248534	NaN	0.115959	0.149204	-1.66909	RNA metabolism OR transcription;other metabolic processes	nucleus	nucleic acid binding activity;other molecular function	3	28
P04627	Serine/threonine-protein kinase A-Raf [OS=Mus musculus]	Araf	0.0619774	0.131987	0.209637	-0.496272	-0.126896	-0.0471621	-3.86058	NaN	NaN	-1.18622	-3.71329	NaN	0.00176986	0.00399003	-2.87557	other metabolic processes;signal transduction;other biological processes	cytosol;mitochondrion	kinase activity;other molecular function	4	91
Q5XJY5	Coatomer subunit delta [OS=Mus musculus]	Arcn1	3.26995	3.22808	3.31338	3.26714	3.24215	3.31149	0.937238	-1.34644	0.438569	-2.80251	0.0723352	-0.995749	4.07959e-05	0.000193881	-3.88812	transport;developmental processes;other biological processes	other membranes;ER/Golgi		19	416
P61205	ADP-ribosylation factor 3 [OS=Mus musculus]	Arf3	6.72616	6.63496	6.80791	6.76583	6.82139	6.88677	5.11679	2.56586	3.80833	3.31604	5.56289	4.90227	0.000315542	0.000947017	-2.56181	transport	plasma membrane;other membranes;ER/Golgi;other cell component	other molecular function	2	796
P84084	ADP-ribosylation factor 5 [OS=Mus musculus]	Arf5	2.7528	2.87167	2.57385	2.89385	3.1198	2.71835	1.84953	0.72009	0.473984	0.199129	1.89957	0.365983	0.000139695	0.000512876	-1.90367	transport	plasma membrane;other membranes;ER/Golgi;other cell component	other molecular function	3	731
P62331	ADP-ribosylation factor 6 [OS=Mus musculus]	Arf6	2.16987	2.20162	1.94541	1.8983	2.10638	1.9981	-2.55093	2.57584	-4.82341	NaN	0.492067	-2.86159	0.0166157	0.0267778	-3.48689	cell cycle OR cell proliferation;cell organization and biogenesis;transport;developmental processes;other biological processes	plasma membrane;other membranes;cytosol;ER/Golgi;other cytoplasmic organelle;other cell component	other molecular function	6	184
G3X9K3	Brefeldin A-inhibited guanine nucleotide-exchange protein 1 [OS=Mus musculus]	Arfgef1	1.01491	1.0658	0.716335	0.888881	0.841221	0.901994	-1.81842	-2.03215	-2.03687	NaN	-4.01466	-3.26628	8.29682e-06	5.83432e-05	-3.53854	cell organization and biogenesis;protein metabolism;other metabolic processes;transport;developmental processes;other biological processes	other membranes;cytosol;ER/Golgi;nucleus;other cell component	enzyme regulator activity;cytoskeletal activity;other molecular function	8	230
Q3UGY8	Brefeldin A-inhibited guanine nucleotide-exchange protein 3 [OS=Mus musculus]	Arfgef3	1.65702	1.82347	1.71042	1.49941	1.87845	1.83245	0.139141	0.999355	-0.65184	NaN	NaN	-2.96947	0.00839877	0.0150494	-2.35424	other biological processes	other membranes;ER/Golgi	enzyme regulator activity	17	221
Q61176	Arginase-1 [OS=Mus musculus]	Arg1	NaN	NaN	-6.36217	-4.29641	-2.86071	-4.82399	1.21252	NaN	1.79817	1.74202	3.73152	3.56628	8.43265e-05	0.000346326	6.99592	other metabolic processes;stress response;other biological processes	non-structural extracellular;other membranes;cytosol;mitochondrion;other cell component	other molecular function	4	44
Q3UL36	Arginine and glutamate-rich protein 1 [OS=Mus musculus]	Arglu1	-0.235826	-0.39752	-0.576746	-0.285157	-0.709803	-0.0816736	NaN	NaN	-2.5435	-0.0874891	NaN	-2.12405	0.0521508	0.0731744	-1.20389		cytosol;mitochondrion;nucleus		5	48
Q5FWK3	Rho GTPase-activating protein 1 [OS=Mus musculus]	Arhgap1	2.68628	2.66086	2.51105	2.62038	2.7444	2.58932	-0.803575	7.90034	-2.80145	-1.62452	-4.8577	2.38819	0.190308	0.232973	-2.60184	transport;signal transduction;other biological processes	plasma membrane;other membranes;other cytoplasmic organelle;other cell component	enzyme regulator activity;other molecular function	13	367
Q6DFV3	Rho GTPase-activating protein 21 [OS=Mus musculus]	Arhgap21	-0.0952263	-0.17123	-0.278023	-0.527631	-0.349159	-0.398374	-2.25575	1.91562	NaN	-2.54963	-3.79707	NaN	0.202113	0.246055	-1.36843	cell organization and biogenesis;transport;signal transduction;other biological processes	plasma membrane;other membranes;cytoskeleton;ER/Golgi;other cell component	enzyme regulator activity	8	133
Q6ZQ82	Rho GTPase-activating protein 26 [OS=Mus musculus]	Arhgap26	-0.133738	0.339647	0.472315	0.424432	-0.284399	-0.0945425	NaN	-6.63049	-1.73031	-3.07621	NaN	NaN	0.0050186	0.00964257	-3.93296	signal transduction	other membranes;cytosol;cytoskeleton;other cytoplasmic organelle;other cell component	enzyme regulator activity;other molecular function	8	88
Q811P8	Rho GTPase-activating protein 32 [OS=Mus musculus]	Arhgap32	0.694551	0.600683	1.02507	0.234479	0.481657	0.612016	-0.4115	NaN	-2.62674	NaN	-3.5233	0.491051	0.0222196	0.0342134	-2.1257	cell organization and biogenesis;developmental processes;signal transduction;other biological processes	other membranes;cytoskeleton;ER/Golgi;nucleus;other cytoplasmic organelle;other cell component	enzyme regulator activity;other molecular function	13	156
Q91YM2	Rho GTPase-activating protein 35 [OS=Mus musculus]	Arhgap35	2.15387	2.10088	2.02241	1.92814	2.12285	2.09776	-0.484094	NaN	-0.399659	NaN	-1.11967	-3.79913	0.00053355	0.00146832	-3.52163	cell organization and biogenesis;stress response;developmental processes;signal transduction;other biological processes	plasma membrane;other membranes;cytosol;cytoskeleton;nucleus;other cell component	enzyme regulator activity;nucleic acid binding activity;other molecular function	25	357
P59281	Rho GTPase-activating protein 39 [OS=Mus musculus]	Arhgap39	0.0682831	0.12892	0.207794	-1.19031	0.0786934	-0.431708	NaN	-1.22388	NaN	-1.21225	-1.48759	-4.00468	0.0176865	0.02824	-1.79238	cell organization and biogenesis;signal transduction	cytoskeleton;nucleus;other cell component	enzyme regulator activity	8	88
Q99PT1	Rho GDP-dissociation inhibitor 1 [OS=Mus musculus]	Arhgdia	3.93023	3.91128	3.96601	4.03836	4.36501	4.03306	0.845435	NaN	-0.183424	NaN	-0.263251	-0.354056	1.47441e-07	3.00216e-06	-4.02948	signal transduction;other biological processes	non-structural extracellular;plasma membrane;other membranes;cytosol;nucleus;other cell component	enzyme regulator activity;other molecular function	8	284
Q8R4H2	Rho guanine nucleotide exchange factor 12 [OS=Mus musculus]	Arhgef12	-0.264118	0.290512	-0.358967	-0.489461	-0.338461	-0.400756	NaN	NaN	-4.07642	-1.93086	-3.35437	-3.99668	7.83348e-05	0.000325896	-3.07937	signal transduction;other biological processes	other membranes;other cell component	signal transduction activity or receptor binding;enzyme regulator activity	12	126
Q60875	Rho guanine nucleotide exchange factor 2 [OS=Mus musculus]	Arhgef2	1.20658	1.35395	1.35383	0.801143	0.777206	0.587913	-2.42069	NaN	NaN	NaN	-0.0508699	-5.17516	0.00873408	0.0155899	-3.56235	cell cycle OR cell proliferation;cell organization and biogenesis;stress response;developmental processes;other biological processes	plasma membrane;other membranes;cytoskeleton;ER/Golgi;other cell component	enzyme regulator activity;cytoskeletal activity;other molecular function	14	147
Q9ES28	Rho guanine nucleotide exchange factor 7 [OS=Mus musculus]	Arhgef7	3.3988	3.44496	3.45368	3.2823	3.4264	3.29793	-0.508945	0.0179501	-0.824131	NaN	-1.89182	-2.83622	3.90152e-06	3.38299e-05	-4.59264	cell organization and biogenesis;developmental processes;signal transduction;other biological processes	plasma membrane;other membranes;cytosol;cytoskeleton;other cytoplasmic organelle;other cell component	enzyme regulator activity;cytoskeletal activity;other molecular function	24	460
Q9Z1K6	E3 ubiquitin-protein ligase ARIH2 [OS=Mus musculus]	Arih2	-2.86791	-2.54949	-2.84654	-3.7924	-6.56293	-3.98164	-2.25728	-2.39159	-5.5656	NaN	-1.8321	NaN	0.479107	0.526799	0.755172	cell cycle OR cell proliferation;protein metabolism;other metabolic processes;other biological processes	nucleus;other cell component	other molecular function	3	18
Q9WUL7	ADP-ribosylation factor-like protein 3 [OS=Mus musculus]	Arl3	3.4303	3.31559	3.32344	3.05085	3.12071	3.29213	2.09957	1.58301	-1.37681	NaN	1.56792	0.0374813	0.00214056	0.00470947	-2.47327	cell cycle OR cell proliferation;cell organization and biogenesis;transport;developmental processes;signal transduction;other biological processes	other membranes;cytoskeleton;ER/Golgi;nucleus;other cell component	cytoskeletal activity;other molecular function	8	250
Q9JKW0	ADP-ribosylation factor-like protein 6-interacting protein 1 [OS=Mus musculus]	Arl6ip1	-1.05516	-1.25815	-2.00014	-2.94519	-2.8324	-2.60903	-0.866668	NaN	NaN	-1.18461	-0.619204	-3.44114	0.398287	0.450845	0.588775	cell organization and biogenesis;other biological processes	other membranes;cytosol;ER/Golgi;other cell component	other molecular function	1	19
Q8R5J9	PRA1 family protein 3 [OS=Mus musculus]	Arl6ip5	0.894699	1.21359	0.985268	1.37389	1.53638	1.1435	NaN	NaN	-1.14423	NaN	-0.871497	-4.85214	0.00467436	0.00910409	-3.48051	other metabolic processes;stress response;transport;signal transduction;other biological processes	plasma membrane;other membranes;cytosol;cytoskeleton;ER/Golgi	other molecular function	3	104
Q8VEH3	ADP-ribosylation factor-like protein 8A [OS=Mus musculus]	Arl8a	4.71802	4.86781	4.89026	4.91324	5.03048	5.06286	4.04652	4.18961	1.94215	1.26061	2.17829	3.52047	0.0021435	0.00470947	-2.0575	cell cycle OR cell proliferation;transport;other biological processes	other membranes;cytoskeleton;other cytoplasmic organelle;other cell component	other molecular function	4	492
Q9CQW2	ADP-ribosylation factor-like protein 8B [OS=Mus musculus]	Arl8b	1.9927	2.03477	1.95084	2.14966	2.2066	1.93148	2.61837	-0.663227	0.810249	-0.754886	0.862915	0.0831451	0.0127265	0.0212856	-1.55158	cell cycle OR cell proliferation;cell organization and biogenesis;other metabolic processes;stress response;transport;other biological processes	other membranes;cytosol;cytoskeleton;other cytoplasmic organelle;other cell component	cytoskeletal activity;other molecular function	3	457
Q8BNU0	Armadillo repeat-containing protein 6 [OS=Mus musculus]	Armc6	2.5528	2.69182	2.4783	2.3815	2.70478	2.48442	0.092515	-1.34701	-3.39959	-0.134782	-1.91769	NaN	8.4011e-05	0.000345617	-3.89025	other biological processes	cytosol		11	162
Q9DBR3	Armadillo repeat-containing protein 8 [OS=Mus musculus]	Armc8	0.0353222	0.171684	0.0805645	0.182508	0.186438	0.122081	-4.32943	NaN	-3.39713	0.122253	-3.34161	NaN	0.00605619	0.0113302	-2.86624	protein metabolism;other metabolic processes	cytosol;nucleus;other cell component		7	118
Q9R0Q6	Actin-related protein 2/3 complex subunit 1A [OS=Mus musculus]	Arpc1a	4.71169	4.77641	4.73164	4.66752	4.88653	4.65412	2.46589	3.43427	3.7138	0.965508	4.41843	2.78524	0.00469627	0.00912924	-1.77413	cell organization and biogenesis	plasma membrane;other membranes;cytoskeleton;nucleus;other cell component	cytoskeletal activity	18	514
Q9CVB6	Actin-related protein 2/3 complex subunit 2 [OS=Mus musculus]	Arpc2	5.05715	5.08495	4.98489	5.0112	5.15319	4.98433	1.74646	-1.98652	1.34346	-1.62748	1.93674	2.1098	0.000168222	0.000586354	-4.45887	cell organization and biogenesis;signal transduction;other biological processes	plasma membrane;other membranes;cytoskeleton;nucleus;other cytoplasmic organelle;other cell component	signal transduction activity or receptor binding;cytoskeletal activity;other molecular function	18	630
Q9JM76	Actin-related protein 2/3 complex subunit 3 [OS=Mus musculus]	Arpc3	4.55486	4.56236	4.42459	4.44838	4.56729	4.37469	3.16409	3.07557	2.06988	2.5198	2.31535	2.55152	9.86052e-07	1.19862e-05	-1.87266	cell organization and biogenesis	cytoskeleton;nucleus;other cell component	cytoskeletal activity	11	595
P59999	Actin-related protein 2/3 complex subunit 4 [OS=Mus musculus]	Arpc4	3.94195	3.97321	3.96657	3.82822	4.14491	3.98202	2.30265	NaN	0.669144	NaN	2.91329	1.30293	0.000614746	0.00165414	-2.17581	cell organization and biogenesis	cytoskeleton;nucleus;other cell component	cytoskeletal activity;other molecular function	7	184
Q9D898	Actin-related protein 2/3 complex subunit 5-like protein [OS=Mus musculus]	Arpc5l	1.74613	1.90451	1.75266	1.73494	1.84334	1.71689	-0.744343	-2.05958	-1.5075	NaN	NaN	NaN	4.3361e-06	3.61691e-05	-3.22022	cell organization and biogenesis;other biological processes	cytoskeleton;other cell component	cytoskeletal activity	4	108
Q8BWG8	Beta-arrestin-1 [OS=Mus musculus]	Arrb1	1.77318	1.69482	1.684	1.70425	1.87577	1.67618	-2.92964	-0.8701	-0.695725	0.325409	-2.08122	NaN	0.000255768	0.000818391	-2.98496	cell organization and biogenesis;protein metabolism;other metabolic processes;transport;developmental processes;signal transduction;other biological processes	plasma membrane;other membranes;cytosol;nucleus;other cytoplasmic organelle;other cell component	signal transduction activity or receptor binding;enzyme regulator activity;other molecular function	9	185
P50429	Arylsulfatase B [OS=Mus musculus]	Arsb	-0.857754	-0.833241	-0.412224	-0.288167	-0.41396	-0.36309	3.37943	NaN	NaN	NaN	-0.716928	-1.35182	0.358545	0.411833	0.964965	protein metabolism;other metabolic processes;other biological processes	other cytoplasmic organelle;other cell component	other molecular function	5	67
Q9WV54	Acid ceramidase [OS=Mus musculus]	Asah1	2.35813	2.42528	2.28536	2.1993	2.29104	2.25215	NaN	2.6333	NaN	NaN	1.31929	-1.04681	0.101093	0.132043	-1.33328	other metabolic processes;developmental processes;other biological processes	non-structural extracellular;nucleus;other cytoplasmic organelle	other molecular function	14	386
Q91YI0	Argininosuccinate lyase [OS=Mus musculus]	Asl	-1.41834	-1.50753	-1.52851	-0.898971	-2.63238	-1.01754	4.17634	1.82961	4.5444	5.10782	6.24658	5.92485	4.84545e-06	3.89407e-05	6.13881	other metabolic processes;developmental processes;other biological processes	other membranes;cytosol;mitochondrion;other cell component	other molecular function	12	165
Q61024	Asparagine synthetase [glutamine-hydrolyzing] [OS=Mus musculus]	Asns	3.28977	3.4775	2.68773	2.53471	3.03512	2.38517	1.35391	1.14317	-1.40528	0.0280762	1.78894	1.17623	0.00147263	0.00343518	-2.22083	other metabolic processes;stress response;developmental processes;other biological processes	cytosol	other molecular function	17	452
Q8VBT9	Tether containing UBX domain for GLUT4 [OS=Mus musculus]	Aspscr1	-0.901205	-0.611855	-0.628267	-0.802163	-0.913164	-0.891665	-1.10349	NaN	NaN	0.317731	-2.18937	-1.78695	0.391731	0.444673	-0.399135	transport;other biological processes	plasma membrane;other membranes;cytosol;ER/Golgi;nucleus;other cell component		6	64
Q8C0M9	Isoaspartyl peptidase/L-asparaginase [OS=Mus musculus]	Asrgl1	3.54024	3.39629	3.35084	3.34618	3.30698	3.48526	0.911714	2.69897	NaN	0.762288	2.20015	-1.77094	0.00693421	0.0127075	-2.44386	protein metabolism;other metabolic processes	other cell component	other molecular function	11	291
Q61137	Astrotactin-1 [OS=Mus musculus]	Astn1	1.65953	1.47688	1.40232	1.64149	1.37584	1.12028	-0.0588427	-1.03983	NaN	-1.62003	-0.303968	-0.347365	2.92271e-05	0.000154705	-2.12006	cell adhesion;developmental processes;other biological processes	plasma membrane;other membranes;other cytoplasmic organelle;other cell component		17	218
Q9D5T0	Outer mitochondrial transmembrane helix translocase [OS=Mus musculus]	Atad1	1.38367	1.349	1.62834	1.56169	1.73092	1.71867	NaN	NaN	-2.42166	-2.20509	NaN	-0.187842	0.0002891	0.000894003	-3.16691	other biological processes	plasma membrane;other membranes;mitochondrion;other cytoplasmic organelle;other cell component	transporter activity;other molecular function	10	215
Q925I1	ATPase family AAA domain-containing protein 3 [OS=Mus musculus]	Atad3	0.956364	1.0518	1.24154	1.53711	1.41117	1.39636	-1.26435	NaN	-0.0628605	-1.10084	-1.55252	0.846632	0.00136969	0.00321991	-1.89251	cell organization and biogenesis;stress response;other biological processes	mitochondrion	other molecular function	11	150
Q8K341	Alpha-tubulin N-acetyltransferase 1 [OS=Mus musculus]	Atat1	2.91778	3.01402	3.17709	3.1128	3.25494	3.17095	2.22922	2.79262	3.31902	0.828493	2.73519	1.87781	0.0481317	0.0681279	-0.810873	cell organization and biogenesis;protein metabolism;other metabolic processes;stress response;developmental processes;signal transduction;other biological processes	other membranes;cytosol;cytoskeleton;ER/Golgi;other cell component	other molecular function	13	385
Q8BHE3	Caytaxin [OS=Mus musculus]	Atcay	2.26122	2.25342	2.88136	2.27664	2.3879	2.23944	-1.5781	-3.17324	NaN	NaN	-1.65593	-1.86399	7.16547e-07	9.47173e-06	-4.45114	cell organization and biogenesis;developmental processes;other biological processes	other membranes;mitochondrion;other cell component	cytoskeletal activity	9	228
Q9Z2A5	Arginyl-tRNA--protein transferase 1 [OS=Mus musculus]	Ate1	-0.288214	-0.150618	-0.602966	-0.0383577	-0.182106	-0.521653	-3.88032	-2.56099	NaN	-6.18879	-3.54054	-2.88168	0.000201488	0.000677113	-3.51315	protein metabolism;other metabolic processes	nucleus;other cell component	other molecular function	3	66
Q80XK6	Autophagy-related protein 2 homolog B [OS=Mus musculus]	Atg2b	-0.797344	-0.15757	-0.787304	-0.950152	-0.9533	-0.494435	-4.42155	-6.76191	NaN	NaN	NaN	-3.55549	0.000346943	0.00101393	-4.22297	cell organization and biogenesis;other metabolic processes;transport	other membranes;ER/Golgi;other cell component	transporter activity;other molecular function	13	125
Q8BGE6	Cysteine protease ATG4B [OS=Mus musculus]	Atg4b	-3.3134	-3.0372	-3.94056	NaN	NaN	-4.06107	-1.18277	NaN	-4.87663	NaN	NaN	-5.54664	0.820262	0.847593	-0.280624	cell organization and biogenesis;protein metabolism;other metabolic processes;stress response;transport;other biological processes	other membranes;cytosol;mitochondrion;ER/Golgi;other cytoplasmic organelle;other cell component	other molecular function	2	6
Q68FE2	Autophagy-related protein 9A [OS=Mus musculus]	Atg9a	0.270063	0.274456	-0.107914	1.33418	0.00276566	-0.475318	4.39231	4.63214	-2.54867	-1.14662	NaN	NaN	0.4789	0.526799	1.11592	cell organization and biogenesis;other metabolic processes;stress response;transport;developmental processes;other biological processes	other membranes;mitochondrion;ER/Golgi;other cytoplasmic organelle;other cell component	transporter activity	9	127
Q9CWJ9	Bifunctional purine biosynthesis protein ATIC [OS=Mus musculus]	Atic	2.51844	2.45793	2.59832	2.75217	2.85011	2.76482	0.540135	2.33282	-1.39537	-2.98376	1.60261	1.49736	0.0171905	0.0275938	-2.39133	other metabolic processes;developmental processes;other biological processes	plasma membrane;other membranes;cytosol	other molecular function	18	347
Q8BH66	Atlastin-1 [OS=Mus musculus]	Atl1	3.33257	3.27296	3.2768	3.04088	3.33179	3.2014	1.04244	NaN	-2.09969	-1.39316	0.0924854	0.327563	6.77117e-05	0.000293014	-3.6488	cell organization and biogenesis;developmental processes	other membranes;ER/Golgi;other cell component	other molecular function	15	423
Q6PA06	Atlastin-2 [OS=Mus musculus]	Atl2	1.36761	1.34272	0.980427	0.883374	1.12659	0.956149	-2.28569	1.01929	-0.680119	-4.86951	-2.12321	-3.84116	0.00394266	0.00786256	-3.23954	cell organization and biogenesis	other membranes;ER/Golgi	other molecular function	8	216
O08997	Copper transport protein ATOX1 [OS=Mus musculus]	Atox1	1.76489	1.30638	0.4709	1.55243	0.485806	1.46972	0.787196	-3.88022	NaN	NaN	1.62655	-2.50119	0.0786798	0.105211	-2.16694	stress response;transport;other biological processes	cytosol	other molecular function	3	54
Q9EPE9	Endoplasmic reticulum transmembrane helix translocase [OS=Mus musculus]	Atp13a1	-0.473909	-0.140894	-0.330626	-0.481286	-0.216103	-0.262979	NaN	2.53416	2.53414	0.868389	-3.68473	-0.0546961	0.483213	0.53035	0.757086	transport;other biological processes	other membranes;ER/Golgi	transporter activity;other molecular function	7	70
Q8VDN2	Sodium/potassium-transporting ATPase subunit alpha-1 [OS=Mus musculus]	Atp1a1	4.92328	5.09766	4.827	4.90158	5.10625	4.90387	1.94384	2.28349	0.221521	0.270555	2.64743	1.11243	8.28913e-06	5.83432e-05	-3.54673	transport;other biological processes	plasma membrane;other membranes;cytoskeleton;ER/Golgi;other cytoplasmic organelle;other cell component	transporter activity;cytoskeletal activity;other molecular function	23	1317
Q6PIE5	Sodium/potassium-transporting ATPase subunit alpha-2 [OS=Mus musculus]	Atp1a2	3.28112	3.87506	3.33197	3.43424	3.44229	3.4137	3.12696	3.74506	2.72657	2.73062	2.03666	3.64494	0.125698	0.160217	-0.461259	other metabolic processes;stress response;transport;developmental processes;other biological processes	plasma membrane;other membranes;other cytoplasmic organelle;other cell component	transporter activity;other molecular function	23	1310
Q6PIC6	Sodium/potassium-transporting ATPase subunit alpha-3 [OS=Mus musculus]	Atp1a3	8.14935	8.29731	8.11875	8.19155	8.38947	8.32468	7.44995	7.05151	7.1324	6.59181	7.70372	7.45469	0.000115722	0.000446461	-1.0145	cell organization and biogenesis;transport;signal transduction;other biological processes	plasma membrane;other membranes;ER/Golgi;nucleus;other cell component	signal transduction activity or receptor binding;transporter activity;other molecular function	27	2749
P14094	Sodium/potassium-transporting ATPase subunit beta-1 [OS=Mus musculus]	Atp1b1	6.19413	6.40842	6.30631	6.32767	6.56549	6.39441	6.18861	5.03318	4.71374	4.68118	5.24698	4.79278	0.000363413	0.00105407	-1.25666	cell adhesion;other metabolic processes;stress response;transport;signal transduction;other biological processes	plasma membrane;other membranes;cytoskeleton;other cell component	transporter activity;other molecular function	10	710
P14231	Sodium/potassium-transporting ATPase subunit beta-2 [OS=Mus musculus]	Atp1b2	0.987255	0.977667	1.12696	1.17354	1.13271	1.2555	NaN	NaN	NaN	-1.43528	-0.67306	-2.33108	8.53393e-05	0.000349891	-2.58874	cell adhesion;cell organization and biogenesis;transport;developmental processes;other biological processes	plasma membrane;other membranes;other cell component	transporter activity;other molecular function	7	113
P97370	Sodium/potassium-transporting ATPase subunit beta-3 [OS=Mus musculus]	Atp1b3	-0.199831	-0.0793018	-0.0833702	-0.4075	-0.180965	0.023778	-0.521998	NaN	-0.26062	-0.0156212	0.126177	NaN	0.923223	0.936684	-0.0134839	transport;other biological processes	plasma membrane;other membranes;cytoskeleton;other cell component	transporter activity;other molecular function	4	79
O55143	Sarcoplasmic/endoplasmic reticulum calcium ATPase 2 [OS=Mus musculus]	Atp2a2	5.11289	5.13777	5.00304	5.10091	5.16717	5.11552	2.67118	3.12989	1.90081	1.85042	2.66603	3.10885	6.37953e-07	8.76823e-06	-2.55169	cell organization and biogenesis;other metabolic processes;stress response;transport;signal transduction;other biological processes	plasma membrane;other membranes;cytosol;ER/Golgi;other cell component	signal transduction activity or receptor binding;transporter activity;nucleic acid binding activity;other molecular function	28	1181
G5E829	Plasma membrane calcium-transporting ATPase 1 [OS=Mus musculus]	Atp2b1	4.8024	4.89637	4.62698	4.72038	4.98361	4.66614	1.49828	NaN	1.10102	-2.82176	0.781958	1.00606	0.000153926	0.000547569	-4.46954	transport;other biological processes	plasma membrane;other membranes;ER/Golgi;nucleus;other cell component	transporter activity;other molecular function	16	985
Q9R0K7	Plasma membrane calcium-transporting ATPase 2 [OS=Mus musculus]	Atp2b2	5.04372	5.19234	4.87052	4.99208	5.29706	4.92373	3.7308	2.27947	1.95478	1.56258	0.418279	0.918117	4.845e-05	0.000221551	-3.24257	cell organization and biogenesis;other metabolic processes;transport;developmental processes;other biological processes	plasma membrane;other membranes;ER/Golgi;other cell component	signal transduction activity or receptor binding;transporter activity;other molecular function	22	887
Q6Q477	Plasma membrane calcium-transporting ATPase 4 [OS=Mus musculus]	Atp2b4	3.53132	3.65725	3.37415	3.43358	3.74691	3.41457	-0.0951223	NaN	-1.9996	-1.8618	-1.24548	-3.52843	2.63506e-06	2.57025e-05	-5.27238	stress response;transport;developmental processes;other biological processes	plasma membrane;other membranes;cytoskeleton;other cell component	transporter activity;enzyme regulator activity;other molecular function	15	775
Q03265	ATP synthase subunit alpha, mitochondrial [OS=Mus musculus]	Atp5f1a	7.93862	8.07061	8.17466	8.43354	8.35553	8.4605	3.8244	-0.576431	0.577909	0.915868	1.90212	0.0900202	6.27167e-07	8.66924e-06	-7.1166	other metabolic processes;transport;other biological processes	plasma membrane;other membranes;mitochondrion;nucleus;other cell component	signal transduction activity or receptor binding;transporter activity;other molecular function	32	1707
P56480	ATP synthase subunit beta, mitochondrial [OS=Mus musculus]	Atp5f1b	7.72781	7.79022	7.92248	8.18901	8.30478	8.19969	4.91109	1.83714	2.99938	3.06379	3.76132	2.60881	6.72664e-07	9.02349e-06	-4.82541	other metabolic processes;transport;developmental processes;other biological processes	plasma membrane;other membranes;mitochondrion;other cell component	signal transduction activity or receptor binding;transporter activity;other molecular function	21	1952
Q91VR2	ATP synthase subunit gamma, mitochondrial [OS=Mus musculus]	Atp5f1c	4.49687	4.33614	4.58313	4.93559	4.96453	4.95439	NaN	-2.40526	1.17071	NaN	-0.740695	NaN	0.000114682	0.000443865	-5.37019	other metabolic processes;transport	other membranes;mitochondrion	transporter activity	12	515
P56382	ATP synthase subunit epsilon, mitochondrial [OS=Mus musculus]	Atp5f1e	1.74257	1.48774	1.54389	1.57575	1.52933	1.73445	-0.0943699	NaN	1.61193	-3.21132	1.59421	NaN	0.107903	0.140181	-1.62718	other metabolic processes;transport	other membranes;mitochondrion	transporter activity;other molecular function	3	70
Q9CQQ7	ATP synthase F(0) complex subunit B1, mitochondrial [OS=Mus musculus]	Atp5pb	4.09664	4.05614	4.35965	4.40683	4.38433	4.44325	-0.169048	-2.10909	-1.74292	-3.67482	2.38618	-3.53559	0.00010752	0.000420857	-5.76535	other metabolic processes;transport	other membranes;mitochondrion	transporter activity;other molecular function	12	321
Q9DCX2	ATP synthase subunit d, mitochondrial [OS=Mus musculus]	Atp5pd	3.76099	3.6968	4.09491	4.24975	4.08333	4.2219	-3.80822	NaN	1.38379	NaN	NaN	-0.789602	0.00137993	0.00324082	-5.08929	other metabolic processes;transport	other membranes;mitochondrion	transporter activity;other molecular function	9	340
Q9DB20	ATP synthase subunit O, mitochondrial [OS=Mus musculus]	Atp5po	5.30296	5.36647	5.56615	5.70526	5.66088	5.73844	1.84326	NaN	NaN	2.21487	2.89583	2.9259	9.03247e-07	1.12049e-05	-3.08673	other metabolic processes;transport	plasma membrane;other membranes;mitochondrion;other cell component	transporter activity;other molecular function	11	553
Q9R1Q9	V-type proton ATPase subunit S1 [OS=Mus musculus]	Atp6ap1	0.284216	0.452295	0.40727	0.421489	0.478191	0.736617	0.935716	1.54178	NaN	-0.314451	0.677032	0.307505	0.578017	0.62088	0.16617	cell organization and biogenesis;transport;developmental processes;other biological processes	other membranes;ER/Golgi;other cytoplasmic organelle	other molecular function	6	113
Q9CYN9	Renin receptor [OS=Mus musculus]	Atp6ap2	1.95898	2.2777	2.042	1.87025	1.40296	1.55252	3.75169	4.27509	3.02363	3.8363	4.04817	3.97794	4.25761e-06	3.56917e-05	1.96807	cell organization and biogenesis;protein metabolism;other metabolic processes;transport;developmental processes;other biological processes	non-structural extracellular;plasma membrane;other membranes;ER/Golgi;other cytoplasmic organelle;other cell component	other molecular function	12	252
Q9Z1G4	V-type proton ATPase 116 kDa subunit a 1 [OS=Mus musculus]	Atp6v0a1	5.19808	5.33938	5.15456	5.29908	5.41936	5.3643	3.58448	0.553365	3.05224	2.79709	4.525	3.57636	0.00199162	0.00444341	-2.28104	cell organization and biogenesis;transport;other biological processes	plasma membrane;other membranes;cytosol;ER/Golgi;nucleus;other cytoplasmic organelle;other cell component	transporter activity;other molecular function	25	988
P51863	V-type proton ATPase subunit d 1 [OS=Mus musculus]	Atp6v0d1	4.07033	4.17053	3.98881	3.99621	4.17098	4.16743	1.98201	0.436687	0.696745	2.0844	3.17872	1.98222	0.00019173	0.000653233	-2.36725	cell organization and biogenesis;transport;other biological processes	plasma membrane;other membranes;cytoskeleton;ER/Golgi;other cytoplasmic organelle;other cell component	transporter activity;other molecular function	14	485
P50516	V-type proton ATPase catalytic subunit A [OS=Mus musculus]	Atp6v1a	6.98924	7.09603	6.84049	6.95994	7.13857	6.80094	4.87165	4.1259	3.88792	4.12697	4.86079	4.38745	4.23369e-08	1.26436e-06	-2.59409	cell organization and biogenesis;other metabolic processes;transport;other biological processes	plasma membrane;other membranes;cytosol;ER/Golgi;nucleus;other cytoplasmic organelle;other cell component	transporter activity;other molecular function	34	1742
P62814	V-type proton ATPase subunit B, brain isoform [OS=Mus musculus]	Atp6v1b2	7.02207	7.01889	6.8225	6.7846	6.977	6.82062	4.12895	3.01165	4.25779	2.4134	3.59225	2.55846	6.4611e-07	8.83017e-06	-3.58053	cell organization and biogenesis;other metabolic processes;transport;other biological processes	plasma membrane;other membranes;cytosol;ER/Golgi;other cytoplasmic organelle;other cell component	transporter activity;other molecular function	27	1663
Q9Z1G3	V-type proton ATPase subunit C 1 [OS=Mus musculus]	Atp6v1c1	4.09548	4.06399	3.867	3.88229	3.95325	3.94487	-4.29648	-4.37367	-2.93439	NaN	-2.54687	-2.63736	9.32246e-09	5.01134e-07	-7.32557	cell organization and biogenesis;transport	plasma membrane;other membranes;ER/Golgi;other cytoplasmic organelle;other cell component	transporter activity	22	543
P57746	V-type proton ATPase subunit D [OS=Mus musculus]	Atp6v1d	3.39065	3.49219	3.26192	3.35304	3.31392	3.34867	4.61624	-1.05343	0.733031	5.66929	-4.04951	5.17061	0.369728	0.422072	-1.51236	cell organization and biogenesis;transport;other biological processes	plasma membrane;other membranes;cytoskeleton;ER/Golgi;nucleus;other cytoplasmic organelle;other cell component	transporter activity	10	238
P50518	V-type proton ATPase subunit E 1 [OS=Mus musculus]	Atp6v1e1	5.77997	5.88637	5.67636	5.69835	5.81842	5.62305	1.7169	0.421468	0.612248	1.18137	2.76962	1.60373	2.0821e-07	3.88901e-06	-4.36287	cell organization and biogenesis;transport	plasma membrane;other membranes;cytosol;ER/Golgi;other cytoplasmic organelle;other cell component	transporter activity;other molecular function	15	727
Q9CR51	V-type proton ATPase subunit G 1 [OS=Mus musculus]	Atp6v1g1	3.45999	3.43794	3.21759	3.05512	3.09947	3.02777	-2.0548	1.41121	-0.82716	1.92057	NaN	-0.874319	0.000942754	0.00238855	-3.30121	cell organization and biogenesis;transport;other biological processes	plasma membrane;other membranes;cytosol;ER/Golgi;other cytoplasmic organelle;other cell component	transporter activity;other molecular function	5	201
Q9WTT4	V-type proton ATPase subunit G 2 [OS=Mus musculus]	Atp6v1g2	3.984	3.88215	3.72397	3.53279	3.45332	3.44924	-1.11254	NaN	NaN	NaN	-5.6468	-2.27814	0.000146553	0.000531317	-6.6834	cell organization and biogenesis;transport	other membranes;ER/Golgi;other cytoplasmic organelle;other cell component	transporter activity;other molecular function	7	268
Q8BVE3	V-type proton ATPase subunit H [OS=Mus musculus]	Atp6v1h	4.1661	4.1342	3.815	3.95087	3.99838	3.8879	1.48429	-5.05816	3.24095	-2.16979	1.32011	0.206627	0.00673816	0.0123857	-4.15474	cell organization and biogenesis;transport	other membranes;ER/Golgi;other cytoplasmic organelle;other cell component	transporter activity	16	428
P70704	Phospholipid-transporting ATPase IA [OS=Mus musculus]	Atp8a1	2.69493	2.78088	2.63407	3.07751	2.83125	3.11643	1.50821	6.21482	-1.45425	3.63135	-0.7398	-1.50472	0.246605	0.294006	-1.57991	cell organization and biogenesis;transport;other biological processes	plasma membrane;other membranes;cytosol;ER/Golgi;other cell component	transporter activity;other molecular function	20	394
O70228	Probable phospholipid-transporting ATPase IIA [OS=Mus musculus]	Atp9a	2.15522	2.08231	2.32222	2.28555	2.21665	2.29068	1.80838	1.75554	0.163684	1.09072	1.51744	0.976647	0.00276312	0.00584775	-1.0067	cell organization and biogenesis;transport;developmental processes;other biological processes	plasma membrane;other membranes;ER/Golgi;other cytoplasmic organelle;other cell component	transporter activity;other molecular function	15	291
Q6PGD0	All-trans retinoic acid-induced differentiation factor [OS=Mus musculus]	Atraid	-2.98171	-2.65276	-3.00907	-2.92296	-2.81331	-2.84266	NaN	NaN	-3.04718	-1.37537	-1.46102	-2.05041	0.0216074	0.0335052	0.886917	transport;other biological processes	plasma membrane;other membranes;nucleus;other cytoplasmic organelle;other cell component	transporter activity	1	31
Q9WU60	Attractin [OS=Mus musculus]	Atrn	-1.10197	-1.05259	-1.28897	-1.23752	-1.18217	-1.29574	0.0325565	-1.37938	-2.22882	-2.78631	-0.832026	-2.84635	0.33272	0.38528	-0.480228	stress response;developmental processes;other biological processes	non-structural extracellular;plasma membrane;other membranes;other cell component	other molecular function	7	84
Q61687	Transcriptional regulator ATRX [OS=Mus musculus]	Atrx	-0.638983	-0.501034	-0.52211	-1.08738	-0.743429	-0.467147	NaN	-2.64245	NaN	0.853818	-2.41268	NaN	0.357714	0.411074	-0.740424	cell cycle OR cell proliferation;cell organization and biogenesis;DNA metabolism;RNA metabolism OR transcription;other metabolic processes;stress response;developmental processes;signal transduction;other biological processes	nucleus;other cell component	nucleic acid binding activity;other molecular function	10	98
P28658	Ataxin-10 [OS=Mus musculus]	Atxn10	3.42957	3.50916	3.59953	3.84947	3.96668	3.78039	2.0379	1.92933	0.385052	-2.15832	2.10279	1.38412	0.00238174	0.00519048	-2.74232	cell organization and biogenesis;developmental processes	plasma membrane;other membranes;cytosol;other cell component	other molecular function	17	552
O70305	Ataxin-2 [OS=Mus musculus]	Atxn2	0.757151	0.680067	1.08628	0.959577	1.20705	0.914592	0.484433	-2.58208	1.76587	-0.116828	-2.4531	-0.538375	0.0557702	0.0775334	-1.50747	cell organization and biogenesis;developmental processes;other biological processes	cytosol;ER/Golgi;other cell component	signal transduction activity or receptor binding;nucleic acid binding activity	10	197
Q7TQH0	Ataxin-2-like protein [OS=Mus musculus]	Atxn2l	2.53736	2.74135	2.59219	2.55014	2.70493	2.39468	-2.91659	-3.05526	NaN	NaN	-4.13981	-4.67587	8.03794e-08	1.98406e-06	-6.28365	cell organization and biogenesis;RNA metabolism OR transcription;other metabolic processes	other membranes;cytosol;nucleus;other cell component	nucleic acid binding activity	14	268
Q9JLZ3	Methylglutaconyl-CoA hydratase, mitochondrial [OS=Mus musculus]	Auh	-0.623829	-0.0969391	0.31978	0.577296	0.418419	0.682136	4.32801	4.20056	3.63641	NaN	-4.23694	1.67005	0.275804	0.325608	1.70681	other metabolic processes	mitochondrion	nucleic acid binding activity;other molecular function	6	95
Q80U56	Late secretory pathway protein AVL9 homolog [OS=Mus musculus]	Avl9	-0.741261	-0.089716	-0.589472	-1.02779	0.129196	-0.891992	-3.44938	NaN	-0.318425	1.86168	-4.91157	NaN	0.369448	0.422072	-1.16925	other biological processes	other membranes;other cytoplasmic organelle;other cell component		7	90
Q9CW73	Galactosylgalactosylxylosylprotein 3-beta-glucuronosyltransferase 1 [OS=Mus musculus]	B3gat1	-4.9803	-1.20526	-4.61984	-4.72419	-1.89432	-5.72584	1.20582	0.0380564	1.70304	0.218015	1.4113	1.73148	0.000123058	0.000467313	4.90958	protein metabolism;other metabolic processes;stress response;other biological processes	non-structural extracellular;other membranes;ER/Golgi;other cell component	other molecular function	4	42
P58158	Galactosylgalactosylxylosylprotein 3-beta-glucuronosyltransferase 3 [OS=Mus musculus]	B3gat3	-2.18868	-1.6827	-1.96688	-1.73984	-1.7834	-1.79279	-2.70193	NaN	NaN	NaN	-1.41645	-2.56678	0.2428	0.289898	-0.369336	protein metabolism;other metabolic processes;other biological processes	other membranes;ER/Golgi	enzyme regulator activity;other molecular function	1	28
Q09200	Beta-1,4 N-acetylgalactosaminyltransferase 1 [OS=Mus musculus]	B4galnt1	-4.05485	-4.25355	-4.10217	-4.954	-4.75243	-3.82355	-2.23445	-3.2626	NaN	-2.23493	-0.467155	-1.30124	0.000608885	0.0016445	2.42335	cell organization and biogenesis;other metabolic processes;developmental processes;other biological processes	other membranes;ER/Golgi	other molecular function	4	13
Q8K3W0	BRISC and BRCA1-A complex member 2 [OS=Mus musculus]	Babam2	-1.41249	-0.695698	-1.44256	-1.30985	-1.10317	-1.28642	-2.74172	NaN	NaN	NaN	-2.15076	-3.14791	0.00063808	0.00170178	-1.47177	cell cycle OR cell proliferation;cell organization and biogenesis;protein metabolism;DNA metabolism;other metabolic processes;stress response;signal transduction;other biological processes	cytosol;nucleus;other cell component	signal transduction activity or receptor binding;other molecular function	3	44
Q9Z1R2	Large proline-rich protein BAG6 [OS=Mus musculus]	Bag6	1.65391	1.43905	1.57062	1.68111	1.77751	1.64023	-2.60779	NaN	NaN	-2.68131	-2.53273	-6.04145	7.11797e-05	0.00030475	-5.09289	cell cycle OR cell proliferation;cell organization and biogenesis;protein metabolism;other metabolic processes;stress response;developmental processes;signal transduction;other biological processes	non-structural extracellular;other membranes;cytosol;nucleus;other cell component	signal transduction activity or receptor binding;translation activity;other molecular function	15	257
Q8BKX1	Brain-specific angiogenesis inhibitor 1-associated protein 2 [OS=Mus musculus]	Baiap2	3.79955	3.89079	3.73969	3.67798	3.69442	3.55064	-3.28014	-1.41472	-3.70817	-5.46268	-3.44471	-3.3683	9.02884e-08	2.12046e-06	-7.17197	cell organization and biogenesis;developmental processes;signal transduction;other biological processes	plasma membrane;other membranes;cytosol;cytoskeleton;nucleus;other cell component	other molecular function	21	530
O54962	Barrier-to-autointegration factor [OS=Mus musculus]	Banf1	1.25311	-0.585625	1.52219	1.27086	-0.178055	0.319732	-3.63166	NaN	1.54923	1.77079	0.312059	2.72172	0.959778	0.968183	-0.0559386	cell cycle OR cell proliferation;cell organization and biogenesis;DNA metabolism;other metabolic processes;stress response;other biological processes	cytosol;nucleus;other cell component	nucleic acid binding activity;other molecular function	4	73
Q91XV3	Brain acid soluble protein 1 [OS=Mus musculus]	Basp1	6.60765	6.63947	6.52743	6.98653	7.06249	6.74654	5.39273	5.9549	5.03647	5.65922	5.84818	5.82767	4.51001e-05	0.000208599	-1.14183	developmental processes;other biological processes	plasma membrane;other membranes;nucleus;other cell component	nucleic acid binding activity;other molecular function	12	1768
Q07813	Apoptosis regulator BAX [OS=Mus musculus]	Bax	1.74183	1.96222	1.78468	2.06181	2.1415	1.88513	1.16372	NaN	NaN	NaN	-0.728414	-0.556231	0.00185992	0.00416974	-1.96984	cell cycle OR cell proliferation;cell organization and biogenesis;other metabolic processes;stress response;transport;developmental processes;signal transduction;other biological processes	other membranes;cytosol;mitochondrion;ER/Golgi;nucleus;other cell component	transporter activity;other molecular function	6	202
Q61361	Brevican core protein [OS=Mus musculus]	Bcan	-0.24379	-0.499441	-1.06142	-0.95906	-2.16243	-0.926602	4.55946	4.8845	4.16032	3.51584	3.95675	3.15773	1.07242e-07	2.35835e-06	5.01456	cell adhesion;cell organization and biogenesis;developmental processes;other biological processes	non-structural extracellular;extracellular matrix;plasma membrane;other membranes;other cell component	other molecular function	12	193
P24288	Branched-chain-amino-acid aminotransferase, cytosolic [OS=Mus musculus]	Bcat1	2.65192	2.70449	2.17152	2.0042	2.35886	2.40547	-0.113605	-0.0890121	-1.96386	-1.43138	0.651864	0.591251	0.000110697	0.000429127	-2.7752	other metabolic processes	cytosol	other molecular function	10	262
Q80XN0	D-beta-hydroxybutyrate dehydrogenase, mitochondrial [OS=Mus musculus]	Bdh1	4.34331	4.29199	4.69057	4.82678	4.68839	4.90805	-0.637325	-1.60858	-1.94393	-0.574347	-3.75519	-1.05163	1.90576e-07	3.71777e-06	-6.22001	other metabolic processes	other membranes;mitochondrion;other cell component	other molecular function	13	515
O35490	Betaine--homocysteine S-methyltransferase 1 [OS=Mus musculus]	Bhmt	-4.32997	-3.24	-2.58494	-4.641	-3.50195	-1.07528	4.63064	4.30206	5.51848	5.79403	6.31939	5.96457	6.79583e-08	1.74884e-06	8.65039	other metabolic processes	non-structural extracellular;cytosol;nucleus;other cell component	other molecular function	5	105
O08539	Myc box-dependent-interacting protein 1 [OS=Mus musculus]	Bin1	4.36142	4.43595	4.4288	4.33904	4.36447	4.24595	-0.8636	0.216212	-5.35735	NaN	NaN	-0.774025	0.000274162	0.000863539	-6.05729	cell organization and biogenesis;transport;other biological processes	plasma membrane;other membranes;cytosol;cytoskeleton;ER/Golgi;nucleus;other cytoplasmic organelle;other cell component	enzyme regulator activity;cytoskeletal activity;other molecular function	14	541
O88738	Baculoviral IAP repeat-containing protein 6 [OS=Mus musculus]	Birc6	0.813797	0.788078	0.995026	0.586825	1.42331	0.906268	-2.45132	-3.34561	NaN	-2.28696	1.22992	NaN	0.0117092	0.0198769	-2.63237	cell cycle OR cell proliferation;protein metabolism;other metabolic processes;developmental processes;other biological processes	other membranes;cytoskeleton;ER/Golgi;nucleus;other cytoplasmic organelle;other cell component	enzyme regulator activity;other molecular function	23	248
Q8R016	Bleomycin hydrolase [OS=Mus musculus]	Blmh	3.53993	3.66144	3.66991	3.40353	3.60492	3.48989	1.75473	1.15335	1.30192	-0.7547	2.05121	1.46647	0.000153552	0.000547569	-2.39944	protein metabolism;other metabolic processes;other biological processes	other cell component	other molecular function	16	430
P98063	Bone morphogenetic protein 1 [OS=Mus musculus]	Bmp1	-4.73221	-4.87146	-5.27894	-4.77635	-5.32924	-6.66125	0.704465	-1.06051	-3.0592	-0.469277	1.06659	0.573618	3.45852e-05	0.000172143	4.90085	protein metabolism;other metabolic processes;developmental processes;signal transduction;other biological processes	ER/Golgi;other cell component	signal transduction activity or receptor binding;other molecular function	5	31
O35607	Bone morphogenetic protein receptor type-2 [OS=Mus musculus]	Bmpr2	-0.704082	-0.48451	-1.21167	-0.454936	-0.438936	-0.101483	-0.464997	-2.94891	-0.888147	-2.68044	-3.25651	-2.61012	0.0102156	0.0177016	-1.57558	cell cycle OR cell proliferation;cell organization and biogenesis;protein metabolism;other metabolic processes;stress response;developmental processes;signal transduction;other biological processes	plasma membrane;other membranes;nucleus;other cell component	kinase activity;other molecular function	4	38
Q6QD59	Vesicle transport protein SEC20 [OS=Mus musculus]	Bnip1	-3.00409	-4.42117	-4.09306	-3.89062	-4.60333	-3.40581	2.02787	NaN	0.701951	3.01225	4.38802	3.81476	2.89153e-06	2.76467e-05	6.69198	cell organization and biogenesis;transport;signal transduction;other biological processes	other membranes;mitochondrion;ER/Golgi;nucleus;other cell component	transporter activity;other molecular function	2	21
Q9D8S9	BolA-like protein 1 [OS=Mus musculus]	Bola1	0.394079	0.0884972	0.283606	0.177489	-0.137814	0.0867682	-3.77503	-1.35881	-3.96622	4.16876	-4.59406	-3.81877	0.111345	0.144265	-2.37279		cytosol		6	79
Q8R164	Valacyclovir hydrolase [OS=Mus musculus]	Bphl	1.0515	1.30717	1.15125	1.32563	1.00393	1.26681	-3.85172	NaN	NaN	NaN	-2.66356	-2.75759	8.04026e-07	1.03417e-05	-4.27534		mitochondrion	other molecular function	9	116
Q9Z0S1	3'(2'),5'-bisphosphate nucleotidase 1 [OS=Mus musculus]	Bpnt1	2.38911	2.53246	1.99921	1.97092	2.32971	2.07271	-1.38687	-2.6398	-2.67726	1.77298	NaN	-0.71931	0.00150236	0.00348772	-3.34574	other metabolic processes		other molecular function	10	234
Q80V26	Golgi-resident adenosine 3',5'-bisphosphate 3'-phosphatase [OS=Mus musculus]	Bpnt2	-0.437771	-0.555315	-0.481016	-0.251899	-0.193525	0.242953	-2.43999	NaN	NaN	NaN	-1.24635	-0.436962	0.0346257	0.0505489	-1.095	protein metabolism;other metabolic processes;developmental processes	other membranes;cytosol;ER/Golgi;nucleus;other cell component	other molecular function	6	83
P46737	Lys-63-specific deubiquitinase BRCC36 [OS=Mus musculus]	Brcc3	-1.83178	-1.95658	-2.10601	-2.24628	-2.12379	-2.01451	-1.56988	-2.49981	NaN	-3.18793	-1.18836	-1.63802	0.931117	0.9436	0.0296932	cell cycle OR cell proliferation;cell organization and biogenesis;protein metabolism;DNA metabolism;other metabolic processes;stress response;signal transduction;other biological processes	cytoskeleton;nucleus;other cell component	enzyme regulator activity;other molecular function	2	38
Q8BXV2	BRI3-binding protein [OS=Mus musculus]	Bri3bp	-0.650646	-0.517992	-0.430555	-1.14419	-1.0618	-0.466039	-1.87134	6.20583	4.07823	2.25867	-0.186885	5.84734	0.0284115	0.0426084	3.43385		other membranes;mitochondrion		4	47
Q8K2Q7	BRO1 domain-containing protein BROX [OS=Mus musculus]	Brox	1.0094	1.03318	0.800676	0.718366	0.869095	0.894628	2.8109	1.37381	1.66291	0.920183	3.39288	2.10053	0.0124846	0.0209433	1.15598	cell cycle OR cell proliferation;cell organization and biogenesis	other membranes;nucleus		8	145
P18572	Basigin [OS=Mus musculus]	Bsg	1.49042	1.57363	1.33626	1.76464	1.8378	1.46321	-1.17821	4.06294	-0.593782	0.273973	-1.31745	NaN	0.174584	0.215799	-1.32817	cell adhesion;cell organization and biogenesis;developmental processes;other biological processes	plasma membrane;other membranes;ER/Golgi;other cytoplasmic organelle;other cell component	other molecular function	5	109
O88737	Protein bassoon [OS=Mus musculus]	Bsn	2.45015	2.576	2.4741	1.95372	1.69735	2.02079	2.24783	-3.15452	5.20508	-2.77945	NaN	-2.91116	0.143633	0.18153	-2.47379	cell organization and biogenesis;transport;developmental processes;signal transduction;other biological processes	other membranes;cytosol;cytoskeleton;ER/Golgi;other cell component	other molecular function	40	564
Q9DB72	BTB/POZ domain-containing protein 17 [OS=Mus musculus]	Btbd17	-4.2408	-3.87298	-3.37364	-4.53338	-5.28858	-3.81314	4.13759	4.14814	3.13543	4.85831	5.25667	4.75749	1.38709e-09	1.45886e-07	8.56936		non-structural extracellular		11	182
Q9WVA3	Mitotic checkpoint protein BUB3 [OS=Mus musculus]	Bub3	5.09096	5.19391	4.4669	6.15562	5.17521	5.72075	8.84763	9.61431	8.80356	5.38655	4.16281	9.94595	0.0334942	0.0490748	2.49291	cell cycle OR cell proliferation;signal transduction;other biological processes	nucleus;other cell component	other molecular function	9	208
Q6PGH1	Protein BUD31 homolog [OS=Mus musculus]	Bud31	-1.45251	-1.18192	-1.40147	-1.31452	-1.43031	-1.38592	NaN	-0.661697	-1.48029	-0.0145998	-0.73361	0.448357	0.0176446	0.0281917	0.872742	RNA metabolism OR transcription;other metabolic processes;other biological processes	nucleus;other cell component	other molecular function	5	80
O54825	Bystin [OS=Mus musculus]	Bysl	-5.3368	-4.96011	-4.72942	-4.30147	-7.5292	-4.35783	-3.13951	NaN	-5.29249	NaN	NaN	-3.79305	0.217169	0.262142	1.12745	cell cycle OR cell proliferation;RNA metabolism OR transcription;other metabolic processes;developmental processes	cytoskeleton;nucleus;other cell component	nucleic acid binding activity	3	16
Q9CQC6	eIF5-mimic protein 2 [OS=Mus musculus]	Bzw1	2.21524	2.06137	2.10041	2.28139	2.39939	2.35604	0.11738	NaN	-1.72768	NaN	1.47635	-0.0589209	0.0024082	0.00523689	-2.28386	other biological processes	other cell component		9	232
Q91VK1	eIF5-mimic protein 1 [OS=Mus musculus]	Bzw2	1.0599	1.3229	1.18512	1.29811	1.37226	1.11598	1.90618	1.77624	1.30221	0.631783	1.8544	1.00494	0.412987	0.465091	0.186915	other biological processes	other cell component		9	207
O35658	Complement component 1 Q subcomponent-binding protein, mitochondrial [OS=Mus musculus]	C1qbp	-0.987848	-0.996166	-0.805601	2.35826	0.624132	0.840941	NaN	-0.116588	1.00072	NaN	-2.82325	NaN	0.479583	0.527084	-0.818659	cell organization and biogenesis;RNA metabolism OR transcription;other metabolic processes;stress response;signal transduction;other biological processes	non-structural extracellular;plasma membrane;other membranes;cytosol;mitochondrion;nucleus;other cell component	signal transduction activity or receptor binding;translation activity;nucleic acid binding activity;other molecular function	2	18
Q8R066	Complement C1q tumor necrosis factor-related protein 4 [OS=Mus musculus]	C1qtnf4	-0.578554	-0.759445	-0.738695	-0.402041	-1.38305	-1.04198	5.4106	4.69497	5.81186	5.99535	6.77987	6.60991	2.95021e-09	2.46088e-07	6.70106	signal transduction;other biological processes	non-structural extracellular	signal transduction activity or receptor binding	11	334
Q80X80	Phospholipid transfer protein C2CD2L [OS=Mus musculus]	C2cd2l	1.74465	1.73212	1.594	1.70434	1.75769	1.70446	NaN	-3.89097	3.05602	NaN	NaN	-0.914486	0.125912	0.16039	-2.28935	cell organization and biogenesis;transport;other biological processes	plasma membrane;other membranes;ER/Golgi;other cell component	transporter activity;other molecular function	13	251
Q06138	Calcium-binding protein 39 [OS=Mus musculus]	Cab39	2.51782	2.5942	2.5973	2.59197	2.748	2.59586	-1.96554	NaN	-0.768634	-1.87513	-2.28077	-2.27612	2.91325e-08	1.02132e-06	-4.44076	signal transduction;other biological processes	cytoskeleton;other cell component	enzyme regulator activity;other molecular function	16	297
Q61290	Voltage-dependent R-type calcium channel subunit alpha-1E [OS=Mus musculus]	Cacna1e	-0.299406	-0.1528	-0.403839	-0.600392	-0.561848	-0.635705	-3.11106	NaN	0.61459	NaN	-3.33272	NaN	0.119341	0.153231	-1.50073	cell-cell signaling;stress response;transport;other biological processes	plasma membrane;other membranes;other cell component	transporter activity;other molecular function	4	99
O08532	Voltage-dependent calcium channel subunit alpha-2/delta-1 [OS=Mus musculus]	Cacna2d1	3.18044	3.35044	3.17422	3.72624	3.85648	3.55893	2.81481	2.97027	-0.153894	-1.27073	2.45193	1.55078	0.0161159	0.026115	-2.0806	cell-cell signaling;transport;other biological processes	plasma membrane;other membranes;cytosol;ER/Golgi;other cell component	transporter activity;other molecular function	25	570
P54285	Voltage-dependent L-type calcium channel subunit beta-3 [OS=Mus musculus]	Cacnb3	2.29062	1.96559	2.28153	1.90274	1.30364	1.51273	5.90699	-1.40647	4.99889	NaN	5.98854	0.470954	0.370466	0.422716	1.31564	cell-cell signaling;cell organization and biogenesis;transport;signal transduction;other biological processes	plasma membrane;other membranes;other cell component	transporter activity;other molecular function	2	146
Q9CXW3	Calcyclin-binding protein [OS=Mus musculus]	Cacybp	3.27313	3.27566	3.25088	3.24827	3.40665	3.32763	-1.35566	-6.45513	NaN	-0.251868	-1.30574	-2.61639	0.000249849	0.000802636	-5.694	developmental processes;other biological processes	cytosol;nucleus;other cell component	cytoskeletal activity;other molecular function	13	262
B2RQC6	CAD protein [OS=Mus musculus]	Cad	2.16545	1.87392	1.87882	1.91389	1.98969	2.07491	0.865605	2.70051	-0.241504	-0.280968	3.54235	2.73566	0.541056	0.585076	-0.42917	other metabolic processes;stress response;transport;developmental processes;other biological processes	cytosol;nucleus;other cell component	kinase activity;other molecular function	28	408
Q8R5M8	Cell adhesion molecule 1 [OS=Mus musculus]	Cadm1	1.22705	0.746634	0.827295	1.22945	1.18569	1.10148	0.577367	1.49332	NaN	NaN	-1.17621	-1.47608	0.0692122	0.0936817	-1.19834	cell adhesion;cell-cell signaling;cell organization and biogenesis;developmental processes;other biological processes	plasma membrane;other membranes;ER/Golgi;other cell component	signal transduction activity or receptor binding;other molecular function	5	103
Q8BLQ9	Cell adhesion molecule 2 [OS=Mus musculus]	Cadm2	1.9374	1.7716	1.60354	1.90706	2.02355	1.73282	1.16809	NaN	-0.223378	0.163972	-0.0455246	-0.492751	0.000119238	0.000454947	-1.71525	cell adhesion	plasma membrane;other membranes;other cell component		8	171
Q99N28	Cell adhesion molecule 3 [OS=Mus musculus]	Cadm3	3.45748	3.41934	3.18517	3.49853	3.65946	3.15954	3.60587	3.31057	2.3505	3.16861	4.46444	3.12382	0.843718	0.867015	-0.0592845	cell adhesion;other biological processes	plasma membrane;other membranes;other cell component	other molecular function	9	278
Q8R464	Cell adhesion molecule 4 [OS=Mus musculus]	Cadm4	0.721155	0.627352	0.682344	1.08202	1.07457	0.891957	1.46778	1.17045	0.736815	-0.632067	1.87162	NaN	0.852553	0.874237	0.0763531	cell adhesion;other biological processes	other membranes;other cell component	signal transduction activity or receptor binding;other molecular function	7	127
Q80TJ1	Calcium-dependent secretion activator 1 [OS=Mus musculus]	Cadps	4.33458	4.46958	4.2738	4.12672	4.28206	4.24357	0.0500288	4.15819	-0.221148	-0.117869	0.156318	-0.759525	0.000472023	0.00132616	-3.74405	cell-cell signaling;cell organization and biogenesis;transport;other biological processes	other membranes;other cell component	other molecular function	33	948
P12658	Calbindin [OS=Mus musculus]	Calb1	1.46287	1.69187	1.42683	1.76452	1.89885	1.9679	-2.38352	NaN	-5.13418	NaN	-4.90136	-6.3042	1.11327e-05	7.21984e-05	-6.38296	developmental processes;other biological processes	cytosol;cytoskeleton;nucleus;other cell component	other molecular function	8	131
P0DP27	Calmodulin-2 [OS=Mus musculus]	Calm2	5.38104	5.56181	5.36937	5.69466	5.55995	5.66739	4.50615	2.91104	-1.1422	3.47131	4.57603	4.18473	0.0198684	0.0311684	-2.45453	cell cycle OR cell proliferation;cell organization and biogenesis;other metabolic processes;stress response;other biological processes	plasma membrane;other membranes;cytoskeleton;other cell component	signal transduction activity or receptor binding;enzyme regulator activity;cytoskeletal activity;other molecular function	8	486
P14211	Calreticulin [OS=Mus musculus]	Calr	4.60008	4.84939	4.68955	4.96868	4.97332	4.76556	3.75041	3.12098	1.49305	2.86284	3.40691	2.82019	0.000155496	0.000549918	-1.8987	cell organization and biogenesis;protein metabolism;other metabolic processes;stress response;transport;developmental processes;other biological processes	non-structural extracellular;extracellular matrix;plasma membrane;other membranes;cytosol;ER/Golgi;nucleus;other cytoplasmic organelle;other cell component	signal transduction activity or receptor binding;nucleic acid binding activity;other molecular function	19	471
O35887	Calumenin [OS=Mus musculus]	Calu	0.238802	0.497002	0.0601921	0.394479	-0.255087	0.557532	-3.06106	-2.56313	NaN	NaN	-0.943876	-1.86668	0.000335359	0.00099538	-2.35751		non-structural extracellular;other membranes;cytosol;ER/Golgi;other cell component	enzyme regulator activity;other molecular function	7	81
Q8BW96	Calcium/calmodulin-dependent protein kinase type 1D [OS=Mus musculus]	Camk1d	1.56558	1.23378	1.04349	1.78581	1.54449	1.03217	NaN	-0.791464	-1.45587	-4.95743	-4.73904	NaN	0.00106232	0.00263025	-4.35351	other metabolic processes;stress response;developmental processes;other biological processes	nucleus;other cell component	kinase activity;other molecular function	5	99
P11798	Calcium/calmodulin-dependent protein kinase type II subunit alpha [OS=Mus musculus]	Camk2a	5.36822	5.27728	5.37342	5.29748	5.20488	5.13783	-0.732435	-0.569432	-3.35697	NaN	NaN	NaN	8.45696e-06	5.8955e-05	-6.82946	cell cycle OR cell proliferation;cell organization and biogenesis;protein metabolism;other metabolic processes;stress response;transport;developmental processes;signal transduction;other biological processes	plasma membrane;other membranes;cytosol;mitochondrion;other cell component	signal transduction activity or receptor binding;kinase activity;other molecular function	13	980
P28652	Calcium/calmodulin-dependent protein kinase type II subunit beta [OS=Mus musculus]	Camk2b	7.02232	7.01752	7.0297	6.9888	7.13492	6.97192	4.26747	-0.711355	2.51881	2.19255	3.54161	3.33298	8.88716e-05	0.000360705	-4.50385	cell cycle OR cell proliferation;cell organization and biogenesis;other metabolic processes;transport;developmental processes;signal transduction;other biological processes	other membranes;cytosol;cytoskeleton;ER/Golgi;other cell component	cytoskeletal activity;kinase activity;other molecular function	13	1124
Q923T9	Calcium/calmodulin-dependent protein kinase type II subunit gamma [OS=Mus musculus]	Camk2g	1.96882	2.0757	1.98465	1.77843	1.70759	1.3802	-4.41395	0.0159645	-3.0751	1.05374	-1.06725	NaN	0.00537478	0.0102294	-3.31322	cell cycle OR cell proliferation;other metabolic processes;stress response;transport;developmental processes;other biological processes	other membranes;cytosol;ER/Golgi;other cell component	kinase activity;other molecular function	8	724
P08414	Calcium/calmodulin-dependent protein kinase type IV [OS=Mus musculus]	Camk4	2.17244	2.02523	2.22991	1.91259	2.34614	2.10207	-4.41157	0.676197	-3.71877	NaN	-5.45134	-3.72915	0.000277611	0.000868748	-5.45832	cell-cell signaling;other metabolic processes;stress response;transport;signal transduction;other biological processes	cytosol;nucleus;other cell component	kinase activity;other molecular function	12	256
Q3UHL1	CaM kinase-like vesicle-associated protein [OS=Mus musculus]	Camkv	4.3125	4.21891	4.45659	4.39077	4.40848	4.37393	-0.186891	2.52232	NaN	-3.87251	-2.22432	NaN	0.00125585	0.00299122	-5.30055	other biological processes	plasma membrane;other membranes;other cell component	kinase activity;other molecular function	20	549
A2AHC3	Calmodulin-regulated spectrin-associated protein 1 [OS=Mus musculus]	Camsap1	1.29506	1.24723	1.24431	0.913854	1.06066	0.799909	-6.61897	-5.69696	-2.36208	NaN	NaN	NaN	0.000211494	0.000700826	-5.98617	cell organization and biogenesis;developmental processes;other biological processes	cytoskeleton;other cell component	cytoskeletal activity;other molecular function	18	161
Q8C1B1	Calmodulin-regulated spectrin-associated protein 2 [OS=Mus musculus]	Camsap2	1.46376	1.42679	1.25167	1.08169	0.850998	0.845157	-4.50201	NaN	NaN	-3.48328	-4.38978	-2.51583	1.60479e-06	1.72533e-05	-4.87607	cell organization and biogenesis;developmental processes;other biological processes	cytosol;cytoskeleton;ER/Golgi	cytoskeletal activity;other molecular function	18	215
Q80VC9	Calmodulin-regulated spectrin-associated protein 3 [OS=Mus musculus]	Camsap3	2.18557	1.97519	1.68119	1.45655	1.64911	1.66692	-4.20148	NaN	0.666071	NaN	-2.39522	NaN	0.00538214	0.0102354	-3.74597	cell adhesion;cell organization and biogenesis;transport;developmental processes;other biological processes	cytoskeleton;other cell component	cytoskeletal activity;other molecular function	20	329
Q6ZQ38	Cullin-associated NEDD8-dissociated protein 1 [OS=Mus musculus]	Cand1	5.41913	5.52503	5.26327	5.38473	5.5267	5.4857	4.32362	1.17783	4.14774	3.81349	4.98114	4.42011	0.0145986	0.0239742	-1.62344	cell organization and biogenesis;protein metabolism;other metabolic processes;other biological processes	cytosol;ER/Golgi;nucleus;other cell component	other molecular function	42	1417
P35564	Calnexin [OS=Mus musculus]	Canx	4.92393	4.90975	4.86364	5.03966	5.10704	4.98876	2.73019	2.52096	3.23066	3.16784	4.11226	3.09592	1.11311e-05	7.21984e-05	-1.82916	protein metabolism;other metabolic processes;transport	plasma membrane;other membranes;ER/Golgi;translational apparatus;nucleus;other cell component	signal transduction activity or receptor binding;other molecular function	22	794
P40124	Adenylyl cyclase-associated protein 1 [OS=Mus musculus]	Cap1	4.47176	4.5376	4.34027	4.49049	4.59958	4.51841	0.802125	-1.17037	2.05192	-3.8244	1.18522	0.558226	0.00037044	0.00107241	-4.55923	cell organization and biogenesis;transport;signal transduction;other biological processes	non-structural extracellular;plasma membrane;other membranes;cytosol;cytoskeleton;other cell component	cytoskeletal activity;other molecular function	18	502
Q9CYT6	Adenylyl cyclase-associated protein 2 [OS=Mus musculus]	Cap2	1.80719	2.13783	1.86429	1.67597	2.24708	1.45088	-2.18438	1.50736	-0.30307	0.256717	NaN	NaN	0.0113359	0.0193245	-2.04471	cell organization and biogenesis;signal transduction;other biological processes	plasma membrane;other membranes;other cell component	cytoskeletal activity;other molecular function	11	213
O08529	Calpain-2 catalytic subunit [OS=Mus musculus]	Capn2	2.66137	2.80281	2.53953	2.12077	2.43375	2.3489	-1.34996	NaN	-0.512981	NaN	0.550532	-2.55382	0.000194149	0.000659616	-3.45108	protein metabolism;other metabolic processes;stress response;developmental processes;other biological processes	plasma membrane;other membranes;cytosol;ER/Golgi;nucleus;other cytoplasmic organelle;other cell component	cytoskeletal activity;other molecular function	16	276
O08688	Calpain-5 [OS=Mus musculus]	Capn5	0.207167	0.540638	0.320204	0.504884	0.74617	0.35386	1.55161	NaN	1.41201	NaN	1.33929	0.147534	0.0413041	0.0591911	0.667124	protein metabolism	other cell component	other molecular function	7	127
O88456	Calpain small subunit 1 [OS=Mus musculus]	Capns1	0.182487	0.623621	-0.33198	-0.131797	-0.0617561	0.475684	3.5996	-2.6255	2.38165	NaN	NaN	0.842579	0.418503	0.471083	0.923538	protein metabolism;other metabolic processes	plasma membrane;other membranes;cytosol;other cell component	other molecular function	4	64
P47753	F-actin-capping protein subunit alpha-1 [OS=Mus musculus]	Capza1	1.4088	1.25654	1.54481	1.5068	1.41376	1.40792	-0.404153	-0.160669	NaN	NaN	0.612867	-0.30895	5.08392e-05	0.000231165	-1.48833	cell organization and biogenesis	other membranes;cytosol;cytoskeleton;other cell component	cytoskeletal activity	6	234
P47754	F-actin-capping protein subunit alpha-2 [OS=Mus musculus]	Capza2	4.50187	4.49071	4.40802	4.42914	4.54142	4.47059	2.15444	0.0712261	-1.23428	NaN	1.1331	-0.45398	3.03365e-05	0.000158035	-4.13952	cell organization and biogenesis	other membranes;cytosol;cytoskeleton;other cell component	cytoskeletal activity	8	382
P47757	F-actin-capping protein subunit beta [OS=Mus musculus]	Capzb	4.4105	4.55891	4.27615	4.4441	4.55782	4.4512	1.64401	-1.3792	1.19439	-0.388388	2.32291	1.04154	5.96607e-05	0.000266272	-3.71057	cell organization and biogenesis;other biological processes	other membranes;cytosol;cytoskeleton;other cell component	cytoskeletal activity	13	529
Q9WVG6	Histone-arginine methyltransferase CARM1 [OS=Mus musculus]	Carm1	-0.419088	-0.596621	-1.00972	-1.2386	-1.50251	-0.922582	-1.28999	NaN	3.26601	-0.880215	-1.69945	3.68309	0.180323	0.221985	1.56407	cell cycle OR cell proliferation;cell organization and biogenesis;DNA metabolism;other metabolic processes;developmental processes;signal transduction;other biological processes	cytosol;nucleus;other cell component	nucleic acid binding activity;other molecular function	6	36
Q9ER72	Cysteine--tRNA ligase, cytoplasmic [OS=Mus musculus]	Cars1	3.27823	3.31248	2.72696	2.5039	2.77454	2.49473	1.0392	2.52529	-1.14867	-3.89781	1.26619	2.07799	0.029409	0.0439409	-2.53811	protein metabolism;RNA metabolism OR transcription;other metabolic processes	cytosol;other cell component	nucleic acid binding activity;other molecular function	22	417
O70589	Peripheral plasma membrane protein CASK [OS=Mus musculus]	Cask	3.75797	3.8452	3.66995	3.75847	3.7992	3.73096	0.605618	0.188339	0.595467	-0.352674	1.62253	-1.14681	3.77191e-06	3.30589e-05	-3.50821	other metabolic processes;transport;other biological processes	extracellular matrix;plasma membrane;other membranes;cytosol;nucleus;other cell component	signal transduction activity or receptor binding;kinase activity;other molecular function	24	518
Q6P9K8	Caskin-1 [OS=Mus musculus]	Caskin1	1.99691	2.33497	2.19912	2.01304	2.05517	2.07932	NaN	NaN	1.07451	5.98709	0.272935	-0.228964	0.773649	0.804927	-0.336696	signal transduction	other cell component	other molecular function	26	366
P70677	Caspase-3 [OS=Mus musculus]	Casp3	3.54219	3.53253	3.41686	3.44375	3.53301	3.6115	2.46505	2.41736	2.45338	-1.25407	2.03631	0.872698	0.00759894	0.0137898	-2.01485	cell organization and biogenesis;protein metabolism;other metabolic processes;stress response;developmental processes;signal transduction;other biological processes	plasma membrane;other membranes;cytosol;nucleus;other cell component	signal transduction activity or receptor binding;enzyme regulator activity;other molecular function	11	316
P24270	Catalase [OS=Mus musculus]	Cat	3.84072	3.92524	3.57936	3.52866	3.54136	3.54458	8.86399	8.2073	8.7827	9.24794	9.54823	9.5785	3.94947e-10	5.61987e-08	5.37812	protein metabolism;other metabolic processes;stress response;developmental processes;other biological processes	non-structural extracellular;other membranes;cytosol;other cytoplasmic organelle;other cell component	other molecular function	32	1271
P22682	E3 ubiquitin-protein ligase CBL [OS=Mus musculus]	Cbl	-0.0878162	-0.11664	-0.436937	-0.113351	-0.439566	-0.0671396	-3.53388	NaN	-1.21661	NaN	-3.81378	-5.11924	0.00111681	0.00271242	-3.21063	protein metabolism;other metabolic processes;stress response;transport;developmental processes;signal transduction;other biological processes	plasma membrane;other membranes;cytosol;ER/Golgi;other cell component	signal transduction activity or receptor binding;other molecular function	11	143
P48758	Carbonyl reductase [NADPH] 1 [OS=Mus musculus]	Cbr1	4.0199	4.06514	3.96157	4.04494	4.2475	4.00212	2.3412	1.534	1.41965	1.82924	3.82206	2.37015	0.000474478	0.00133151	-1.83748	other metabolic processes;other biological processes	other cell component	other molecular function	13	481
Q8K354	Carbonyl reductase [NADPH] 3 [OS=Mus musculus]	Cbr3	-1.06885	-0.807728	-0.78211	-1.22593	-0.756117	-0.497939	-3.46201	-0.908192	-0.82071	NaN	NaN	NaN	0.180421	0.221994	-0.87386	other metabolic processes;other biological processes	cytosol;nucleus	other molecular function	5	109
P23198	Chromobox protein homolog 3 [OS=Mus musculus]	Cbx3	1.06321	0.942583	0.696579	1.00079	1.25681	0.852664	0.267667	-0.52317	NaN	NaN	1.04538	-0.923044	0.0233572	0.035715	-1.00206	cell organization and biogenesis;stress response;other biological processes	cytoskeleton;nucleus;other cell component	nucleic acid binding activity;other molecular function	4	62
Q8K1A6	Coiled-coil and C2 domain-containing protein 1A [OS=Mus musculus]	Cc2d1a	-1.41179	-0.792048	-1.12898	-1.04745	-0.0639992	-1.12384	-2.46624	-7.35374	1.25597	NaN	0.677412	NaN	0.526665	0.570279	-1.04363	other biological processes	plasma membrane;other membranes;cytosol;cytoskeleton;nucleus	nucleic acid binding activity;other molecular function	6	69
Q8CH18	Cell division cycle and apoptosis regulator protein 1 [OS=Mus musculus]	Ccar1	0.482332	0.486195	0.636229	0.467664	0.638502	0.712358	-0.232633	-1.18803	NaN	-0.428731	0.0969963	0.350509	0.00662499	0.0122241	-0.850925	cell cycle OR cell proliferation;other biological processes	nucleus;other cell component	nucleic acid binding activity;other molecular function	12	157
Q8VDP4	Cell cycle and apoptosis regulator protein 2 [OS=Mus musculus]	Ccar2	1.17117	1.11872	1.05101	1.17942	1.22884	1.11381	-0.929415	0.0510883	NaN	NaN	-5.12331	NaN	0.0192521	0.0303789	-3.14437	cell-cell signaling;cell cycle OR cell proliferation;cell organization and biogenesis;RNA metabolism OR transcription;other metabolic processes;stress response;signal transduction;other biological processes	cytoskeleton;mitochondrion;nucleus;other cell component	enzyme regulator activity;other molecular function	12	211
Q9D8X2	Coiled-coil domain-containing protein 124 [OS=Mus musculus]	Ccdc124	-0.385378	-0.0124092	0.631586	0.704045	0.0669308	0.0444059	9.05058	9.45751	NaN	8.15576	0.807567	NaN	0.00335415	0.00685858	6.69299	cell cycle OR cell proliferation;RNA metabolism OR transcription;other metabolic processes;other biological processes	plasma membrane;other membranes;cytosol;cytoskeleton;nucleus;other cell component	other molecular function	6	59
Q9D024	PAT complex subunit CCDC47 [OS=Mus musculus]	Ccdc47	0.570045	0.512377	0.654835	1.38016	1.25946	0.546525	1.56636	0.810076	-0.781215	NaN	-0.323741	2.80851	0.994193	0.995839	-0.00456874	cell organization and biogenesis;protein metabolism;other metabolic processes;stress response;developmental processes;signal transduction;other biological processes	other membranes;cytosol;ER/Golgi;other cell component	translation activity;other molecular function	9	97
Q810U5	Coiled-coil domain-containing protein 50 [OS=Mus musculus]	Ccdc50	-2.63221	-1.78559	-2.60349	-2.95344	-2.00388	-1.68185	NaN	-2.86592	NaN	-2.35331	-2.55897	NaN	0.365572	0.418514	-0.315992	other biological processes	cytosol;cytoskeleton;other cell component	other molecular function	2	24
Q5SNZ0	Girdin [OS=Mus musculus]	Ccdc88a	0.932903	0.771767	0.830534	1.03699	0.908049	1.07052	-3.41617	-1.53463	4.16541	NaN	-3.24875	-2.54789	0.1123	0.14527	-2.24154	cell organization and biogenesis;DNA metabolism;other metabolic processes;transport;developmental processes;signal transduction;other biological processes	plasma membrane;other membranes;cytosol;cytoskeleton;ER/Golgi;other cell component	signal transduction activity or receptor binding;enzyme regulator activity;cytoskeletal activity;other molecular function	22	255
Q8VDN4	Coiled-coil domain-containing protein 92 [OS=Mus musculus]	Ccdc92	-2.08593	-2.16905	-2.28977	-2.25279	-2.58449	-2.74471	NaN	-3.61369	-0.94717	NaN	NaN	-3.99772	0.465822	0.514532	-0.498404	stress response	cytoskeleton;nucleus;other cell component	other molecular function	3	38
Q64299	CCN family member 3 [OS=Mus musculus]	Ccn3	-0.233637	-0.251646	-0.0639763	-1.01715	-1.1191	-1.01063	0.510633	1.92445	0.435896	-0.271104	1.78898	1.13774	0.00321959	0.00663954	1.53712	cell adhesion;cell cycle OR cell proliferation;developmental processes;signal transduction;other biological processes	non-structural extracellular;extracellular matrix;other cell component	signal transduction activity or receptor binding;other molecular function	6	89
P80314	T-complex protein 1 subunit beta [OS=Mus musculus]	Cct2	6.09509	6.14683	6.01198	6.03576	6.17291	6.14199	6.11689	5.23181	5.78405	5.57142	6.60984	6.31139	0.45136	0.502226	-0.163194	cell organization and biogenesis;protein metabolism;other metabolic processes;other biological processes	cytosol;cytoskeleton;other cell component	other molecular function	34	1621
P80318	T-complex protein 1 subunit gamma [OS=Mus musculus]	Cct3	5.55509	5.49503	5.5233	5.54832	5.63807	5.58482	5.88458	5.02259	5.74702	5.42984	6.73559	6.20785	0.278457	0.328259	0.280475	protein metabolism;other metabolic processes;other biological processes	cytosol;cytoskeleton;other cell component	other molecular function	31	1183
P80315	T-complex protein 1 subunit delta [OS=Mus musculus]	Cct4	5.53946	5.58895	5.51363	5.5148	5.68374	5.61703	6.32278	5.30378	5.77073	5.57026	6.91771	6.52575	0.0816	0.108576	0.492232	protein metabolism;other metabolic processes;other biological processes	cytosol;cytoskeleton;nucleus;other cell component	other molecular function	26	1181
P80316	T-complex protein 1 subunit epsilon [OS=Mus musculus]	Cct5	5.03819	5.23558	5.13129	5.17127	5.32906	5.10759	5.56938	4.68529	5.39576	5.35363	6.15743	5.81393	0.144949	0.182914	0.327073	protein metabolism;other metabolic processes;other biological processes	cytosol;cytoskeleton;other cell component	cytoskeletal activity;nucleic acid binding activity;other molecular function	25	1043
P80317	T-complex protein 1 subunit zeta [OS=Mus musculus]	Cct6a	5.0351	5.08951	5.01389	5.24794	5.3227	5.2876	4.27056	3.74615	4.90482	4.37189	5.93756	5.16686	0.206145	0.250333	-0.43315	protein metabolism;other metabolic processes;other biological processes	cytosol;cytoskeleton;other cell component	other molecular function	21	711
P80313	T-complex protein 1 subunit eta [OS=Mus musculus]	Cct7	5.04512	5.11164	5.08996	5.2302	5.38568	5.23958	6.58507	4.21576	4.54656	4.24818	5.93302	5.97917	0.876897	0.895783	0.0675977	protein metabolism;other metabolic processes;other biological processes	cytosol;cytoskeleton;other cell component	other molecular function	23	985
P42932	T-complex protein 1 subunit theta [OS=Mus musculus]	Cct8	5.48286	5.57426	5.52122	5.66134	5.71811	5.68032	5.40883	5.19606	5.08862	5.00866	6.09924	5.65345	0.278624	0.328296	-0.197207	protein metabolism;other metabolic processes;other biological processes	cytosol;cytoskeleton;nucleus;other cell component	other molecular function	34	1121
O54901	OX-2 membrane glycoprotein [OS=Mus musculus]	Cd200	3.73889	3.71947	3.38316	3.50675	3.82114	3.54394	3.00254	1.60039	1.91743	2.56948	3.29632	2.46725	0.00170458	0.00387173	-1.14332	cell adhesion;other biological processes	plasma membrane;other membranes;other cell component	other molecular function	6	266
Q61735	Leukocyte surface antigen CD47 [OS=Mus musculus]	Cd47	-0.435896	-0.183971	-0.485891	0.199573	0.0198021	0.288249	-0.885694	0.483493	NaN	NaN	NaN	-3.43458	0.172419	0.21356	-1.17924	cell adhesion;stress response;transport;developmental processes;other biological processes	non-structural extracellular;plasma membrane;other membranes;other cell component	other molecular function	3	39
P35762	CD81 antigen [OS=Mus musculus]	Cd81	0.0632858	0.378746	0.147367	0.294074	0.373375	0.415769	4.47213	-3.53617	4.95978	4.58949	4.85795	4.33099	0.053	0.0742369	3.00026	transport;other biological processes	non-structural extracellular;plasma membrane;other membranes;other cell component	signal transduction activity or receptor binding;other molecular function	2	90
Q8R349	Cell division cycle protein 16 homolog [OS=Mus musculus]	Cdc16	2.42444	0.219486	0.251186	1.07087	-2.84078	-0.780734	4.05231	-1.44403	-4.52181	NaN	3.83774	-1.68321	0.995835	0.996659	-0.00921087	cell cycle OR cell proliferation;protein metabolism;other metabolic processes;other biological processes	cytoskeleton;nucleus;other cell component		5	44
Q8BGZ4	Cell division cycle protein 23 homolog [OS=Mus musculus]	Cdc23	0.0770187	0.0291271	-0.153885	-0.112454	-0.0600052	-0.262822	-1.88821	-2.30094	-2.74559	NaN	0.20468	-3.63238	0.00740118	0.0134612	-1.99199	cell cycle OR cell proliferation;cell organization and biogenesis;protein metabolism;other metabolic processes;other biological processes	nucleus		10	116
Q99JP4	Anaphase-promoting complex subunit CDC26 [OS=Mus musculus]	Cdc26	-2.53571	-3.60178	-2.74697	-3.67946	-4.38544	-4.86077	NaN	-6.00964	-1.51269	-2.73341	NaN	NaN	0.839697	0.863617	0.216443	cell cycle OR cell proliferation;protein metabolism;other metabolic processes;other biological processes	nucleus		2	15
Q61081	Hsp90 co-chaperone Cdc37 [OS=Mus musculus]	Cdc37	1.42427	1.36081	1.0544	1.34188	1.39631	1.31451	0.45565	-1.89259	NaN	NaN	NaN	1.33229	0.0711485	0.0958286	-1.35024	protein metabolism;other metabolic processes;stress response;other biological processes	plasma membrane;other membranes;cytosol;other cell component	other molecular function	7	137
P60766	Cell division control protein 42 homolog [OS=Mus musculus]	Cdc42	4.88719	4.95791	4.7316	4.68554	4.92219	4.65392	4.78773	2.5605	4.39394	3.48206	4.14173	4.15333	0.0218897	0.033813	-0.886509	cell adhesion;cell organization and biogenesis;stress response;transport;developmental processes;signal transduction;other biological processes	plasma membrane;other membranes;cytosol;cytoskeleton;ER/Golgi;other cytoplasmic organelle;other cell component	signal transduction activity or receptor binding;other molecular function	9	584
Q3UU96	Serine/threonine-protein kinase MRCK alpha [OS=Mus musculus]	Cdc42bpa	0.800928	0.811676	0.917135	0.605649	1.1831	0.474534	NaN	-3.37242	NaN	-0.10294	-0.862435	-1.26674	0.00469809	0.00912924	-2.19997	cell organization and biogenesis;other metabolic processes;transport;other biological processes	cytoskeleton;other cell component	kinase activity;other molecular function	16	203
Q7TT50	Serine/threonine-protein kinase MRCK beta [OS=Mus musculus]	Cdc42bpb	3.40335	3.38613	3.38449	3.05091	3.12895	3.16632	0.731528	1.85682	-5.77566	0.706731	0.557297	0.193822	0.0102521	0.0177424	-3.5416	cell organization and biogenesis;protein metabolism;other metabolic processes;other biological processes	plasma membrane;other membranes;cytoskeleton;other cell component	kinase activity;other molecular function	39	681
P70408	Cadherin-10 [OS=Mus musculus]	Cdh10	-2.2355	-2.8866	-3.11223	NaN	-3.20835	-2.68933	-1.1979	NaN	2.27828	2.52007	1.63372	NaN	0.00109863	0.00267901	4.13495	cell adhesion;cell organization and biogenesis;other biological processes	plasma membrane;other membranes;other cell component	other molecular function	3	28
Q9WTR5	Cadherin-13 [OS=Mus musculus]	Cdh13	2.79241	2.72419	2.63093	2.93668	2.75728	2.71888	3.39436	3.6972	3.74211	2.1087	2.87391	2.22453	0.426277	0.477833	0.246742	cell adhesion;cell cycle OR cell proliferation;cell organization and biogenesis;developmental processes;signal transduction;other biological processes	non-structural extracellular;plasma membrane;other membranes;other cell component	other molecular function	8	272
P15116	Cadherin-2 [OS=Mus musculus]	Cdh2	1.51621	1.57374	1.57825	1.63015	1.64002	1.59732	1.61946	1.24186	1.79738	0.512375	1.33588	1.07891	0.109345	0.141979	-0.324973	cell adhesion;cell organization and biogenesis;transport;developmental processes;other biological processes	plasma membrane;other membranes;cytoskeleton;other cell component	nucleic acid binding activity;other molecular function	12	189
P30285	Cyclin-dependent kinase 4 [OS=Mus musculus]	Cdk4	-4.50907	-4.48118	-5.36561	-6.01497	-4.69456	NaN	NaN	-3.27412	NaN	NaN	-1.79707	-3.36608	0.00670537	0.0123536	2.20065	cell cycle OR cell proliferation;cell organization and biogenesis;other metabolic processes;signal transduction;other biological processes	other membranes;cytosol;nucleus;other cell component	kinase activity;other molecular function	1	73
P49615	Cyclin-dependent kinase 5 [OS=Mus musculus]	Cdk5	2.13844	2.19759	2.02058	2.04261	2.21013	2.09968	-0.869989	NaN	-1.60469	-1.98013	0.262462	-0.857201	8.8066e-06	6.0617e-05	-3.12808	cell adhesion;cell-cell signaling;cell organization and biogenesis;protein metabolism;other metabolic processes;stress response;transport;developmental processes;signal transduction;other biological processes	plasma membrane;other membranes;cytosol;nucleus;other cell component	signal transduction activity or receptor binding;cytoskeletal activity;kinase activity;other molecular function	7	262
Q99J95	Cyclin-dependent kinase 9 [OS=Mus musculus]	Cdk9	-1.54135	-1.76943	-1.71056	-1.44314	-1.89654	-1.34033	-5.71212	NaN	-4.12701	-1.28086	-1.03008	-3.29867	0.0989666	0.129756	-1.47286	cell organization and biogenesis;DNA metabolism;RNA metabolism OR transcription;other metabolic processes;stress response;other biological processes	nucleus;other cell component	nucleic acid binding activity;kinase activity;other molecular function	4	111
Q3UTQ8	Cyclin-dependent kinase-like 5 [OS=Mus musculus]	Cdkl5	-1.37749	-0.930513	-0.41795	-0.939868	-1.11984	-1.01588	-3.50848	-5.17442	NaN	NaN	-4.40238	NaN	3.5817e-05	0.000175933	-3.39484	cell organization and biogenesis;other metabolic processes;developmental processes;other biological processes	cytoskeleton;nucleus;other cell component	kinase activity;other molecular function	10	97
Q8BI72	CDKN2A-interacting protein [OS=Mus musculus]	Cdkn2aip	-2.75919	-2.84635	-3.06701	-3.72627	-2.81312	-3.06026	-3.20658	-2.42461	NaN	NaN	NaN	-4.28329	0.549271	0.59237	-0.25946	stress response;other biological processes	nucleus	nucleic acid binding activity;other molecular function	5	39
Q99L43	Phosphatidate cytidylyltransferase 2 [OS=Mus musculus]	Cds2	2.56553	2.67776	2.56757	2.55146	2.72456	2.65471	-0.371229	NaN	-0.535602	NaN	-1.04601	NaN	6.54793e-08	1.70317e-06	-3.27455	cell organization and biogenesis;other metabolic processes;signal transduction	other membranes;ER/Golgi	other molecular function	7	257
Q4VAA2	Protein CDV3 [OS=Mus musculus]	Cdv3	0.400185	0.481915	0.486351	0.629136	0.504076	0.485915	0.499333	-0.148094	2.42666	NaN	-2.46029	-1.01365	0.407017	0.459437	-0.637138		plasma membrane;other membranes;cytosol;other cell component		2	65
P28659	CUGBP Elav-like family member 1 [OS=Mus musculus]	Celf1	0.166956	0.280855	0.40251	0.534675	0.678934	0.49734	-2.4762	NaN	-1.40791	NaN	2.67787	0.453751	0.513257	0.558761	-0.615	cell organization and biogenesis;RNA metabolism OR transcription;other metabolic processes;developmental processes;other biological processes	nucleus;other cell component	nucleic acid binding activity;other molecular function	5	100
Q9Z0H4	CUGBP Elav-like family member 2 [OS=Mus musculus]	Celf2	3.39038	3.92612	3.41233	4.10298	3.05324	3.00899	NaN	-3.34261	-0.494818	-0.416839	1.90826	0.915433	0.00134036	0.00315708	-3.76845	cell organization and biogenesis;RNA metabolism OR transcription;other metabolic processes;other biological processes	nucleus;other cell component	nucleic acid binding activity	13	299
Q9R0M0	Cadherin EGF LAG seven-pass G-type receptor 2 [OS=Mus musculus]	Celsr2	-2.64682	-2.05683	-2.71616	-2.09599	-2.46924	-2.29011	-1.37882	-1.279	-2.55132	-3.81738	-1.86224	-3.31351	0.978572	0.983244	0.0121441	cell adhesion;cell-cell signaling;cell organization and biogenesis;transport;developmental processes;signal transduction;other biological processes	plasma membrane;other membranes;other cell component	other molecular function	6	66
Q6A065	Centrosomal protein of 170 kDa [OS=Mus musculus]	Cep170	3.72002	3.69086	3.69443	3.4937	3.56012	3.55472	1.27675	0.918465	-2.35885	0.223561	0.865395	0.42772	9.13884e-05	0.00036968	-3.39347		cytosol;cytoskeleton;other cell component		38	647
Q80U49	Centrosomal protein of 170 kDa protein B [OS=Mus musculus]	Cep170b	1.05706	0.901302	1.22876	1.14806	1.01016	0.865317	-0.74227	-0.581385	-2.33086	-2.36193	-5.39885	-5.45932	0.00144816	0.00338136	-3.84755		cytoskeleton;other cell component		23	304
P27545	Ceramide synthase 1 [OS=Mus musculus]	Cers1	-0.984724	-0.957539	-1.48912	-1.57792	-2.39674	-2.34541	-2.26482	NaN	NaN	-1.91662	-1.87687	0.726586	0.657436	0.697822	0.292312	other metabolic processes;developmental processes;other biological processes	other membranes;ER/Golgi;other cell component	other molecular function	2	23
Q8C6E0	Cilia- and flagella-associated protein 36 [OS=Mus musculus]	Cfap36	-1.47145	-1.89175	-1.20971	-0.508697	-0.936684	-1.60568	NaN	-0.422495	-1.48263	NaN	NaN	-4.22956	0.36527	0.418365	-0.774231		cytoskeleton;nucleus;other cell component		3	23
P18760	Cofilin-1 [OS=Mus musculus]	Cfl1	7.54211	7.40974	7.57636	7.41199	7.42138	7.34865	4.80549	4.10686	3.51243	2.62599	5.35437	4.53953	9.13249e-06	6.21046e-05	-3.29426	cell cycle OR cell proliferation;cell organization and biogenesis;stress response;transport;developmental processes;other biological processes	non-structural extracellular;plasma membrane;other membranes;cytosol;cytoskeleton;mitochondrion;nucleus;other cell component	signal transduction activity or receptor binding;cytoskeletal activity;other molecular function	10	901
P45591	Cofilin-2 [OS=Mus musculus]	Cfl2	2.33886	2.10656	1.93502	1.95243	1.76915	2.36663	NaN	0.546169	NaN	NaN	0.358306	-1.24889	0.000912545	0.00233377	-2.19291	cell organization and biogenesis;other biological processes	cytoskeleton;nucleus;other cell component	cytoskeletal activity	6	293
Q9CRB9	MICOS complex subunit Mic19 [OS=Mus musculus]	Chchd3	1.64383	1.65572	1.82693	1.84684	1.53897	1.87126	NaN	-1.64239	-1.83843	NaN	-3.66471	NaN	2.8383e-05	0.000151235	-4.11244	cell organization and biogenesis	other membranes;mitochondrion;nucleus	other molecular function	10	135
Q91VN4	MICOS complex subunit Mic25 [OS=Mus musculus]	Chchd6	1.3956	1.03837	1.43296	1.40428	1.23055	1.84262	1.1633	-1.75124	-1.56127	NaN	0.396708	0.860024	0.022218	0.0342134	-1.56923	cell organization and biogenesis;stress response	other membranes;cytosol;mitochondrion		7	138
Q6PDQ2	Chromodomain-helicase-DNA-binding protein 4 [OS=Mus musculus]	Chd4	0.344959	0.507	0.491476	0.65359	0.370218	0.680272	-1.70427	-0.48859	NaN	NaN	-4.56295	NaN	0.0103804	0.0179359	-2.75986	cell organization and biogenesis;DNA metabolism;stress response;other biological processes	cytoskeleton;nucleus;other cell component	nucleic acid binding activity;other molecular function	4	164
A2A8L1	Chromodomain-helicase-DNA-binding protein 5 [OS=Mus musculus]	Chd5	-2.70833	-2.54943	-1.31052	-2.14042	-2.55896	-1.22948	-2.59669	-0.787848	1.32937	NaN	-2.66376	-4.1454	0.738287	0.772789	0.309992	cell organization and biogenesis;RNA metabolism OR transcription;other metabolic processes;developmental processes;other biological processes	cytosol;nucleus;other cell component	nucleic acid binding activity;other molecular function	3	136
P16014	Secretogranin-1 [OS=Mus musculus]	Chgb	-2.92816	-2.50612	-2.95244	-5.31413	-4.36014	-6.01696	1.63841	1.41483	0.271378	-2.2661	-0.187815	0.982	0.000401427	0.00114525	4.32178		non-structural extracellular;other cell component		5	62
P70232	Neural cell adhesion molecule L1-like protein [OS=Mus musculus]	Chl1	1.95839	2.16244	1.96251	2.46142	2.57216	2.10225	7.24689	6.95701	6.91784	6.02495	6.07238	6.26556	4.84279e-09	3.44551e-07	4.37757	cell adhesion;cell organization and biogenesis;stress response;developmental processes;other biological processes	non-structural extracellular;plasma membrane;other membranes;other cell component	other molecular function	24	835
Q9QXG2	Rab proteins geranylgeranyltransferase component A 1 [OS=Mus musculus]	Chm	-1.06537	-1.26998	-1.4103	-1.38806	-1.23438	-1.38591	-5.39636	NaN	2.89064	NaN	-5.25375	NaN	0.494233	0.540534	-1.29416	protein metabolism;other metabolic processes;transport;developmental processes;signal transduction;other biological processes	cytosol;nucleus;other cell component	enzyme regulator activity;other molecular function	4	79
Q9D8B3	Charged multivesicular body protein 4b [OS=Mus musculus]	Chmp4b	1.59344	1.83093	1.74635	1.69393	1.94098	1.92885	0.531281	0.403655	NaN	1.46307	2.2572	0.967054	0.0619149	0.0850012	-0.664628	cell cycle OR cell proliferation;cell organization and biogenesis;protein metabolism;other metabolic processes;stress response;transport;other biological processes	plasma membrane;other membranes;cytosol;cytoskeleton;nucleus;other cytoplasmic organelle;other cell component	other molecular function	7	135
P0C0A3	Charged multivesicular body protein 6 [OS=Mus musculus]	Chmp6	1.16508	1.3958	0.60017	1.20551	1.21842	0.514524	4.36413	NaN	0.336833	4.30917	NaN	-3.73975	0.849747	0.872469	0.30101	cell cycle OR cell proliferation;cell organization and biogenesis;protein metabolism;other metabolic processes;stress response;transport;other biological processes	plasma membrane;other membranes;cytoskeleton;nucleus;other cytoplasmic organelle;other cell component	other molecular function	4	68
Q8R1T1	Charged multivesicular body protein 7 [OS=Mus musculus]	Chmp7	0.140545	0.427538	0.29784	0.592668	0.407373	0.708665	0.0315113	-0.151965	-3.14128	2.64067	1.08845	-1.61631	0.471658	0.520027	-0.620592	cell cycle OR cell proliferation;cell organization and biogenesis;protein metabolism;other metabolic processes;stress response;transport;other biological processes	plasma membrane;other membranes;cytosol;cytoskeleton;nucleus;other cytoplasmic organelle;other cell component		9	149
P60824	Cold-inducible RNA-binding protein [OS=Mus musculus]	Cirbp	0.601637	0.670689	1.04948	0.955207	0.869904	0.992898	-0.0446377	-1.82404	0.139247	NaN	-3.63347	-5.78572	0.0140619	0.0232348	-3.08636	cell organization and biogenesis;stress response;other biological processes	nucleus;other cell component	nucleic acid binding activity;other molecular function	5	121
Q8BMK4	Cytoskeleton-associated protein 4 [OS=Mus musculus]	Ckap4	3.57721	3.68066	3.65457	3.41982	3.61358	3.46503	-1.49701	-2.31581	NaN	NaN	1.60254	1.58605	0.00177987	0.00400513	-3.72454		plasma membrane;other membranes;cytoskeleton;ER/Golgi;other cell component		24	509
A2AGT5	Cytoskeleton-associated protein 5 [OS=Mus musculus]	Ckap5	3.79619	3.9273	3.71809	3.70374	3.74891	3.69374	3.6365	0.487795	-0.936865	-1.25027	0.743393	0.27161	0.000964497	0.0024332	-3.27263	cell-cell signaling;cell cycle OR cell proliferation;cell organization and biogenesis;protein metabolism;other metabolic processes;transport;developmental processes;signal transduction;other biological processes	plasma membrane;other membranes;cytoskeleton;nucleus;other cell component	cytoskeletal activity;other molecular function	49	832
Q04447	Creatine kinase B-type [OS=Mus musculus]	Ckb	8.42689	8.49488	8.30969	8.42822	8.50861	8.39189	6.87668	6.09588	6.19892	6.57083	7.30855	6.867	2.87827e-06	2.76291e-05	-1.77372	other metabolic processes;other biological processes	plasma membrane;other membranes;cytosol;mitochondrion;other cell component	kinase activity;other molecular function	17	2564
P07310	Creatine kinase M-type [OS=Mus musculus]	Ckm	2.49312	2.47313	2.21127	2.46196	2.47511	2.10447	3.47119	6.70343	5.87775	6.43337	6.13754	1.9618	0.00614937	0.0114426	2.72767	other metabolic processes;stress response	non-structural extracellular;other cell component	kinase activity;other molecular function	3	105
P30275	Creatine kinase U-type, mitochondrial [OS=Mus musculus]	Ckmt1	2.28324	2.42295	3.13819	3.45301	3.26968	3.39985	3.12331	3.59142	-2.63159	NaN	-0.775463	-1.46084	0.0496685	0.0700573	-2.62512	other metabolic processes;other biological processes	other membranes;mitochondrion;other cell component	kinase activity;other molecular function	9	254
Q80TV8	CLIP-associating protein 1 [OS=Mus musculus]	Clasp1	2.79477	2.59372	2.66662	2.20774	2.09542	2.56962	1.61995	2.47036	-0.664537	0.433487	-0.0967779	0.676397	0.00452935	0.00885016	-1.74817	cell cycle OR cell proliferation;cell organization and biogenesis;transport;other biological processes	cytoskeleton;ER/Golgi;other cell component	cytoskeletal activity;other molecular function	29	593
Q8BRT1	CLIP-associating protein 2 [OS=Mus musculus]	Clasp2	4.48901	4.47385	4.37511	4.41105	4.41965	4.40199	1.33251	0.482828	-0.560429	1.09377	1.51425	-1.19848	4.7912e-06	3.8633e-05	-3.98437	cell cycle OR cell proliferation;cell organization and biogenesis;transport;signal transduction;other biological processes	plasma membrane;other membranes;cytosol;cytoskeleton;ER/Golgi;other cell component	cytoskeletal activity;other molecular function	42	1022
O35454	H(+)/Cl(-) exchange transporter 6 [OS=Mus musculus]	Clcn6	-0.0400848	-0.0152817	0.3125	0.268228	0.223394	0.431949	-1.59934	NaN	-2.49712	NaN	1.1895	-0.506165	0.136489	0.173043	-1.05007	transport;other biological processes	other membranes;other cytoplasmic organelle;other cell component	transporter activity;other molecular function	9	143
P0C7M9	C-type lectin domain family 2 member L [OS=Mus musculus]	Clec2l	-1.98988	-2.54091	-2.4113	-2.07175	-2.50627	-1.70032	-5.22112	-5.25055	-5.20764	NaN	NaN	0.804337	0.24375	0.290888	-1.51534		other membranes	other molecular function	2	36
Q9QYB1	Chloride intracellular channel protein 4 [OS=Mus musculus]	Clic4	1.15527	0.799843	0.714508	0.758176	0.761889	0.393624	-4.43187	-3.20018	NaN	NaN	-1.90297	-0.541359	0.00123225	0.00294819	-3.28298	transport;developmental processes;other biological processes	plasma membrane;other membranes;cytosol;cytoskeleton;mitochondrion;nucleus;other cell component	transporter activity;other molecular function	4	64
Q99KN9	Clathrin interactor 1 [OS=Mus musculus]	Clint1	0.466021	0.448725	0.404175	0.41952	0.471283	0.56059	-0.640228	NaN	2.88774	0.337875	1.17833	0.315318	0.525023	0.56952	0.354088	cell organization and biogenesis;transport	plasma membrane;other membranes;ER/Golgi;nucleus;other cytoplasmic organelle;other cell component	other molecular function	5	100
Q922J3	CAP-Gly domain-containing linker protein 1 [OS=Mus musculus]	Clip1	1.78103	1.8228	1.34964	1.13263	1.61435	1.28963	0.357498	-3.83493	-2.48995	NaN	0.572495	NaN	0.0112218	0.0191841	-2.84707	cell organization and biogenesis;transport;other biological processes	other membranes;cytoskeleton;nucleus;other cell component	cytoskeletal activity;other molecular function	23	317
Q9Z0H8	CAP-Gly domain-containing linker protein 2 [OS=Mus musculus]	Clip2	4.24217	4.26286	4.24031	3.92332	4.1644	4.08217	1.5754	1.94513	0.860318	0.978663	-2.57412	1.15469	0.000386155	0.00111071	-3.49586	cell organization and biogenesis	cytoskeleton;nucleus;other cell component	cytoskeletal activity	38	924
O88696	ATP-dependent Clp protease proteolytic subunit, mitochondrial [OS=Mus musculus]	Clpp	0.756725	0.697985	0.998701	2.18422	1.21769	1.22106	0.534081	-1.96485	NaN	-2.49882	-2.80568	-0.844748	0.00156317	0.00360768	-2.6954	protein metabolism;other metabolic processes	mitochondrion;other cell component	other molecular function	5	120
Q8VBZ3	Putative lipid scramblase CLPTM1 [OS=Mus musculus]	Clptm1	0.705929	0.900015	0.74954	0.840455	0.980272	0.99112	-1.58156	-3.42287	NaN	NaN	-2.64851	NaN	2.85222e-05	0.000151638	-3.4122	other biological processes	plasma membrane;other membranes;other cell component	signal transduction activity or receptor binding	8	166
Q9EPL2	Calsyntenin-1 [OS=Mus musculus]	Clstn1	1.98862	1.7864	2.08978	1.47017	1.70243	1.53014	7.57575	7.04365	6.72458	6.23948	6.73305	6.77152	2.72335e-10	4.55698e-08	5.08675	cell adhesion;cell-cell signaling;transport;other biological processes	non-structural extracellular;plasma membrane;other membranes;ER/Golgi;nucleus;other cytoplasmic organelle;other cell component	cytoskeletal activity;other molecular function	23	501
Q9ER65	Calsyntenin-2 [OS=Mus musculus]	Clstn2	-3.90041	-3.24629	-2.62485	-4.70041	-3.58347	-4.50217	2.92205	1.95528	-2.43645	1.25915	1.81953	1.61618	0.000130779	0.000489714	4.94889	cell adhesion;cell organization and biogenesis;developmental processes;other biological processes	plasma membrane;other membranes;ER/Golgi;other cell component	cytoskeletal activity;other molecular function	6	36
Q99JH7	Calsyntenin-3 [OS=Mus musculus]	Clstn3	0.293602	0.330002	0.0586014	-0.106168	-0.176693	0.328629	5.90362	6.07498	4.59608	4.67862	5.03533	4.27559	2.12203e-08	8.70032e-07	4.97271	cell adhesion;cell-cell signaling;cell organization and biogenesis;other metabolic processes;transport;developmental processes;other biological processes	plasma membrane;other membranes;ER/Golgi;other cell component	signal transduction activity or receptor binding;enzyme regulator activity;cytoskeletal activity;other molecular function	13	212
Q68FD5	Clathrin heavy chain 1 [OS=Mus musculus]	Cltc	8.71157	8.75642	8.58041	8.51544	8.67722	8.55735	8.76907	7.59168	8.39505	8.9242	9.65115	9.41032	0.617002	0.658371	0.157177	cell cycle OR cell proliferation;cell organization and biogenesis;other metabolic processes;transport;other biological processes	plasma membrane;other membranes;cytosol;cytoskeleton;ER/Golgi;nucleus;other cytoplasmic organelle;other cell component	signal transduction activity or receptor binding;cytoskeletal activity;nucleic acid binding activity;other molecular function	87	5357
Q06890	Clusterin [OS=Mus musculus]	Clu	-2.6168	-2.83191	-1.61939	-1.01958	-1.87517	-4.0383	2.95378	4.1013	1.69718	2.18053	4.12426	1.79564	9.34587e-06	6.2974e-05	5.14231	cell cycle OR cell proliferation;cell organization and biogenesis;protein metabolism;other metabolic processes;stress response;transport;developmental processes;signal transduction;other biological processes	non-structural extracellular;other membranes;cytosol;cytoskeleton;mitochondrion;ER/Golgi;nucleus;other cell component	signal transduction activity or receptor binding;cytoskeletal activity;other molecular function	3	37
Q5SW19	Clustered mitochondria protein homolog [OS=Mus musculus]	Cluh	-0.241495	-0.18783	-0.0804691	0.292235	0.0272865	0.179135	-2.12396	NaN	-1.85656	NaN	1.17139	-2.96172	0.0808847	0.107683	-1.44086	cell organization and biogenesis	other cell component	nucleic acid binding activity	11	137
Q99KK2	N-acylneuraminate cytidylyltransferase [OS=Mus musculus]	Cmas	3.13303	3.14973	3.23875	3.35723	3.40675	3.26541	4.21409	NaN	1.68153	1.19299	1.92849	1.6987	0.0460233	0.0653731	-1.11532	other metabolic processes	nucleus	other molecular function	18	385
Q9D486	C-Maf-inducing protein [OS=Mus musculus]	Cmip	-1.79837	-1.29265	-1.77953	-1.26495	-1.51121	-1.49398	-0.844707	-4.31622	NaN	NaN	-1.049	-4.24587	0.194773	0.237958	-1.0905	developmental processes	cytosol;nucleus		3	49
Q9DBP5	UMP-CMP kinase [OS=Mus musculus]	Cmpk1	4.83572	4.79601	4.87624	4.99815	5.08161	4.89178	-1.34249	-0.183222	3.30545	0.873512	-0.348558	-1.62042	6.71788e-05	0.000291752	-4.79921	other metabolic processes	nucleus;other cell component	kinase activity;other molecular function	12	566
Q9DBC3	Cap-specific mRNA (nucleoside-2'-O-)-methyltransferase 1 [OS=Mus musculus]	Cmtr1	-0.528818	-1.8028	-0.603262	-0.0817747	-1.2877	-1.08708	-3.77659	-1.14271	NaN	-2.22078	-2.56615	-2.03392	0.0138432	0.0229047	-1.44946	RNA metabolism OR transcription;other metabolic processes	nucleus;other cell component	nucleic acid binding activity;other molecular function	6	54
P53996	CCHC-type zinc finger nucleic acid binding protein [OS=Mus musculus]	Cnbp	2.27173	2.08611	2.19449	1.94301	1.65923	1.79749	0.117467	2.68807	-0.0357742	-1.06314	-0.312408	-1.26669	0.00729965	0.0133166	-1.97076	DNA metabolism;other metabolic processes;other biological processes	cytosol;ER/Golgi;nucleus;other cell component	nucleic acid binding activity;other molecular function	5	167
Q9D1A2	Cytosolic non-specific dipeptidase [OS=Mus musculus]	Cndp2	3.79589	3.83726	3.65119	3.70234	3.88684	3.72182	5.16614	1.89887	5.39339	-2.98388	3.96725	NaN	0.460408	0.510182	-1.07753	protein metabolism	cytosol;nucleus	other molecular function	19	463
Q80YA9	Connector enhancer of kinase suppressor of ras 2 [OS=Mus musculus]	Cnksr2	2.6319	1.81259	2.40162	2.76167	2.73797	2.43682	6.6196	5.90854	4.48564	NaN	-4.93354	5.52815	0.598752	0.64031	1.05792	cell organization and biogenesis;signal transduction;other biological processes	plasma membrane;other membranes;other cell component	other molecular function	11	192
Q9DAW9	Calponin-3 [OS=Mus musculus]	Cnn3	1.83229	2.46577	1.67375	1.83676	1.85945	2.06799	0.702394	-2.05834	NaN	4.28048	NaN	-0.74938	0.231341	0.278415	-1.41222	cell organization and biogenesis;other biological processes	cytosol;cytoskeleton;other cell component	cytoskeletal activity;other molecular function	9	176
Q6ZQ08	CCR4-NOT transcription complex subunit 1 [OS=Mus musculus]	Cnot1	1.37868	1.20478	1.42119	1.23608	1.54833	1.06697	0.886455	NaN	-2.12492	-1.71292	1.18305	-0.0822926	0.0222087	0.0342134	-1.67946	RNA metabolism OR transcription;other metabolic processes;developmental processes;other biological processes	cytosol;nucleus;other cell component	other molecular function	25	318
Q8BH15	CCR4-NOT transcription complex subunit 10 [OS=Mus musculus]	Cnot10	-2.50766	-2.45387	-2.35327	-2.82908	-2.39955	-3.07679	-1.84981	-0.9049	NaN	-3.01912	-1.30531	NaN	0.0658323	0.0897525	0.833584	RNA metabolism OR transcription;other metabolic processes;other biological processes	nucleus;other cell component		4	37
Q60809	CCR4-NOT transcription complex subunit 7 [OS=Mus musculus]	Cnot7	-1.5156	-1.28992	-1.55844	-1.71513	-1.40025	-1.35161	-2.6665	NaN	NaN	NaN	-2.0422	-4.0918	0.00892872	0.0158696	-1.46168	cell organization and biogenesis;RNA metabolism OR transcription;other metabolic processes;stress response;other biological processes	nucleus;other cell component	nucleic acid binding activity;other molecular function	2	37
Q9JKY0	CCR4-NOT transcription complex subunit 9 [OS=Mus musculus]	Cnot9	-2.6656	-2.92141	-3.15402	-2.45899	-2.83093	-3.14677	-1.99009	NaN	NaN	NaN	0.655677	-2.33673	0.0374271	0.0542458	1.63924	RNA metabolism OR transcription;other metabolic processes;signal transduction;other biological processes	nucleus;other cell component	signal transduction activity or receptor binding;other molecular function	3	22
Q9QXT0	Protein canopy homolog 2 [OS=Mus musculus]	Cnpy2	-0.495583	-1.4213	-0.765259	-0.69131	-0.741133	-2.37294	-2.08729	-1.62908	NaN	-3.6363	NaN	-3.75433	0.0161211	0.026115	-1.6955	other biological processes	ER/Golgi		4	38
Q5M8N0	CB1 cannabinoid receptor-interacting protein 1 [OS=Mus musculus]	Cnrip1	2.68189	2.86696	2.69297	2.70996	2.8627	2.70405	-2.13368	NaN	NaN	-3.41408	-2.71088	NaN	9.47749e-08	2.18343e-06	-5.50597		plasma membrane;other membranes;other cell component	signal transduction activity or receptor binding	3	79
O88507	Ciliary neurotrophic factor receptor subunit alpha [OS=Mus musculus]	Cntfr	-0.0453987	-0.0474091	-0.380533	0.0696402	-0.0540428	-0.182866	-1.15854	NaN	-1.93042	-1.818	0.953714	-0.248044	0.17004	0.21072	-0.733489	signal transduction;other biological processes	non-structural extracellular;plasma membrane;other membranes	signal transduction activity or receptor binding;other molecular function	5	54
P12960	Contactin-1 [OS=Mus musculus]	Cntn1	5.31993	5.4473	5.22539	5.39967	5.62177	5.48791	5.06804	4.49268	3.8972	3.34653	4.33152	4.03241	0.00054408	0.00149419	-1.22226	cell adhesion;cell organization and biogenesis;other metabolic processes;developmental processes;signal transduction;other biological processes	plasma membrane;other membranes;other cell component	other molecular function	31	1195
Q61330	Contactin-2 [OS=Mus musculus]	Cntn2	-3.30944	-2.67589	-3.25837	-3.02713	-2.36791	-3.0254	2.42145	2.91156	2.22117	1.19252	1.99696	1.36509	1.51551e-08	6.78892e-07	4.96215	cell adhesion;cell organization and biogenesis;developmental processes;other biological processes	plasma membrane;other membranes;other cell component	other molecular function	3	61
Q9CPW0	Contactin-associated protein-like 2 [OS=Mus musculus]	Cntnap2	-1.8773	-2.11206	-1.34102	-0.0705481	-0.31385	-0.668815	-1.20689	0.334872	NaN	NaN	-3.51125	-4.7103	0.258179	0.306746	-1.20946	cell adhesion;cell-cell signaling;cell cycle OR cell proliferation;cell organization and biogenesis;other metabolic processes;stress response;developmental processes;signal transduction;other biological processes	plasma membrane;other membranes;ER/Golgi;other cytoplasmic organelle;other cell component	other molecular function	5	42
Q99P47	Contactin-associated protein-like 4 [OS=Mus musculus]	Cntnap4	-1.59295	-1.25783	-1.15578	-1.44588	-1.83907	-1.21643	-0.877535	-0.275978	-0.172766	-1.32953	-0.73036	-1.44235	0.0281577	0.0423064	0.613236	cell adhesion;cell cycle OR cell proliferation;developmental processes;other biological processes	plasma membrane;other membranes;other cell component	other molecular function	6	86
Q9DBL7	Bifunctional coenzyme A synthase [OS=Mus musculus]	Coasy	0.802277	0.615911	0.562786	0.661721	0.72753	0.389627	-3.00985	1.12638	-3.16643	NaN	-1.82628	-0.358596	0.0206794	0.0323149	-2.0736	other metabolic processes	other membranes;mitochondrion	kinase activity;other molecular function	7	140
Q62507	Cochlin [OS=Mus musculus]	Coch	NaN	-4.23845	-3.7426	-3.92437	-5.36561	-3.97936	NaN	-5.41174	-1.59245	2.08129	-1.14852	4.97318	0.0537787	0.0751101	4.03043	other biological processes	non-structural extracellular;extracellular matrix	other molecular function	8	35
Q8CIE6	Coatomer subunit alpha [OS=Mus musculus]	Copa	4.33024	4.37549	4.47173	4.34881	4.30943	4.37734	3.57026	1.53028	3.86578	2.32662	4.50556	3.8184	0.0362317	0.0526709	-1.09936	transport;signal transduction;other biological processes	non-structural extracellular;other membranes;ER/Golgi;other cell component	signal transduction activity or receptor binding;nucleic acid binding activity;other molecular function	46	1079
Q9JIF7	Coatomer subunit beta [OS=Mus musculus]	Copb1	3.49595	3.56307	3.43123	3.5592	3.56667	3.51784	2.34543	2.85663	2.03133	2.49858	3.84002	2.66649	0.00952016	0.0167121	-0.81591	transport	plasma membrane;other membranes;cytosol;ER/Golgi;other cell component	other molecular function	26	522
O55029	Coatomer subunit beta' [OS=Mus musculus]	Copb2	2.78848	2.77901	2.64036	2.46012	2.77672	2.54871	-0.71334	-0.194999	0.316256	2.87457	1.33298	NaN	0.00829625	0.0149198	-1.94247	transport	other membranes;cytosol;ER/Golgi	other molecular function	24	328
O89079	Coatomer subunit epsilon [OS=Mus musculus]	Cope	1.16522	1.29289	1.36482	1.28153	1.27877	1.5257	-3.26247	-2.05186	NaN	-1.98371	-0.504176	NaN	8.75661e-05	0.000357205	-3.26871	transport;other biological processes	other membranes;ER/Golgi;nucleus	other molecular function	6	119
Q9QZE5	Coatomer subunit gamma-1 [OS=Mus musculus]	Copg1	2.61747	2.82037	2.73002	2.61003	2.79152	2.72785	2.17746	1.3596	3.33898	0.988708	2.36141	1.41242	0.0527639	0.0739918	-0.776448	transport;other biological processes	other membranes;cytosol;ER/Golgi	other molecular function	19	412
Q9QXK3	Coatomer subunit gamma-2 [OS=Mus musculus]	Copg2	0.830463	0.96674	0.833326	0.733331	0.582315	0.835378	1.34911	NaN	NaN	-1.99504	0.211847	-2.27933	0.0666473	0.090522	-1.47528	transport	other membranes;cytosol;ER/Golgi;other cell component	other molecular function	14	220
P61202	COP9 signalosome complex subunit 2 [OS=Mus musculus]	Cops2	2.69211	2.65733	2.52501	2.55814	2.64527	2.59017	0.278749	0.38004	0.164259	-0.713356	1.6725	0.442221	3.10758e-05	0.000160969	-2.2406	cell cycle OR cell proliferation;protein metabolism;other metabolic processes;developmental processes;other biological processes	nucleus;other cell component	other molecular function	13	283
O88543	COP9 signalosome complex subunit 3 [OS=Mus musculus]	Cops3	2.20514	2.20083	1.9194	2.04186	2.21863	1.94488	3.11864	-2.95585	-3.02447	NaN	0.442025	-1.09686	0.0251956	0.0381881	-2.79176	protein metabolism;other metabolic processes;developmental processes;other biological processes	cytosol;nucleus;other cell component		9	182
O88544	COP9 signalosome complex subunit 4 [OS=Mus musculus]	Cops4	3.37367	3.38993	3.71496	2.93995	3.06757	2.929	1.53254	2.98706	3.07309	-0.0390339	4.65893	1.06638	0.174092	0.215301	-1.02269	protein metabolism;other metabolic processes	ER/Golgi;nucleus;other cell component		18	369
O35864	COP9 signalosome complex subunit 5 [OS=Mus musculus]	Cops5	2.11617	2.18931	2.1549	2.21867	2.19595	2.34812	-1.94765	NaN	-4.02237	-2.29191	2.33398	-1.27111	0.00389058	0.00778437	-3.64367	protein metabolism;other metabolic processes;transport;other biological processes	cytosol;ER/Golgi;nucleus;other cell component	other molecular function	10	219
O88545	COP9 signalosome complex subunit 6 [OS=Mus musculus]	Cops6	2.14912	2.06405	1.88752	1.83484	1.87373	1.71687	-1.80989	0.85717	-2.26433	NaN	-0.8438	-0.321527	0.000356561	0.00103667	-2.79749	protein metabolism;other metabolic processes	nucleus;other cell component	other molecular function	9	135
Q9CZ04	COP9 signalosome complex subunit 7a [OS=Mus musculus]	Cops7a	-0.33605	-0.462429	-0.776024	-0.52411	-0.615198	-1.01245	-0.432685	NaN	-4.41878	-2.79411	NaN	NaN	0.0410459	0.058856	-1.92748	cell organization and biogenesis;protein metabolism;other metabolic processes	cytosol;nucleus;other cell component		4	45
O89053	Coronin-1A [OS=Mus musculus]	Coro1a	4.05154	4.01219	3.78714	3.70139	3.82119	3.71477	0.0422268	-2.98248	2.23423	-0.226915	-2.21087	-2.36935	0.000148159	0.000534122	-4.7669	cell adhesion;cell cycle OR cell proliferation;cell organization and biogenesis;stress response;transport;signal transduction;other biological processes	plasma membrane;other membranes;cytosol;cytoskeleton;other cytoplasmic organelle;other cell component	cytoskeletal activity;other molecular function	14	480
Q9WUM3	Coronin-1B [OS=Mus musculus]	Coro1b	1.69288	1.73912	1.17181	1.71648	1.68702	1.52184	3.61278	2.74813	-1.319	3.22262	6.94626	1.03615	0.345082	0.398308	1.11963	cell organization and biogenesis;stress response;signal transduction;other biological processes	plasma membrane;other membranes;cytosol;cytoskeleton;other cell component	cytoskeletal activity;other molecular function	9	157
Q9WUM4	Coronin-1C [OS=Mus musculus]	Coro1c	3.39343	3.48534	3.33183	3.13966	3.33096	3.26192	2.16233	1.18373	1.51096	1.08761	2.64933	1.79202	7.92766e-05	0.000328937	-1.59286	cell organization and biogenesis;transport;developmental processes;other biological processes	plasma membrane;other membranes;cytoskeleton;other cytoplasmic organelle;other cell component	cytoskeletal activity;other molecular function	15	390
Q8BH44	Coronin-2B [OS=Mus musculus]	Coro2b	0.558149	0.481102	0.758438	-0.0857592	0	0.498221	-2.50417	NaN	-2.19998	NaN	0.330871	-0.970682	0.0133801	0.0221992	-1.70435	cell adhesion;cell organization and biogenesis;other biological processes	cytoskeleton;other cell component	cytoskeletal activity	7	99
Q9CQI6	Coactosin-like protein [OS=Mus musculus]	Cotl1	4.00898	4.00115	3.81197	4.04409	4.31377	3.97297	2.4495	1.37329	1.27889	1.25442	2.25878	1.96464	1.58944e-06	1.71646e-05	-2.26223	cell organization and biogenesis;stress response	cytosol;cytoskeleton;nucleus;other cell component	cytoskeletal activity;other molecular function	8	285
P19783	Cytochrome c oxidase subunit 4 isoform 1, mitochondrial [OS=Mus musculus]	Cox4i1	3.12217	3.41251	3.63675	3.90166	3.85334	3.72611	-0.360599	-3.35419	-2.15958	NaN	-2.23753	1.16336	7.72599e-05	0.000323902	-4.99846	other metabolic processes	other membranes;cytosol;mitochondrion;nucleus		10	276
O89001	Carboxypeptidase D [OS=Mus musculus]	Cpd	0.774769	1.10822	1.05113	1.83053	1.62374	1.83376	2.30554	-0.0675812	-0.00379944	1.84901	3.63748	3.44347	0.490395	0.536877	0.490331	protein metabolism;other metabolic processes	non-structural extracellular;plasma membrane;other membranes;ER/Golgi;nucleus;other cell component	other molecular function	17	288
Q00493	Carboxypeptidase E [OS=Mus musculus]	Cpe	3.29127	3.3451	3.3611	3.45529	3.52685	3.38655	6.59538	6.74266	6.81145	6.66503	6.42765	6.56667	2.71189e-13	6.56007e-10	3.24044	cell-cell signaling;protein metabolism;other metabolic processes;transport;developmental processes;signal transduction;other biological processes	non-structural extracellular;plasma membrane;other membranes;ER/Golgi;other cell component	signal transduction activity or receptor binding;other molecular function	15	552
Q7TN98	Cytoplasmic polyadenylation element-binding protein 4 [OS=Mus musculus]	Cpeb4	-0.360966	-0.596371	0.0744495	-0.632524	-0.485674	-0.35356	0.288639	NaN	-0.590519	NaN	NaN	-4.37304	0.258786	0.307316	-1.16587	protein metabolism;other metabolic processes;stress response;signal transduction;other biological processes	ER/Golgi;nucleus;other cell component	translation activity;nucleic acid binding activity;other molecular function	3	87
Q8C166	Copine-1 [OS=Mus musculus]	Cpne1	-0.238173	0.205523	-0.391388	-0.569205	-0.0662613	-0.312732	-1.7868	-2.53714	NaN	-1.88012	-0.226268	-2.80282	0.00404319	0.00803654	-1.61792	cell organization and biogenesis;protein metabolism;developmental processes;other biological processes	plasma membrane;other membranes;cytosol;nucleus;other cell component	other molecular function	6	73
P59108	Copine-2 [OS=Mus musculus]	Cpne2	-0.747665	-0.507544	-0.654758	-0.571609	-0.811525	-0.521277	-1.54373	-3.5899	NaN	NaN	-5.58214	NaN	0.00646598	0.0119673	-2.93619	other biological processes	plasma membrane;other membranes;nucleus;other cell component	other molecular function	5	142
Q8BLR2	Copine-4 [OS=Mus musculus]	Cpne4	2.11683	2.25324	2.15134	2.17416	2.35883	2.18332	1.01021	0.474863	0.308147	0.805761	1.80091	1.53692	0.000518205	0.00143261	-1.21682	other biological processes	plasma membrane;other membranes	other molecular function	10	218
Q9DC53	Copine-8 [OS=Mus musculus]	Cpne8	-0.199842	-0.083828	-0.728586	-0.106288	-0.479847	0.0510359	-0.0267134	-2.68024	NaN	-1.60496	-0.739037	-2.14471	0.0276232	0.0415292	-1.18124	other biological processes	plasma membrane;other membranes	other molecular function	6	164
P36552	Oxygen-dependent coproporphyrinogen-III oxidase, mitochondrial [OS=Mus musculus]	Cpox	-2.43393	-2.89654	-2.11832	-2.14096	-2.34347	-2.02801	-3.51479	NaN	-0.350556	-4.80564	0.649405	-0.112943	0.490491	0.536877	0.699969	other metabolic processes;transport	other membranes;cytosol;mitochondrion;other cell component	transporter activity;other molecular function	3	42
Q8BFS6	Serine/threonine-protein phosphatase CPPED1 [OS=Mus musculus]	Cpped1	-2.2593	-2.48803	-2.16746	-3.34872	-1.80814	-2.45814	NaN	-3.24814	-1.6946	0.0744553	-3.85196	NaN	0.753288	0.786789	0.241569		plasma membrane;other membranes;cytosol	other molecular function	2	17
Q8C196	Carbamoyl-phosphate synthase [ammonia], mitochondrial [OS=Mus musculus]	Cps1	-2.01095	-3.32159	-3.3734	-3.79975	-3.23432	-1.73057	5.84873	4.19396	5.81244	5.96711	6.91369	6.72446	1.06571e-08	5.26073e-07	8.82183	other metabolic processes;stress response;developmental processes;other biological processes	plasma membrane;other membranes;mitochondrion;nucleus;other cell component	other molecular function	17	292
Q6NVF9	Cleavage and polyadenylation specificity factor subunit 6 [OS=Mus musculus]	Cpsf6	2.15771	2.23134	2.24726	1.94074	2.26864	2.02416	-0.111045	9.24471	0.437696	-0.631656	-2.62387	-0.989919	0.482856	0.530199	-1.25732	cell organization and biogenesis;RNA metabolism OR transcription;other metabolic processes;other biological processes	nucleus;other cell component	translation activity;nucleic acid binding activity;other molecular function	10	200
Q8BTV2	Cleavage and polyadenylation specificity factor subunit 7 [OS=Mus musculus]	Cpsf7	-0.568499	-0.528107	-0.623611	-0.448619	-0.392479	-0.39898	NaN	-0.539	NaN	-0.41444	-0.538284	-3.84036	0.240933	0.288096	-0.839638	cell organization and biogenesis;RNA metabolism OR transcription;other metabolic processes	nucleus;other cell component	nucleic acid binding activity	5	120
P97742	Carnitine O-palmitoyltransferase 1, liver isoform [OS=Mus musculus]	Cpt1a	0.167917	0.0147877	-0.0400696	-0.364793	0.196806	0.0236673	-5.0037	NaN	-3.92734	-0.0640306	NaN	0.889363	0.113909	0.147036	-2.02615	other metabolic processes;stress response;developmental processes;other biological processes	other membranes;mitochondrion	other molecular function	11	110
Q5PR69	Capping protein-inhibiting regulator of actin dynamics [OS=Mus musculus]	Cracd	1.287	1.42772	1.54012	1.22185	1.41236	1.5615	NaN	-3.42003	-3.27285	-4.01431	-3.23566	-0.338405	4.62783e-05	0.000213233	-4.26468	cell organization and biogenesis;other biological processes	cytosol		17	317
P45481	Histone lysine acetyltransferase CREBBP [OS=Mus musculus]	Crebbp	-2.55693	-3.31199	-2.99394	-3.05934	-2.9803	-3.07825	-3.58569	-3.97816	NaN	NaN	NaN	-2.16156	0.549941	0.592829	-0.245012	cell organization and biogenesis;protein metabolism;other metabolic processes;signal transduction;other biological processes	nucleus;other cell component	signal transduction activity or receptor binding;nucleic acid binding activity;other molecular function	4	36
O88668	Protein CREG1 [OS=Mus musculus]	Creg1	-1.09886	-0.91979	-0.782185	-0.610993	-0.552446	-0.677688	-2.86518	-3.50821	-3.30046	-3.45726	-3.76537	-4.72095	9.63916e-07	1.17763e-05	-2.82924	cell organization and biogenesis;other metabolic processes;transport;other biological processes	non-structural extracellular;other cytoplasmic organelle;other cell component	signal transduction activity or receptor binding	2	51
Q64010	Adapter molecule crk [OS=Mus musculus]	Crk	1.74451	1.74199	1.55812	1.65482	1.78576	1.66778	-0.869509	-5.26125	-2.85023	NaN	-1.51416	-0.396853	0.000848061	0.00218473	-3.87056	cell cycle OR cell proliferation;cell organization and biogenesis;other metabolic processes;stress response;developmental processes;signal transduction;other biological processes	plasma membrane;other membranes;cytoskeleton;other cell component	signal transduction activity or receptor binding;cytoskeletal activity;other molecular function	7	141
P47941	Crk-like protein [OS=Mus musculus]	Crkl	1.25972	1.03652	1.19978	1.0781	1.08862	1.20705	-0.967255	NaN	-3.02922	-1.58144	NaN	-3.62977	0.000110672	0.000429127	-3.44688	cell-cell signaling;cell organization and biogenesis;other metabolic processes;developmental processes;signal transduction;other biological processes	plasma membrane;other membranes;cytosol;nucleus;other cell component	signal transduction activity or receptor binding;other molecular function	7	133
P97427	Dihydropyrimidinase-related protein 1 [OS=Mus musculus]	Crmp1	8.41541	8.48179	8.31207	8.35424	8.53278	8.31069	7.25757	7.72008	7.9595	6.57119	7.5385	7.33939	0.000504546	0.00139965	-1.00346	signal transduction;other biological processes	cytosol;cytoskeleton;other cell component	cytoskeletal activity;other molecular function	26	2290
Q9DC50	Peroxisomal carnitine O-octanoyltransferase [OS=Mus musculus]	Crot	0.110899	-0.0302582	-0.53857	-0.617314	-0.278141	-0.322087	-3.75331	NaN	NaN	0.121883	1.02479	0.625208	0.812748	0.840906	-0.216111	other metabolic processes;transport;other biological processes	other cytoplasmic organelle;other cell component	other molecular function	6	67
Q8R555	Cartilage acidic protein 1 [OS=Mus musculus]	Crtac1	-2.62089	-2.504	-2.21837	-3.69545	-2.97705	-2.30965	-5.89556	NaN	-2.78215	-1.29003	-3.06422	NaN	0.525775	0.569714	-0.537086	cell organization and biogenesis;developmental processes	non-structural extracellular;other cell component	other molecular function	3	24
P47199	Quinone oxidoreductase [OS=Mus musculus]	Cryz	1.46329	1.30086	0.868486	1.00698	1.09321	1.25907	0.186356	-0.924088	NaN	-3.8333	-0.186404	-1.78445	0.00430712	0.00849138	-2.47369	cell organization and biogenesis;other metabolic processes	cytosol	nucleic acid binding activity;other molecular function	9	113
Q921W4	Quinone oxidoreductase-like protein 1 [OS=Mus musculus]	Cryzl1	1.17261	1.57028	1.23431	1.1212	2.1347	1.76392	0.0643148	2.40455	-2.03944	-0.0901632	NaN	-0.520245	0.0475939	0.0674851	-1.5357			other molecular function	9	116
Q9CZU6	Citrate synthase, mitochondrial [OS=Mus musculus]	Cs	6.00259	5.99007	6.14927	6.28183	6.29212	6.35816	3.38731	5.04933	2.30652	2.40009	3.11723	2.84562	2.82566e-05	0.00015123	-2.99466	other metabolic processes	mitochondrion	other molecular function	17	991
Q91W50	Cold shock domain-containing protein E1 [OS=Mus musculus]	Csde1	2.60114	2.61675	2.73316	2.90139	3.01045	2.9003	-1.09798	-0.0935678	1.62003	-1.60691	-1.99218	-1.11095	6.81547e-05	0.000293879	-3.50746	cell organization and biogenesis;RNA metabolism OR transcription;other metabolic processes;other biological processes	plasma membrane;other membranes;cytosol;ER/Golgi;other cell component	nucleic acid binding activity	20	355
Q9ERK4	Exportin-2 [OS=Mus musculus]	Cse1l	3.54173	3.50493	3.41172	3.36518	3.47415	3.45599	1.88677	-0.399797	1.62307	4.28744	3.42014	5.2861	0.378007	0.43062	-0.774996	transport	cytosol;nucleus	other molecular function	25	571
P41241	Tyrosine-protein kinase CSK [OS=Mus musculus]	Csk	1.4302	1.61042	1.48207	1.45863	1.7025	1.63129	0.148569	0.235052	-1.35339	-1.71032	0.243873	0.417072	0.000618117	0.00166136	-1.88904	cell organization and biogenesis;protein metabolism;other metabolic processes;developmental processes;signal transduction;other biological processes	plasma membrane;other membranes;other cell component	kinase activity;other molecular function	10	256
Q8BK63	Casein kinase I isoform alpha [OS=Mus musculus]	Csnk1a1	1.5781	1.78974	1.82262	1.92298	1.82662	1.82698	0.036871	0.858822	-0.320558	NaN	1.58882	0.960485	0.00463541	0.00905009	-1.16962	cell-cell signaling;cell cycle OR cell proliferation;cell organization and biogenesis;protein metabolism;other metabolic processes;signal transduction;other biological processes	cytosol;cytoskeleton;nucleus;other cell component	kinase activity;other molecular function	10	258
Q9JMK2	Casein kinase I isoform epsilon [OS=Mus musculus]	Csnk1e	1.46432	1.52788	1.6003	1.50175	1.67274	1.59036	0.180832	-2.18747	0.144141	-3.49814	1.53166	-0.155237	0.0140732	0.0232375	-2.22359	cell-cell signaling;protein metabolism;other metabolic processes;transport;signal transduction;other biological processes	cytosol;nucleus;other cell component	kinase activity;other molecular function	3	253
Q60737	Casein kinase II subunit alpha [OS=Mus musculus]	Csnk2a1	4.21529	4.31851	7.58853	4.28951	4.40502	4.31535	1.44411	0.393503	1.52355	1.73196	2.1485	1.99817	0.000263887	0.000839926	-3.3154	cell-cell signaling;cell cycle OR cell proliferation;protein metabolism;DNA metabolism;other metabolic processes;stress response;developmental processes;signal transduction;other biological processes	cytosol;nucleus;other cell component	enzyme regulator activity;kinase activity;other molecular function	13	471
O54833	Casein kinase II subunit alpha' [OS=Mus musculus]	Csnk2a2	1.8179	1.8553	2.04423	2.0667	2.0421	2.01244	8.0122	2.12949	1.06384	-0.00559711	-0.2636	8.31761	0.459391	0.509288	1.23588	cell-cell signaling;cell cycle OR cell proliferation;DNA metabolism;other metabolic processes;stress response;signal transduction;other biological processes	cytosol;nucleus;other cell component	kinase activity;other molecular function	10	177
P67871	Casein kinase II subunit beta [OS=Mus musculus]	Csnk2b	2.73995	2.77864	2.78576	2.60443	2.55854	2.88486	-2.635	NaN	-4.10866	-1.32522	NaN	-1.40521	9.88766e-06	6.57095e-05	-5.09389	cell-cell signaling;developmental processes;signal transduction;other biological processes	cytosol;nucleus;other cell component	signal transduction activity or receptor binding;enzyme regulator activity;kinase activity;other molecular function	6	161
Q71M36	Chondroitin sulfate proteoglycan 5 [OS=Mus musculus]	Cspg5	0.218725	0.25532	0.198929	0.00647831	0.410208	0.195758	1.93838	4.58314	0.257417	0.100574	2.25572	-1.05001	0.197511	0.241059	1.1333	cell organization and biogenesis;stress response;developmental processes;other biological processes	non-structural extracellular;plasma membrane;other membranes;ER/Golgi;other cell component		3	53
P21460	Cystatin-C [OS=Mus musculus]	Cst3	3.37009	3.23618	3.3703	3.03553	2.98986	2.79938	7.94244	7.98415	7.89907	7.59563	7.38727	7.5794	1.27975e-11	7.73932e-09	4.59777	cell organization and biogenesis;stress response;other biological processes	non-structural extracellular;extracellular matrix;plasma membrane;other membranes;cytoskeleton;ER/Golgi;nucleus;other cytoplasmic organelle;other cell component	enzyme regulator activity;other molecular function	7	404
Q62426	Cystatin-B [OS=Mus musculus]	Cstb	0.854311	0.736868	0.697126	1.12287	0.841162	1.04715	-0.724153	-1.3295	-1.78004	-2.82184	0.371254	NaN	0.0017193	0.00390149	-2.1401	cell organization and biogenesis;protein metabolism;other metabolic processes;other biological processes	non-structural extracellular;cytosol;nucleus;other cell component	enzyme regulator activity;other molecular function	3	44
Q99LC2	Cleavage stimulation factor subunit 1 [OS=Mus musculus]	Cstf1	-1.29637	-1.44062	-1.97314	-3.24001	-1.4167	-2.60562	NaN	-1.62669	NaN	-2.91435	NaN	-2.35721	0.582055	0.624386	-0.304008	RNA metabolism OR transcription;other metabolic processes	nucleus		2	21
O88712	C-terminal-binding protein 1 [OS=Mus musculus]	Ctbp1	2.75371	2.79241	2.37752	2.50717	2.69326	2.59391	0.189384	NaN	0.0894537	-0.151974	1.76717	0.368767	7.13192e-05	0.000304808	-2.1671	transport;signal transduction;other biological processes	plasma membrane;other membranes;nucleus;other cell component	other molecular function	7	213
P56546	C-terminal-binding protein 2 [OS=Mus musculus]	Ctbp2	-0.243246	-0.194084	-0.885546	-1.12818	-0.180607	0.169358	-4.98018	-1.20905	-0.732558	-1.95681	0.701134	-0.809003	0.207406	0.251613	-1.08736	cell-cell signaling;cell organization and biogenesis;transport;other biological processes	cytosol;nucleus;other cell component	other molecular function	4	109
Q5SUQ9	CST complex subunit CTC1 [OS=Mus musculus]	Ctc1	-1.91087	-1.55235	-1.69664	-1.94562	-2.50109	-2.29677	-1.78225	-2.25671	NaN	-2.90174	1.66569	-0.412262	0.288241	0.338145	0.846433	cell cycle OR cell proliferation;cell organization and biogenesis;DNA metabolism;other metabolic processes;stress response;developmental processes;other biological processes	cytosol;nucleus;other cell component	nucleic acid binding activity	3	34
Q8VCN5	Cystathionine gamma-lyase [OS=Mus musculus]	Cth	-3.19086	-4.21301	-3.83331	-3.82478	-3.96058	-3.44368	-4.34569	NaN	NaN	-0.590594	0.144098	-3.13567	0.0733473	0.0987351	1.76241	cell organization and biogenesis;protein metabolism;other metabolic processes;other biological processes	cytosol;other cell component	other molecular function	2	14
P26231	Catenin alpha-1 [OS=Mus musculus]	Ctnna1	0.989264	0.905094	0.588524	0.546496	-0.400394	0.607331	NaN	-5.76426	-4.24963	NaN	-2.83142	-1.98416	0.000308927	0.000932952	-4.24675	cell adhesion;cell cycle OR cell proliferation;cell organization and biogenesis;stress response;developmental processes;signal transduction;other biological processes	plasma membrane;other membranes;cytoskeleton;other cell component	cytoskeletal activity;other molecular function	4	189
Q61301	Catenin alpha-2 [OS=Mus musculus]	Ctnna2	4.84967	4.91545	4.73882	4.76347	4.85728	4.6943	0.879527	1.72101	-0.414158	-2.48028	1.98636	-0.781115	5.4471e-05	0.000246752	-4.65127	cell adhesion;cell organization and biogenesis;developmental processes;other biological processes	plasma membrane;other membranes;cytoskeleton;nucleus;other cell component	cytoskeletal activity;other molecular function	27	791
Q02248	Catenin beta-1 [OS=Mus musculus]	Ctnnb1	4.32179	4.39278	4.22476	4.32947	4.42209	4.28804	3.1102	3.23256	3.9522	2.88679	4.05102	3.16127	0.000866797	0.00222825	-0.930816	cell adhesion;cell-cell signaling;cell cycle OR cell proliferation;cell organization and biogenesis;protein metabolism;RNA metabolism OR transcription;other metabolic processes;transport;developmental processes;signal transduction;other biological processes	plasma membrane;other membranes;cytosol;cytoskeleton;nucleus;other cell component	signal transduction activity or receptor binding;nucleic acid binding activity;other molecular function	22	991
P30999	Catenin delta-1 [OS=Mus musculus]	Ctnnd1	2.38079	2.27835	2.40552	2.33116	2.41383	2.36292	-0.551054	1.54556	2.33565	0.461536	0.0116577	-0.249028	0.00319864	0.0066076	-1.76971	cell adhesion;cell-cell signaling;cell organization and biogenesis;developmental processes;signal transduction;other biological processes	plasma membrane;other membranes;cytosol;nucleus;other cell component	signal transduction activity or receptor binding;other molecular function	20	319
O35927	Catenin delta-2 [OS=Mus musculus]	Ctnnd2	3.68934	3.72926	3.70028	3.51215	3.78714	3.62879	0.775563	1.56008	0.0464602	1.54218	0.845103	1.17346	4.7634e-07	7.33927e-06	-2.68402	cell adhesion;cell organization and biogenesis;developmental processes;other biological processes	plasma membrane;other membranes;nucleus;other cell component	other molecular function	32	700
P70698	CTP synthase 1 [OS=Mus musculus]	Ctps1	1.92059	1.82656	1.69635	1.18238	1.29703	1.44524	-0.528459	1.91891	NaN	0.652306	1.663	3.50187	0.851303	0.873326	-0.119833	cell cycle OR cell proliferation;other metabolic processes	cytosol;other cell component	other molecular function	13	180
P16675	Lysosomal protective protein [OS=Mus musculus]	Ctsa	1.05494	1.06966	0.953192	1.10148	1.00497	0.814298	-0.654593	-1.35837	NaN	-1.52542	-1.51345	-0.629402	1.3443e-06	1.51011e-05	-2.13601	protein metabolism;other biological processes	other cytoplasmic organelle;other cell component	other molecular function	6	83
P10605	Cathepsin B [OS=Mus musculus]	Ctsb	4.2915	4.28756	4.17765	4.34449	4.49754	4.31795	3.48897	2.00481	1.48155	3.42668	1.91352	1.94505	0.000259498	0.000827043	-1.94269	protein metabolism;other metabolic processes;other biological processes	non-structural extracellular;plasma membrane;other membranes;other cytoplasmic organelle;other cell component	other molecular function	11	363
P18242	Cathepsin D [OS=Mus musculus]	Ctsd	4.45129	4.34725	4.2499	4.24228	4.27565	4.36898	1.71899	0.436214	NaN	0.651573	1.7405	0.754372	4.26633e-07	6.70146e-06	-3.26223	cell organization and biogenesis;protein metabolism;other metabolic processes;other biological processes	non-structural extracellular;other membranes;other cytoplasmic organelle;other cell component	other molecular function	13	379
P06797	Procathepsin L [OS=Mus musculus]	Ctsl	-3.1486	-2.63006	-1.85958	-1.79993	-2.30303	-1.11861	-1.08217	0.967834	0.630216	5.12346	0.107572	1.51549	0.00418364	0.00828848	3.3537	cell cycle OR cell proliferation;protein metabolism;other metabolic processes;stress response;developmental processes;other biological processes	non-structural extracellular;plasma membrane;other membranes;ER/Golgi;nucleus;other cytoplasmic organelle;other cell component	enzyme regulator activity;other molecular function	3	21
Q60598	Src substrate cortactin [OS=Mus musculus]	Cttn	4.07445	4.13893	4.12963	3.9777	3.98424	3.95874	-3.26725	-1.31614	-0.644348	NaN	-1.07357	NaN	1.90327e-06	1.99805e-05	-5.61928	cell adhesion;cell organization and biogenesis;transport;developmental processes;signal transduction;other biological processes	plasma membrane;other membranes;cytosol;cytoskeleton;ER/Golgi;other cell component	cytoskeletal activity;other molecular function	18	464
B9EJA2	Cortactin-binding protein 2 [OS=Mus musculus]	Cttnbp2	1.72763	1.6544	1.41117	1.33845	1.46067	1.39926	-3.30588	-1.85406	NaN	-0.581464	1.95933	-1.02267	0.0119955	0.0202776	-2.45955	other biological processes	cytoskeleton;ER/Golgi;other cell component	other molecular function	18	304
Q8R3V6	CUE domain-containing protein 1 [OS=Mus musculus]	Cuedc1	-3.5921	-3.02185	-3.43269	-3.49568	-3.12107	-3.05771	-2.10115	-3.14097	NaN	-5.79116	-3.05506	NaN	0.72232	0.757387	-0.235235			other molecular function	3	40
Q9WTX6	Cullin-1 [OS=Mus musculus]	Cul1	1.73442	1.58141	1.79596	1.83779	1.68247	1.9236	-2.48262	-2.43155	-2.38901	-0.819602	-0.43921	2.0599	0.00294684	0.00619323	-2.84296	cell cycle OR cell proliferation;protein metabolism;other metabolic processes;other biological processes	plasma membrane;other membranes;nucleus;other cell component	other molecular function	17	224
Q9D4H8	Cullin-2 [OS=Mus musculus]	Cul2	2.54336	2.69235	3.19202	2.56118	2.71303	2.69236	1.05722	2.0991	3.75434	-0.922737	0.465464	4.76788	0.345124	0.398308	-0.862171	protein metabolism;other metabolic processes	nucleus;other cell component	other molecular function	21	345
Q9JLV5	Cullin-3 [OS=Mus musculus]	Cul3	2.72044	2.7899	2.45066	2.52345	2.6961	2.5353	3.52125	-0.683978	0.595498	3.63727	1.90196	-3.25449	0.155512	0.194813	-1.66639	cell-cell signaling;cell cycle OR cell proliferation;cell organization and biogenesis;protein metabolism;other metabolic processes;stress response;transport;developmental processes;signal transduction;other biological processes	plasma membrane;other membranes;cytoskeleton;ER/Golgi;nucleus;other cell component	signal transduction activity or receptor binding;other molecular function	22	351
Q3TCH7	Cullin-4A [OS=Mus musculus]	Cul4a	-0.641129	-0.4582	-0.649654	-0.618392	-0.648464	-0.803319	-1.56903	NaN	NaN	-2.59641	-0.204603	-2.47777	0.0403943	0.0580512	-1.07543	cell cycle OR cell proliferation;protein metabolism;DNA metabolism;other metabolic processes;stress response;developmental processes;other biological processes	nucleus;other cell component	other molecular function	6	229
A2A432	Cullin-4B [OS=Mus musculus]	Cul4b	0.906435	0.845852	0.68475	0.276038	0.510574	0.499375	0.604478	-0.905479	-1.05394	NaN	1.61309	0.306833	0.29926	0.350392	-0.507509	cell cycle OR cell proliferation;cell organization and biogenesis;protein metabolism;DNA metabolism;other metabolic processes;stress response;developmental processes;other biological processes	cytosol;nucleus;other cell component	nucleic acid binding activity;other molecular function	6	149
Q9D5V5	Cullin-5 [OS=Mus musculus]	Cul5	2.04531	2.21378	1.82702	1.69415	2.08086	2.01791	-1.54773	-2.61032	NaN	-1.36229	0.873124	-1.2691	0.000180575	0.000622239	-3.1631	protein metabolism;other metabolic processes;developmental processes;other biological processes	cytosol;nucleus;other cell component	other molecular function	21	310
O35188	Fractalkine [OS=Mus musculus]	Cx3cl1	0.363243	0.112537	0.346876	0.0304193	0.331945	0.134894	3.16765	4.09808	2.75835	2.06936	2.02782	2.0428	2.99609e-05	0.000157213	2.47402	cell adhesion;cell-cell signaling;cell cycle OR cell proliferation;cell organization and biogenesis;stress response;developmental processes;signal transduction;other biological processes	non-structural extracellular;plasma membrane;other membranes;other cell component	signal transduction activity or receptor binding	6	213
P97792	Coxsackievirus and adenovirus receptor homolog [OS=Mus musculus]	Cxadr	4.25469	4.23201	4.18155	4.31767	4.39856	4.13109	4.06	3.51514	3.35203	3.88514	3.81245	3.70027	0.000772612	0.0020076	-0.531758	cell adhesion;cell cycle OR cell proliferation;cell organization and biogenesis;stress response;transport;developmental processes;other biological processes	non-structural extracellular;plasma membrane;other membranes;nucleus;other cell component	signal transduction activity or receptor binding;other molecular function	12	658
Q9CQX2	Cytochrome b5 type B [OS=Mus musculus]	Cyb5b	0.486029	0.296238	-0.791468	0.341987	-0.0457935	0.124972	-3.17007	-3.55542	NaN	NaN	-5.31045	-5.12917	1.99324e-05	0.000114566	-4.35994	other metabolic processes	other membranes;mitochondrion;other cell component	enzyme regulator activity;other molecular function	3	68
Q9DCN2	NADH-cytochrome b5 reductase 3 [OS=Mus musculus]	Cyb5r3	4.24238	4.27469	4.24363	4.20008	4.46506	4.38902	-3.17802	-0.343461	0.980943	0.475248	1.7959	0.0709019	0.000101789	0.000402333	-4.33556	other metabolic processes	other membranes;cytosol;mitochondrion;ER/Golgi;other cell component	other molecular function	14	408
P62897	Cytochrome c, somatic [OS=Mus musculus]	Cycs	3.85742	4.02806	3.84572	4.21756	4.07321	4.1158	-1.81485	NaN	-2.33371	-2.01948	-5.0865	-0.659304	4.86427e-06	3.89625e-05	-6.40573	other metabolic processes;signal transduction;other biological processes	other membranes;cytosol;mitochondrion;nucleus	other molecular function	6	229
Q7TMB8	Cytoplasmic FMR1-interacting protein 1 [OS=Mus musculus]	Cyfip1	1.47778	1.3782	1.19119	1.12072	1.04129	1.07342	1.53756	0.871901	0.711863	0.215568	1.09479	0.886844	0.118665	0.152443	-0.327345	cell organization and biogenesis;developmental processes;signal transduction;other biological processes	other cell component	cytoskeletal activity;nucleic acid binding activity;other molecular function	17	942
Q5SQX6	Cytoplasmic FMR1-interacting protein 2 [OS=Mus musculus]	Cyfip2	5.3729	5.46597	5.38526	5.23671	5.27909	5.29777	3.14511	1.40436	2.52522	2.17067	3.73899	3.1482	1.53883e-05	9.2598e-05	-2.65086	cell adhesion;cell organization and biogenesis;developmental processes;other biological processes	nucleus;other cell component	other molecular function	27	1568
Q8K0C4	Lanosterol 14-alpha demethylase [OS=Mus musculus]	Cyp51a1	0.990511	0.819	1.21013	1.137	1.41983	0.854644	0.974668	-0.333937	1.78139	1.07506	1.22564	1.12739	0.754504	0.787719	-0.0968172	other metabolic processes;other biological processes	other membranes;ER/Golgi;other cell component	other molecular function	9	189
Q8BHZ0	CYFIP-related Rac1 interactor A [OS=Mus musculus]	Cyria	3.01675	3.08548	3.10595	3.11699	3.25093	3.30523	NaN	NaN	-1.87284	-3.292	-1.51557	-3.02712	2.23945e-07	4.04272e-06	-5.57377	cell organization and biogenesis	other membranes	other molecular function	12	369
Q921M7	CYFIP-related Rac1 interactor B [OS=Mus musculus]	Cyrib	4.2472	4.36923	4.0158	4.23009	4.318	4.16549	1.43865	0.542831	3.70916	0.425824	1.92377	0.651745	0.000299777	0.000917926	-2.77564	cell organization and biogenesis;other biological processes	other membranes;mitochondrion;other cell component	signal transduction activity or receptor binding;other molecular function	14	410
P63034	Cytohesin-2 [OS=Mus musculus]	Cyth2	1.42526	1.72294	1.59242	1.6624	1.73556	1.44481	-0.221894	1.53617	2.05278	3.00575	1.07136	-2.08974	0.364123	0.417249	-0.704829	other biological processes	plasma membrane;other membranes;other cell component	enzyme regulator activity;other molecular function	4	155
Q80YW0	Cytohesin-4 [OS=Mus musculus]	Cyth4	-0.771656	0.438276	0.353071	0.515515	0.370396	0.224055	4.00629	4.35178	NaN	4.08322	4.29445	NaN	2.63038e-07	4.57761e-06	3.99566	other biological processes	plasma membrane;other membranes;cytosol;cytoskeleton;other cell component	enzyme regulator activity;other molecular function	1	53
Q3UHC7	Disabled homolog 2-interacting protein [OS=Mus musculus]	Dab2ip	-0.320627	-0.139509	-0.55545	0.171948	-0.340498	-0.440011	-1.71926	NaN	NaN	NaN	-4.7195	-1.51834	0.0110231	0.0188711	-2.38167	cell cycle OR cell proliferation;cell organization and biogenesis;protein metabolism;other metabolic processes;stress response;developmental processes;signal transduction;other biological processes	plasma membrane;other membranes;other cell component	signal transduction activity or receptor binding;enzyme regulator activity;other molecular function	9	97
P61804	Dolichyl-diphosphooligosaccharide--protein glycosyltransferase subunit DAD1 [OS=Mus musculus]	Dad1	-0.252422	-0.730412	-0.409142	-0.235345	-0.150494	-0.169879	NaN	NaN	-2.15895	NaN	-1.26451	-0.213188	0.0572921	0.07933	-0.887602	protein metabolism;other metabolic processes;developmental processes;other biological processes	other membranes;ER/Golgi	enzyme regulator activity	3	53
Q62165	Dystroglycan 1 [OS=Mus musculus]	Dag1	1.2654	1.19	0.739485	1.38241	1.07725	0.993657	0.0311661	0.21855	5.38149	-0.849763	0.230899	0.831654	0.886278	0.904602	-0.134035	cell adhesion;cell-cell signaling;cell organization and biogenesis;protein metabolism;stress response;transport;developmental processes;other biological processes	non-structural extracellular;extracellular matrix;plasma membrane;other membranes;cytosol;cytoskeleton;nucleus;other cell component	cytoskeletal activity;other molecular function	8	154
Q922B2	Aspartate--tRNA ligase, cytoplasmic [OS=Mus musculus]	Dars1	4.30073	4.30932	4.32972	4.24743	4.11115	4.31966	3.74371	1.5856	1.76355	2.03714	3.98841	2.40946	0.00259291	0.00558526	-1.68169	protein metabolism;RNA metabolism OR transcription;other metabolic processes	cytosol;other cell component	nucleic acid binding activity;other molecular function	23	670
Q9JII5	DAZ-associated protein 1 [OS=Mus musculus]	Dazap1	1.64335	1.47471	1.34101	1.3407	1.41126	1.51167	-1.82772	NaN	-5.29917	-1.93451	-3.25086	-1.46786	9.88649e-05	0.000393994	-4.20981	cell cycle OR cell proliferation;other biological processes	cytosol;nucleus;other cell component	nucleic acid binding activity	7	158
P31786	Acyl-CoA-binding protein [OS=Mus musculus]	Dbi	5.73748	5.0685	5.40964	5.46307	5.22431	4.94107	4.08075	4.85228	3.78044	3.55215	3.32802	3.32784	0.000224955	0.000735383	-1.4871	cell cycle OR cell proliferation;other metabolic processes;stress response;developmental processes;other biological processes	non-structural extracellular;cytoskeleton;ER/Golgi;other cell component	signal transduction activity or receptor binding;other molecular function	4	232
Q9QXS6	Drebrin [OS=Mus musculus]	Dbn1	4.31797	4.41913	4.51146	4.6116	4.6302	4.68226	1.49756	-0.242897	0.300049	-3.01037	0.292638	-2.28155	2.76109e-05	0.000149087	-5.10286	cell cycle OR cell proliferation;cell organization and biogenesis;developmental processes;other biological processes	plasma membrane;other membranes;cytosol;cytoskeleton;other cell component	cytoskeletal activity;other molecular function	25	722
Q62418	Drebrin-like protein [OS=Mus musculus]	Dbnl	3.12927	2.76965	2.71583	2.7761	2.8166	2.60408	-3.1289	-2.30695	NaN	NaN	-4.98036	NaN	6.80869e-06	5.07884e-05	-6.27399	cell organization and biogenesis;transport;developmental processes;signal transduction;other biological processes	plasma membrane;other membranes;cytosol;cytoskeleton;ER/Golgi;other cytoplasmic organelle;other cell component	cytoskeletal activity;other molecular function	14	391
P53395	Lipoamide acyltransferase component of branched-chain alpha-keto acid dehydrogenase complex, mitochondrial [OS=Mus musculus]	Dbt	0.367306	0.519394	0.56204	0.586658	0.640099	0.948894	-4.05226	NaN	NaN	-2.72646	-3.90848	-3.75414	1.94792e-07	3.76961e-06	-4.2144	other metabolic processes	cytosol;cytoskeleton;mitochondrion;other cell component	other molecular function	7	127
P61963	DDB1- and CUL4-associated factor 7 [OS=Mus musculus]	Dcaf7	0.504486	0.504637	0.453247	0.0990458	0.460817	0.614697	-3.12341	NaN	NaN	NaN	-3.7059	-3.41915	3.85722e-08	1.21177e-06	-3.85564	protein metabolism;other metabolic processes	cytosol;nucleus;other cell component		7	92
Q8BHC4	Dephospho-CoA kinase domain-containing protein [OS=Mus musculus]	Dcakd	1.39826	1.42697	1.53872	1.68587	1.48424	1.66155	1.52584	-2.18726	-1.34556	-1.16466	-0.148422	NaN	0.00416739	0.00826305	-2.19661	other metabolic processes		kinase activity;other molecular function	9	160
P70211	Netrin receptor DCC [OS=Mus musculus]	Dcc	-2.41332	-3.03201	-2.70343	-1.90506	-2.87981	-4.0178	-0.982518	NaN	-1.39604	NaN	-1.77382	-3.98051	0.251093	0.299062	0.792015	cell adhesion;cell organization and biogenesis;developmental processes;signal transduction;other biological processes	plasma membrane;other membranes;other cell component	other molecular function	4	35
E9PVD3	Protocadherin-16 [OS=Mus musculus]	Dchs1	-7.28054	-5.50166	-5.92602	NaN	NaN	-4.86275	-1.46025	0.220002	-1.45673	NaN	-2.18303	-2.91188	0.000631987	0.00168926	4.33437	cell adhesion;cell cycle OR cell proliferation;developmental processes;signal transduction;other biological processes	plasma membrane;other membranes;other cell component	other molecular function	4	20
Q9JLM8	Serine/threonine-protein kinase DCLK1 [OS=Mus musculus]	Dclk1	6.81991	6.87471	6.80572	6.70235	6.79535	6.67426	3.78662	2.48108	2.44105	2.71994	4.89238	3.20068	3.90346e-06	3.38299e-05	-3.52509	cell organization and biogenesis;other metabolic processes;developmental processes;signal transduction;other biological processes	other cell component	kinase activity;other molecular function	29	1253
Q9DAR7	m7GpppX diphosphatase [OS=Mus musculus]	Dcps	1.26128	1.24759	0.947716	1.04246	1.36728	1.28019	1.71514	-0.0917063	0.253805	1.12931	2.68537	2.16475	0.797105	0.826843	0.118359	RNA metabolism OR transcription;other metabolic processes	cytosol;mitochondrion;nucleus;other cell component	nucleic acid binding activity;other molecular function	8	201
O08788	Dynactin subunit 1 [OS=Mus musculus]	Dctn1	5.35879	5.4698	5.41151	5.38392	5.45434	5.31428	1.79184	0.603139	1.04345	8.46418	2.77368	3.70196	0.0749133	0.100619	-2.33573	cell cycle OR cell proliferation;cell organization and biogenesis;transport;developmental processes;other biological processes	other membranes;cytosol;cytoskeleton;nucleus;other cell component	cytoskeletal activity;other molecular function	46	1527
Q99KJ8	Dynactin subunit 2 [OS=Mus musculus]	Dctn2	4.03259	4.23525	4.08198	4.17873	4.46895	3.9863	-0.272265	NaN	-0.565392	NaN	-3.49691	NaN	7.64332e-05	0.000321551	-5.60882	cell cycle OR cell proliferation;cell organization and biogenesis;transport;other biological processes	other membranes;cytosol;cytoskeleton;other cell component	cytoskeletal activity;other molecular function	16	516
Q9Z0Y1	Dynactin subunit 3 [OS=Mus musculus]	Dctn3	2.16495	2.29799	2.10662	2.15889	2.40877	2.11701	-2.94673	NaN	NaN	-2.50598	-1.33528	NaN	2.411e-06	2.42e-05	-4.4717	cell cycle OR cell proliferation;other biological processes	plasma membrane;other membranes;cytosol;cytoskeleton;nucleus;other cell component		7	155
Q8CBY8	Dynactin subunit 4 [OS=Mus musculus]	Dctn4	2.3253	2.43321	2.28014	2.4673	2.14639	2.25655	-1.99131	1.96935	-3.05332	2.60017	-2.14582	NaN	0.0244465	0.0371692	-2.84234		cytoskeleton;other cell component		12	201
Q9QZB9	Dynactin subunit 5 [OS=Mus musculus]	Dctn5	-0.590534	-0.441786	-0.611715	-0.581861	-0.407099	-0.535186	-2.80374	NaN	NaN	NaN	-1.15896	-1.59366	0.00480727	0.00931047	-1.32409	developmental processes	other membranes;cytoskeleton;nucleus;other cell component		2	89
Q9QZ73	DCN1-like protein 1 [OS=Mus musculus]	Dcun1d1	0.329599	0.251778	-0.255066	0.317267	0.00845337	0.108649	NaN	-4.11252	-4.34061	NaN	NaN	0.557232	0.0344667	0.0503472	-2.75875	protein metabolism;other metabolic processes;other biological processes	cytosol;nucleus;other cell component	other molecular function	6	81
Q9CXV9	DCN1-like protein 5 [OS=Mus musculus]	Dcun1d5	-4.31452	-4.50943	-4.22396	-4.3062	-4.17214	-4.19148	-4.0748	-5.83027	NaN	NaN	-3.36127	-4.05068	0.921296	0.935607	-0.0429655	protein metabolism;other metabolic processes;stress response;other biological processes	cytoskeleton;nucleus;other cell component	other molecular function	1	25
O88809	Neuronal migration protein doublecortin [OS=Mus musculus]	Dcx	4.00697	4.14587	4.01939	4.02219	4.05177	3.98446	3.50028	2.85055	3.32232	3.13705	3.72729	3.76724	0.00120407	0.00289105	-0.654322	cell organization and biogenesis;developmental processes;signal transduction;other biological processes	cytosol;cytoskeleton;other cell component	cytoskeletal activity;other molecular function	10	574
Q9CWS0	N(G),N(G)-dimethylarginine dimethylaminohydrolase 1 [OS=Mus musculus]	Ddah1	4.84454	4.84939	4.79316	4.60297	4.7851	4.77237	1.88157	1.0986	1.21399	1.00173	2.03154	0.646634	2.38893e-08	9.04584e-07	-3.46225	other metabolic processes;other biological processes		other molecular function	14	635
Q99LD8	N(G),N(G)-dimethylarginine dimethylaminohydrolase 2 [OS=Mus musculus]	Ddah2	2.76738	2.67035	2.43422	2.33157	3.16606	2.37732	-0.195694	3.20147	-1.16655	-0.560391	1.27939	-0.304042	0.0070993	0.0129805	-2.24879	other metabolic processes;other biological processes	mitochondrion	other molecular function	8	346
Q3U1J4	DNA damage-binding protein 1 [OS=Mus musculus]	Ddb1	2.51626	2.49554	2.22987	2.21434	2.47711	2.32756	2.13329	1.25835	0.599811	0.229309	2.01359	1.11908	0.00424467	0.00837509	-1.15121	cell-cell signaling;cell cycle OR cell proliferation;cell organization and biogenesis;protein metabolism;DNA metabolism;other metabolic processes;stress response;signal transduction;other biological processes	nucleus;other cell component	nucleic acid binding activity;other molecular function	17	350
A2ADY9	Protein DDI1 homolog 2 [OS=Mus musculus]	Ddi2	-0.210592	0.134554	-0.14217	-2.06726	-1.30206	-2.1588	0.428083	3.2921	2.18525	6.2677	-0.370695	1.74217	0.0118236	0.0200269	3.21516	protein metabolism;other metabolic processes;other biological processes	cytosol;nucleus;other cell component	other molecular function	3	39
O54734	Dolichyl-diphosphooligosaccharide--protein glycosyltransferase 48 kDa subunit [OS=Mus musculus]	Ddost	2.63029	2.60762	2.6652	2.70078	2.83417	2.89229	-2.14788	-4.43745	NaN	NaN	-0.973827	-7.12873	0.000343751	0.00101051	-6.3937	protein metabolism;other metabolic processes;other biological processes	other membranes;ER/Golgi;other cell component	enzyme regulator activity	11	285
O35215	D-dopachrome decarboxylase [OS=Mus musculus]	Ddt	2.39963	2.52265	2.81197	2.73402	2.84558	2.73809	NaN	NaN	NaN	-0.4499	-0.835647	-2.52702	3.79075e-05	0.000182666	-3.94618	other metabolic processes;other biological processes	non-structural extracellular;other cell component	signal transduction activity or receptor binding;other molecular function	6	206
Q91VR5	ATP-dependent RNA helicase DDX1 [OS=Mus musculus]	Ddx1	3.61102	3.61572	3.75674	3.54051	3.64174	3.64054	0.844739	3.35232	3.42724	-1.23968	2.35115	1.105	0.0207588	0.0323612	-1.99425	cell organization and biogenesis;DNA metabolism;RNA metabolism OR transcription;other metabolic processes;stress response;other biological processes	cytosol;mitochondrion;nucleus;other cell component	nucleic acid binding activity;other molecular function	25	581
Q501J6	Probable ATP-dependent RNA helicase DDX17 [OS=Mus musculus]	Ddx17	2.64522	2.75544	2.69138	2.68463	2.66236	2.59382	2.54198	2.0071	2.0739	3.1413	4.5961	3.56432	0.455694	0.505422	0.31531	RNA metabolism OR transcription;other metabolic processes;stress response;signal transduction;other biological processes	cytosol;nucleus;other cell component	nucleic acid binding activity;other molecular function	16	872
Q61655	ATP-dependent RNA helicase DDX19A [OS=Mus musculus]	Ddx19a	0.823545	0.878618	0.792591	0.467822	0.705347	0.516368	-2.07652	NaN	NaN	NaN	-2.21727	-2.12607	2.39328e-08	9.04584e-07	-2.83733	other metabolic processes;transport;other biological processes	nucleus;other cell component	nucleic acid binding activity;other molecular function	9	117
Q8VDW0	ATP-dependent RNA helicase DDX39A [OS=Mus musculus]	Ddx39a	-0.970709	-1.00034	-0.635067	-0.859544	0.204533	-1.01776	2.86412	0.675611	0.642423	1.8444	3.41733	4.07408	0.000712316	0.00187089	2.96614	RNA metabolism OR transcription;other metabolic processes;transport	nucleus;other cell component	nucleic acid binding activity;other molecular function	3	534
Q9Z1N5	Spliceosome RNA helicase Ddx39b [OS=Mus musculus]	Ddx39b	5.12717	4.38772	4.10664	4.39694	4.45477	6.4078	5.2025	4.25349	5.05886	5.0273	10.4418	5.89247	0.262175	0.310883	1.16589	cell organization and biogenesis;RNA metabolism OR transcription;other metabolic processes;transport;other biological processes	nucleus;other cell component	nucleic acid binding activity;other molecular function	10	888
Q62167	ATP-dependent RNA helicase DDX3X [OS=Mus musculus]	Ddx3x	3.61975	3.86912	3.83912	3.81853	3.93332	3.83117	2.84345	2.08654	1.68987	1.71788	4.19456	2.89402	0.0097781	0.0170535	-1.24745	cell-cell signaling;cell cycle OR cell proliferation;cell organization and biogenesis;protein metabolism;RNA metabolism OR transcription;other metabolic processes;stress response;signal transduction;other biological processes	plasma membrane;other membranes;cytosol;cytoskeleton;nucleus;other cell component	enzyme regulator activity;cytoskeletal activity;translation activity;nucleic acid binding activity;other molecular function	3	735
Q810A7	ATP-dependent RNA helicase DDX42 [OS=Mus musculus]	Ddx42	1.3179	1.47159	1.34202	1.2114	2.08858	1.11565	0.73776	-2.08818	-0.545016	1.15092	1.62912	3.55079	0.410678	0.462922	-0.685291	cell organization and biogenesis;RNA metabolism OR transcription;other metabolic processes;other biological processes	cytosol;nucleus;other cell component	nucleic acid binding activity;other molecular function	16	187
Q569Z5	Probable ATP-dependent RNA helicase DDX46 [OS=Mus musculus]	Ddx46	-0.125296	0.0740643	-0.0119534	0.529946	0.275911	-0.0286283	-0.848849	-1.62888	0.770806	-2.06564	1.1816	0.614403	0.447516	0.499097	-0.448434	cell organization and biogenesis;RNA metabolism OR transcription;other metabolic processes	other membranes;nucleus	nucleic acid binding activity;other molecular function	14	130
Q61656	Probable ATP-dependent RNA helicase DDX5 [OS=Mus musculus]	Ddx5	4.12784	4.10355	4.18021	3.83125	4.00958	4.01407	5.60387	4.73105	5.38453	6.28201	6.83546	6.56843	0.000218973	0.000720214	1.85647	RNA metabolism OR transcription;other metabolic processes;transport;signal transduction;other biological processes	nucleus;other cell component	nucleic acid binding activity;other molecular function	17	956
P54823	Probable ATP-dependent RNA helicase DDX6 [OS=Mus musculus]	Ddx6	2.99371	3.00811	3.09827	3.13488	3.18145	3.16112	4.23637	2.5388	2.46345	1.25117	4.26034	3.95265	0.967591	0.974509	0.0208747	cell organization and biogenesis;developmental processes;other biological processes	cytosol;cytoskeleton;nucleus;other cell component	nucleic acid binding activity;other molecular function	15	375
Q9CQ62	2,4-dienoyl-CoA reductase [(3E)-enoyl-CoA-producing], mitochondrial [OS=Mus musculus]	Decr1	1.4747	1.43424	1.18335	1.3694	1.42909	1.17682	2.09656	0.840874	2.50938	2.7552	3.62449	3.49791	0.0165345	0.0266927	1.20947	other metabolic processes;other biological processes	cytosol;nucleus;other cell component	other molecular function	5	120
Q9WV68	Peroxisomal 2,4-dienoyl-CoA reductase [(3E)-enoyl-CoA-producing] [OS=Mus musculus]	Decr2	-6.64395	-3.93105	-2.14397	-4.90364	-4.93387	-3.86873	0.505504	NaN	NaN	-0.517152	1.18164	NaN	0.00148348	0.00345718	4.7942	other metabolic processes	other membranes;other cytoplasmic organelle	other molecular function	2	9
Q7TNV0	Protein DEK [OS=Mus musculus]	Dek	-0.618021	-0.502138	-0.543493	-0.267629	-0.343538	-0.259595	1.33602	2.16774	NaN	NaN	NaN	-1.36674	0.151209	0.190012	1.13474	cell organization and biogenesis;other biological processes	cytoskeleton;nucleus	nucleic acid binding activity;other molecular function	4	50
Q9D8N2	DENN domain-containing protein 10 [OS=Mus musculus]	Dennd10	-3.60796	-3.48738	-3.23144	-3.40872	-2.99819	-3.0404	-4.52365	NaN	NaN	-4.63797	-2.82847	-5.74275	0.0494806	0.0698737	-1.13753	transport;other biological processes	other cytoplasmic organelle	enzyme regulator activity;other molecular function	1	14
Q9R1C6	Diacylglycerol kinase epsilon [OS=Mus musculus]	Dgke	0.420307	0.302298	0.300478	0.196881	0.0193958	0.774951	-2.34676	NaN	-1.87036	-1.97056	-1.63503	-2.19062	1.42185e-07	2.96504e-06	-2.33838	other metabolic processes;signal transduction;other biological processes	other membranes;cytosol;nucleus;other cell component	kinase activity;other molecular function	6	97
Q99L04	Dehydrogenase/reductase SDR family member 1 [OS=Mus musculus]	Dhrs1	1.48482	1.60492	1.3888	1.15324	1.37101	1.29284	-0.0365162	-3.18172	-0.60237	NaN	-0.0693769	NaN	0.00424409	0.00837509	-2.3551		ER/Golgi	other molecular function	9	158
Q5SS80	Dehydrogenase/reductase SDR family member 13 [OS=Mus musculus]	Dhrs13	-0.111198	-0.0986462	-0.356548	-0.767066	-0.399204	-0.388976	-4.20755	NaN	-3.74347	-3.87119	-3.15756	NaN	2.44586e-07	4.31863e-06	-3.39134		non-structural extracellular	other molecular function	5	109
Q99LB2	Dehydrogenase/reductase SDR family member 4 [OS=Mus musculus]	Dhrs4	-4.48716	-3.81866	-3.7118	-5.2508	-2.96456	-4.94419	-1.15592	NaN	NaN	NaN	-0.361797	-0.477962	0.000306943	0.000929282	3.53097	other metabolic processes;other biological processes	other membranes;mitochondrion;nucleus;other cytoplasmic organelle	other molecular function	2	7
O35286	ATP-dependent RNA helicase DHX15 [OS=Mus musculus]	Dhx15	2.6827	2.9024	2.67762	2.73332	3.00105	2.79852	5.47349	5.03685	3.58628	3.61117	5.35288	4.53394	0.00040996	0.00116396	1.79983	RNA metabolism OR transcription;other metabolic processes;stress response;other biological processes	nucleus	nucleic acid binding activity;other molecular function	22	510
Q6PGC1	ATP-dependent RNA helicase DHX29 [OS=Mus musculus]	Dhx29	-0.880608	-0.474056	-1.44047	-1.48824	-1.07753	-0.864457	-5.25246	NaN	NaN	NaN	1.53924	-0.940443	0.708564	0.744901	-0.513663	cell organization and biogenesis;protein metabolism;other metabolic processes;other biological processes	cytosol;translational apparatus	translation activity;nucleic acid binding activity;other molecular function	10	109
Q99PU8	ATP-dependent RNA helicase DHX30 [OS=Mus musculus]	Dhx30	0.121183	0.399651	0.784498	0.408475	0.30825	1.18136	-1.41597	-4.13458	-1.35089	-0.963642	0.191947	-1.79606	0.00570167	0.0107837	-2.1121	cell organization and biogenesis;developmental processes	cytosol;mitochondrion;nucleus;other cell component	nucleic acid binding activity;other molecular function	12	148
Q8VHK9	ATP-dependent DNA/RNA helicase DHX36 [OS=Mus musculus]	Dhx36	-1.21491	-0.564272	-0.890614	-0.936744	-0.758654	-0.427512	-1.29415	NaN	-2.20339	-2.22923	1.22957	NaN	0.634851	0.675331	-0.325514	cell organization and biogenesis;RNA metabolism OR transcription;stress response;other biological processes	cytosol;mitochondrion;nucleus;other cell component	nucleic acid binding activity;other molecular function	7	93
Q6P5D3	Putative ATP-dependent RNA helicase DHX57 [OS=Mus musculus]	Dhx57	0.527973	0.59861	0.492773	0.181369	0.90444	0.45678	-4.68602	6.73225	NaN	-1.74416	0.729584	-2.30262	0.667783	0.707622	-0.781184			nucleic acid binding activity;other molecular function	10	170
O70133	ATP-dependent RNA helicase A [OS=Mus musculus]	Dhx9	2.3833	2.32698	2.30858	2.52523	2.5371	2.14702	3.86788	3.13375	3.59539	4.27121	5.51442	5.2337	0.000618803	0.00166136	1.89803	cell organization and biogenesis;RNA metabolism OR transcription;other metabolic processes;stress response;transport;other biological processes	cytosol;cytoskeleton;nucleus;other cell component	translation activity;nucleic acid binding activity;other molecular function	24	473
O08808	Protein diaphanous homolog 1 [OS=Mus musculus]	Diaph1	-0.134035	-0.145639	-0.655863	-0.783957	-0.901197	-0.69163	-2.30603	NaN	2.02033	-4.65067	-1.89857	-4.09558	0.160771	0.200777	-1.63405	cell organization and biogenesis;other metabolic processes;transport;developmental processes;signal transduction;other biological processes	plasma membrane;other membranes;cytoskeleton;nucleus;other cell component	cytoskeletal activity;other molecular function	9	124
Q8BWT5	Disco-interacting protein 2 homolog A [OS=Mus musculus]	Dip2a	0.852045	0.958879	0.88076	0.519664	0.540413	0.928102	0.825397	NaN	1.26264	-0.390388	1.3888	-0.5288	0.496499	0.542716	-0.268446	cell organization and biogenesis;other metabolic processes;developmental processes;other biological processes	plasma membrane;other membranes;mitochondrion;other cell component	other molecular function	12	206
Q3UH60	Disco-interacting protein 2 homolog B [OS=Mus musculus]	Dip2b	1.80519	1.86248	1.84479	1.57194	1.67504	1.68207	3.89573	3.41641	3.36521	1.71346	4.09356	2.77924	0.00205551	0.00455755	1.47035	cell organization and biogenesis;developmental processes;other biological processes	nucleus;other cell component	cytoskeletal activity	25	407
Q5PR73	GTP-binding protein Di-Ras2 [OS=Mus musculus]	Diras2	2.64134	2.6854	2.66233	2.41205	2.69039	2.4678	-0.376297	-0.0258732	-0.888437	NaN	-1.48909	-1.33448	3.18177e-07	5.30808e-06	-3.41606	signal transduction	plasma membrane;other membranes	other molecular function	8	294
Q8BMF4	Dihydrolipoyllysine-residue acetyltransferase component of pyruvate dehydrogenase complex, mitochondrial [OS=Mus musculus]	Dlat	3.52109	3.56015	3.77766	3.8598	3.60784	4.06846	-2.27025	3.85754	-2.44769	NaN	-1.45122	-5.21711	0.00360831	0.00729807	-5.23825	other metabolic processes	mitochondrion;other cell component	other molecular function	16	470
O08749	Dihydrolipoyl dehydrogenase, mitochondrial [OS=Mus musculus]	Dld	4.54692	4.67102	4.77602	4.93031	4.96994	4.87181	1.57582	2.88164	-0.403263	-0.590302	0.764249	0.586179	2.05856e-05	0.000116894	-3.99195	protein metabolism;other metabolic processes;developmental processes;other biological processes	cytoskeleton;mitochondrion;nucleus;other cytoplasmic organelle;other cell component	other molecular function	14	541
Q91XM9	Disks large homolog 2 [OS=Mus musculus]	Dlg2	2.99762	3.21334	2.90686	2.89519	3.13529	2.88476	0.246313	-0.454369	2.10659	4.09231	0.290894	1.34483	0.0282696	0.0424482	-1.73441	cell adhesion;cell-cell signaling;cell organization and biogenesis;transport;developmental processes;other biological processes	plasma membrane;other membranes;ER/Golgi;other cell component	other molecular function	21	367
P70175	Disks large homolog 3 [OS=Mus musculus]	Dlg3	2.4532	2.59675	2.5063	2.56121	2.43049	2.67317	-2.72208	NaN	3.47209	1.74445	0.183613	-3.20568	0.0481149	0.0681279	-2.64237	cell adhesion;cell-cell signaling;cell organization and biogenesis;other biological processes	plasma membrane;other membranes;other cell component	signal transduction activity or receptor binding;other molecular function	24	344
Q62108	Disks large homolog 4 [OS=Mus musculus]	Dlg4	1.63473	1.95907	1.78943	1.66332	1.78351	1.70565	0.1066	-1.86895	NaN	-4.16979	-2.05869	NaN	0.000636622	0.00169977	-3.75366	cell adhesion;cell-cell signaling;cell organization and biogenesis;developmental processes;other biological processes	plasma membrane;other membranes;cytoskeleton;ER/Golgi;other cell component	signal transduction activity or receptor binding;cytoskeletal activity;other molecular function	9	182
Q9D2G2	Dihydrolipoyllysine-residue succinyltransferase component of 2-oxoglutarate dehydrogenase complex, mitochondrial [OS=Mus musculus]	Dlst	3.37178	3.39582	3.66405	3.89843	3.76753	3.91693	-1.05205	-2.60364	2.75124	2.64714	-1.55313	NaN	0.00586653	0.0110531	-3.63118	protein metabolism;other metabolic processes	cytosol;mitochondrion;nucleus;other cell component	other molecular function	8	302
Q9DBT9	Dimethylglycine dehydrogenase, mitochondrial [OS=Mus musculus]	Dmgdh	-4.83786	-7.2412	-1.68036	-4.11114	-2.25784	NaN	2.51664	1.90693	3.20906	3.86006	4.83257	4.58826	4.79054e-05	0.000219892	7.51127	other metabolic processes	mitochondrion;other cell component	other molecular function	6	72
Q9WV69	Dematin [OS=Mus musculus]	Dmtn	1.84106	1.75308	1.97047	1.62117	1.62341	1.61547	NaN	-3.22047	-1.24772	NaN	NaN	-2.07934	1.87973e-05	0.000109042	-3.91996	cell organization and biogenesis;signal transduction;other biological processes	plasma membrane;other membranes;cytosol;cytoskeleton;other cell component	signal transduction activity or receptor binding;cytoskeletal activity;other molecular function	10	255
Q8BPN8	DmX-like protein 2 [OS=Mus musculus]	Dmxl2	4.25741	4.25648	4.15879	4.08645	4.12275	4.08116	4.28311	3.55658	0.309355	-0.461435	2.84977	1.25552	0.0173876	0.0278917	-2.19502	cell-cell signaling;developmental processes;other biological processes	other membranes;ER/Golgi;other cell component	other molecular function	63	968
P63037	DnaJ homolog subfamily A member 1 [OS=Mus musculus]	Dnaja1	3.35149	3.37895	3.40457	3.33572	3.40846	3.31126	1.26671	2.24386	0.821071	1.86936	3.08087	1.60903	0.000723518	0.00189825	-1.54993	protein metabolism;other metabolic processes;stress response;signal transduction;other biological processes	other membranes;cytosol;cytoskeleton;mitochondrion;ER/Golgi;nucleus;other cell component	signal transduction activity or receptor binding;other molecular function	14	466
Q9QYJ0	DnaJ homolog subfamily A member 2 [OS=Mus musculus]	Dnaja2	3.36616	3.20579	3.30877	3.39402	3.19053	3.48215	2.70306	1.38869	6.64983	2.89884	3.89235	0.841242	0.763165	0.796075	-0.262237	protein metabolism;other metabolic processes;stress response	other membranes;cytosol;other cell component	other molecular function	11	324
Q99M87	DnaJ homolog subfamily A member 3, mitochondrial [OS=Mus musculus]	Dnaja3	-1.47496	-1.36548	-0.632849	-1.68401	-2.55737	-1.42956	-3.52247	NaN	0.467393	NaN	-0.573764	1.35623	0.31738	0.369559	0.955886	cell organization and biogenesis;protein metabolism;DNA metabolism;other metabolic processes;stress response;signal transduction;other biological processes	plasma membrane;other membranes;cytosol;cytoskeleton;mitochondrion;nucleus;other cell component	signal transduction activity or receptor binding;enzyme regulator activity;other molecular function	3	38
Q9QYJ3	DnaJ homolog subfamily B member 1 [OS=Mus musculus]	Dnajb1	-0.123846	-0.0276451	0.103039	-0.361865	-0.0831108	-0.0293531	NaN	NaN	-1.43597	-1.88346	NaN	-1.29249	2.53273e-05	0.0001383	-1.45018	protein metabolism;other metabolic processes;stress response;other biological processes	cytosol;nucleus;other cell component	other molecular function	5	89
Q99KV1	DnaJ homolog subfamily B member 11 [OS=Mus musculus]	Dnajb11	1.73661	1.6668	1.6156	0.542695	1.15168	0.888238	NaN	-3.67957	-2.35978	NaN	-1.64849	-1.87111	3.1545e-05	0.000162011	-3.65668	protein metabolism;RNA metabolism OR transcription;other metabolic processes;other biological processes	non-structural extracellular;ER/Golgi;nucleus;other cell component	signal transduction activity or receptor binding;other molecular function	7	142
Q9QYI5	DnaJ homolog subfamily B member 2 [OS=Mus musculus]	Dnajb2	-2.05862	-2.6576	-2.57864	-2.58692	-4.16162	-2.67383	-0.901349	1.11009	NaN	NaN	NaN	-0.4137	0.00227831	0.00498303	2.71789	protein metabolism;other metabolic processes;other biological processes	other membranes;cytosol;ER/Golgi;nucleus;other cell component	other molecular function	3	17
Q5U458	DnaJ homolog subfamily C member 11 [OS=Mus musculus]	Dnajc11	-0.792547	-0.739103	-0.335028	-0.120122	-0.588305	0.187585	NaN	-0.83749	-2.17411	NaN	-2.98352	NaN	0.0112661	0.0192326	-1.60045	cell organization and biogenesis	other membranes;mitochondrion;nucleus		6	69
P60904	DnaJ homolog subfamily C member 5 [OS=Mus musculus]	Dnajc5	1.86481	1.95997	1.94586	2.08492	2.11494	1.89885	-0.977985	-3.89325	3.71097	NaN	0.521761	-2.62346	0.0549667	0.0766366	-2.63062	protein metabolism;other metabolic processes;other biological processes	plasma membrane;other membranes;cytosol;ER/Golgi;other cell component	other molecular function	3	114
Q80TZ3	Putative tyrosine-protein phosphatase auxilin [OS=Mus musculus]	Dnajc6	2.81619	2.82876	2.77884	2.86234	2.85971	2.95278	-3.32594	-1.68449	NaN	NaN	-2.7803	-4.35024	9.37661e-07	1.15137e-05	-5.88502	cell organization and biogenesis;other metabolic processes;transport;other biological processes	plasma membrane;other membranes;other cell component	other molecular function	15	400
Q6NZB0	DnaJ homolog subfamily C member 8 [OS=Mus musculus]	Dnajc8	-0.123409	0.0453968	0.276653	0.227628	-0.00984764	0.128531	-1.42669	-1.40068	-3.38192	NaN	-0.563445	-5.96662	0.014991	0.0245188	-2.6387		cytosol;nucleus;other cell component	other molecular function	6	94
Q8JZM4	Delta and Notch-like epidermal growth factor-related receptor [OS=Mus musculus]	Dner	-0.940144	-0.135141	-0.331121	-0.432593	-0.749014	-0.264121	2.82488	2.11741	3.04266	2.4998	2.65164	1.76704	1.47688e-07	3.00216e-06	2.95926	protein metabolism;developmental processes;signal transduction;other biological processes	plasma membrane;other membranes;other cytoplasmic organelle;other cell component	signal transduction activity or receptor binding;other molecular function	7	142
P39053	Dynamin-1 [OS=Mus musculus]	Dnm1	6.41245	6.42246	6.3281	6.35199	6.47662	6.32601	6.21385	-0.686543	2.17107	1.40529	2.99002	5.06677	0.00621609	0.0115401	-3.52619	cell organization and biogenesis;transport;other biological processes	plasma membrane;other membranes;cytoskeleton;ER/Golgi;other cell component	signal transduction activity or receptor binding;cytoskeletal activity;other molecular function	33	1445
Q8K1M6	Dynamin-1-like protein [OS=Mus musculus]	Dnm1l	5.38668	5.39797	5.22849	5.22664	5.32335	5.24434	2.00053	0.566872	0.860747	1.32595	1.92739	2.49809	2.10837e-07	3.88901e-06	-3.77132	cell organization and biogenesis;stress response;transport;signal transduction;other biological processes	plasma membrane;other membranes;cytosol;cytoskeleton;mitochondrion;ER/Golgi;other cytoplasmic organelle;other cell component	cytoskeletal activity;other molecular function	35	1144
P39054	Dynamin-2 [OS=Mus musculus]	Dnm2	0.804298	1.1643	0.841131	0.66396	0.959917	0.668372	-5.77704	NaN	NaN	NaN	0.628926	-3.32467	0.020084	0.0314659	-3.67459	cell cycle OR cell proliferation;cell organization and biogenesis;transport;developmental processes;other biological processes	plasma membrane;other membranes;cytosol;cytoskeleton;ER/Golgi;other cytoplasmic organelle;other cell component	signal transduction activity or receptor binding;cytoskeletal activity;other molecular function	8	747
Q8BZ98	Dynamin-3 [OS=Mus musculus]	Dnm3	3.74735	3.90664	3.72715	3.68248	3.81899	3.92255	4.22571	3.20034	3.73672	0.606217	2.5684	1.42138	0.0658581	0.0897525	-1.1744	cell organization and biogenesis;transport;developmental processes;other biological processes	non-structural extracellular;plasma membrane;other membranes;cytoskeleton;other cell component	signal transduction activity or receptor binding;cytoskeletal activity;other molecular function	21	927
P13864	DNA (cytosine-5)-methyltransferase 1 [OS=Mus musculus]	Dnmt1	-2.20194	-2.52277	-2.1653	-2.35096	-2.0097	-2.22493	0.446932	-0.0942268	0.130069	-1.27945	1.82641	1.06237	0.000145741	0.000530148	2.59462	cell organization and biogenesis;DNA metabolism;RNA metabolism OR transcription;other metabolic processes;other biological processes	nucleus;other cell component	nucleic acid binding activity;other molecular function	6	70
Q9Z2W0	Aspartyl aminopeptidase [OS=Mus musculus]	Dnpep	3.04189	3.14182	3.00096	3.00938	3.16165	3.14726	2.5211	1.83944	2.81505	0.68159	2.10118	1.50591	0.0037763	0.00759341	-1.17311	protein metabolism	cytosol	other molecular function	12	350
Q8CIQ7	Dedicator of cytokinesis protein 3 [OS=Mus musculus]	Dock3	2.78318	2.5041	2.50242	2.49693	2.81765	2.4813	-0.542924	NaN	0.261972	-1.21061	-1.33692	-1.07519	6.19849e-07	8.66713e-06	-3.37833	signal transduction	plasma membrane;other membranes;cytosol;other cell component	enzyme regulator activity;other molecular function	29	349
Q8R1A4	Dedicator of cytokinesis protein 7 [OS=Mus musculus]	Dock7	-0.193752	-0.08428	0.10618	-0.0841227	-0.270279	-0.548501	-0.712553	4.67879	1.12642	-3.30954	-0.1187	-3.09769	0.961678	0.969291	-0.0597529	cell cycle OR cell proliferation;cell organization and biogenesis;transport;developmental processes;signal transduction;other biological processes	other cell component	enzyme regulator activity;other molecular function	17	137
Q8BIK4	Dedicator of cytokinesis protein 9 [OS=Mus musculus]	Dock9	-0.80143	-0.517841	-0.732672	-0.68909	-1.15402	-1.05819	-1.83521	-3.28488	-1.53396	NaN	-1.24939	-1.28877	0.0193498	0.0304734	-1.0129	signal transduction;other biological processes	other membranes;other cell component	enzyme regulator activity;other molecular function	7	49
Q6NXK7	Inactive dipeptidyl peptidase 10 [OS=Mus musculus]	Dpp10	0.131529	0.112312	0.648668	0.320195	0.87973	0.862477	-0.373882	NaN	NaN	NaN	-1.1121	-3.87866	0.0166586	0.026829	-2.2807	protein metabolism;other biological processes	plasma membrane;other membranes	other molecular function	9	148
Q99KK7	Dipeptidyl peptidase 3 [OS=Mus musculus]	Dpp3	3.19081	3.07754	2.88179	3.07589	3.09194	2.99173	1.47212	0.465463	1.5538	1.53584	3.07199	1.72055	0.00207538	0.00458897	-1.41499	protein metabolism;other metabolic processes	cytosol;other cell component	other molecular function	25	567
Q9Z218	Dipeptidyl aminopeptidase-like protein 6 [OS=Mus musculus]	Dpp6	2.99311	3.21458	2.79679	3.17181	3.31205	3.14099	-1.55486	-0.393689	-2.64136	-0.465897	0.764749	-0.281525	1.25621e-05	7.93412e-05	-3.86699	protein metabolism;transport;other biological processes	plasma membrane;other membranes;other cell component	other molecular function	15	398
Q80YA7	Dipeptidyl peptidase 8 [OS=Mus musculus]	Dpp8	0.220697	0.132118	-0.279181	-0.206431	-0.0899181	-0.675826	-2.46697	NaN	0.018651	NaN	-3.21131	NaN	0.0353352	0.0514915	-1.73678	protein metabolism;other biological processes	cytosol;other cell component	other molecular function	6	62
Q8CHR6	Dihydropyrimidine dehydrogenase [NADP(+)] [OS=Mus musculus]	Dpyd	NaN	-5.22146	-6.20226	NaN	NaN	-7.31077	1.61447	-1.23872	2.07302	2.21293	4.6419	3.87094	0.000313641	0.000942481	8.44058	other metabolic processes;other biological processes	cytosol;other cell component	other molecular function	9	83
Q9EQF5	Dihydropyrimidinase [OS=Mus musculus]	Dpys	-3.41261	-3.33612	-4.45203	-3.83958	-3.29535	-3.72097	3.88498	2.92744	4.07985	4.73364	5.26385	5.25333	2.69677e-09	2.41611e-07	8.03329	other metabolic processes	cytosol;other cell component	other molecular function	3	81
O08553	Dihydropyrimidinase-related protein 2 [OS=Mus musculus]	Dpysl2	9.19287	9.24002	9.01204	8.98287	9.15292	9.02389	7.77048	7.58767	7.23298	7.25264	8.13354	7.75943	1.52927e-06	1.66636e-05	-1.47798	cell organization and biogenesis;transport;developmental processes;other biological processes	plasma membrane;other membranes;cytosol;cytoskeleton;other cell component	other molecular function	25	3633
Q62188	Dihydropyrimidinase-related protein 3 [OS=Mus musculus]	Dpysl3	9.30345	9.32623	9.08838	9.18866	9.32614	9.15308	7.25637	6.84251	6.72603	6.76517	7.0129	6.73976	2.6447e-10	4.55698e-08	-2.34053	cell organization and biogenesis;stress response;developmental processes;other biological processes	non-structural extracellular;cytosol;cytoskeleton;other cell component	cytoskeletal activity;other molecular function	27	2547
O35098	Dihydropyrimidinase-related protein 4 [OS=Mus musculus]	Dpysl4	5.63741	5.62099	5.41378	5.68149	5.78135	5.61392	3.89426	1.42172	1.87124	8.53258	5.69462	1.90127	0.158245	0.197929	-1.73888		cytosol	cytoskeletal activity;other molecular function	24	922
Q9EQF6	Dihydropyrimidinase-related protein 5 [OS=Mus musculus]	Dpysl5	8.10162	8.18027	7.94591	7.93378	8.18958	7.91063	6.76807	5.85164	4.89417	4.63591	6.52557	6.30352	0.000118234	0.000452546	-2.21382	cell organization and biogenesis;developmental processes;other biological processes	cytosol;other cell component	other molecular function	32	1905
P32233	Developmentally-regulated GTP-binding protein 1 [OS=Mus musculus]	Drg1	0.109287	0.168911	0.225187	0.460618	0.349775	0.255555	-0.752632	NaN	-0.317099	-1.2517	0.394514	-0.701204	0.0126728	0.0212149	-0.78718	protein metabolism;other metabolic processes;other biological processes	cytosol;nucleus;other cell component	cytoskeletal activity;other molecular function	7	137
Q9QXB9	Developmentally-regulated GTP-binding protein 2 [OS=Mus musculus]	Drg2	1.88456	2.12561	2.08142	2.62585	2.77358	2.4217	2.89073	-1.70625	1.44078	-2.46985	-0.470838	1.5838	0.0352428	0.0513878	-2.10739	protein metabolism;other metabolic processes	cytosol;nucleus;other cell component	nucleic acid binding activity;other molecular function	11	287
Q91ZU6	Dystonin [OS=Mus musculus]	Dst	0.312424	0.0707474	-0.209417	-0.164542	-0.215662	-0.149259	-3.70206	NaN	-2.77256	NaN	-3.5035	NaN	1.68547e-06	1.7961e-05	-3.26675	cell adhesion;cell organization and biogenesis;stress response;transport;developmental processes;other biological processes	plasma membrane;other membranes;cytosol;cytoskeleton;ER/Golgi;nucleus;other cell component	signal transduction activity or receptor binding;cytoskeletal activity;other molecular function	20	256
Q9R0P5	Destrin [OS=Mus musculus]	Dstn	5.83875	5.84548	6.09575	5.61173	5.7778	5.99793	3.28175	0.664522	-1.41273	-0.633033	3.19339	2.57586	0.000259393	0.000827043	-4.58295	cell organization and biogenesis;other biological processes	cytoskeleton;other cell component	cytoskeletal activity	13	663
Q9DD18	D-aminoacyl-tRNA deacylase 1 [OS=Mus musculus]	Dtd1	1.39344	1.19532	1.35204	1.18805	1.20015	0.96552	-0.0225611	NaN	NaN	NaN	-1.81419	-3.75095	0.00342792	0.00698579	-3.07832	cell organization and biogenesis;DNA metabolism;RNA metabolism OR transcription;other metabolic processes	nucleus;other cell component	nucleic acid binding activity;other molecular function	10	152
Q9D2N4	Dystrobrevin alpha [OS=Mus musculus]	Dtna	-0.156015	-0.4011	-0.288744	-0.429408	-0.544592	-0.732579	-4.23121	-0.310833	-5.20039	NaN	NaN	NaN	0.0242455	0.0369099	-2.82207	cell-cell signaling	plasma membrane;other membranes;cytoskeleton;nucleus;other cell component	other molecular function	4	64
Q91XI1	tRNA-dihydrouridine(47) synthase [NAD(P)(+)]-like [OS=Mus musculus]	Dus3l	-0.887472	-0.915989	-0.972712	-0.725469	-0.745951	-0.613423	-2.33756	NaN	NaN	-0.504484	-0.16554	-1.47476	0.454305	0.504574	-0.310418	RNA metabolism OR transcription;other metabolic processes;other biological processes		other molecular function	4	64
Q9JHU4	Cytoplasmic dynein 1 heavy chain 1 [OS=Mus musculus]	Dync1h1	8.38529	8.48153	8.25964	8.3503	8.45978	8.2805	8.11663	6.37287	7.30091	6.92958	8.35021	7.76184	0.0154296	0.0251172	-0.897498	cell cycle OR cell proliferation;cell organization and biogenesis;transport;other biological processes	cytoskeleton;nucleus;other cell component	cytoskeletal activity;other molecular function	226	8800
O88485	Cytoplasmic dynein 1 intermediate chain 1 [OS=Mus musculus]	Dync1i1	3.0053	3.11657	3.09631	3.13316	3.37322	3.14126	-2.22336	-1.42333	1.21766	-1.17697	-0.822576	-1.73212	7.06498e-06	5.22636e-05	-4.17109	transport	cytoskeleton;nucleus;other cytoplasmic organelle;other cell component	cytoskeletal activity;other molecular function	11	326
O88487	Cytoplasmic dynein 1 intermediate chain 2 [OS=Mus musculus]	Dync1i2	2.84049	2.87521	2.84497	2.76206	2.8143	2.63299	2.38746	0.721125	0.605827	-0.367115	0.585227	NaN	0.000770794	0.00200705	-2.0085	transport;other biological processes	cytoskeleton;other cell component	other molecular function	11	378
Q8R1Q8	Cytoplasmic dynein 1 light intermediate chain 1 [OS=Mus musculus]	Dync1li1	4.66724	4.7461	4.42748	4.5707	4.73915	4.5486	2.86858	-0.0648222	1.80895	1.10073	2.12681	1.03257	2.08182e-05	0.000117662	-3.13774	cell cycle OR cell proliferation;cell organization and biogenesis;other biological processes	other membranes;cytoskeleton;other cytoplasmic organelle;other cell component	cytoskeletal activity;other molecular function	16	633
Q6PDL0	Cytoplasmic dynein 1 light intermediate chain 2 [OS=Mus musculus]	Dync1li2	2.50589	2.63577	2.60237	2.44004	2.47351	2.64992	-1.68371	-3.76688	NaN	2.21009	-0.867272	-1.98288	0.00210984	0.00466092	-3.76938	cell organization and biogenesis;other biological processes	cytoskeleton;other cytoplasmic organelle;other cell component	other molecular function	13	362
Q9D0M5	Dynein light chain 2, cytoplasmic [OS=Mus musculus]	Dynll2	3.5686	3.68581	3.36161	3.60627	3.63435	3.42113	1.03955	NaN	1.80029	NaN	2.91235	-0.436858	0.00416133	0.0082578	-2.21746	other biological processes	cytoskeleton;other cell component	other molecular function	5	151
P62627	Dynein light chain roadblock-type 1 [OS=Mus musculus]	Dynlrb1	0.117586	-0.339088	-0.0267391	0.0856848	-0.627768	-0.391452	-1.47295	NaN	-2.21823	-1.28735	-1.47981	NaN	0.000223921	0.000733962	-1.41762	other biological processes	cytoskeleton;other cell component	other molecular function	2	38
Q8BH95	Enoyl-CoA hydratase, mitochondrial [OS=Mus musculus]	Echs1	3.0821	3.12919	3.12404	3.26803	3.27536	3.35157	5.15169	3.92142	5.26746	5.97216	6.35818	6.29574	0.000126128	0.000475982	2.28939	other metabolic processes	mitochondrion	other molecular function	10	356
Q9QZH6	Evolutionarily conserved signaling intermediate in Toll pathway, mitochondrial [OS=Mus musculus]	Ecsit	-2.44888	-1.98039	-1.36659	-1.27324	-1.07726	-1.18072	-4.18555	-6.52606	0.196893	NaN	NaN	-3.44218	0.126842	0.16149	-1.93471	stress response;developmental processes;signal transduction;other biological processes	cytosol;mitochondrion;nucleus;other cell component	other molecular function	4	57
Q3UJB9	Enhancer of mRNA-decapping protein 4 [OS=Mus musculus]	Edc4	1.70162	1.74239	1.79146	1.81014	1.93594	1.52866	-2.00692	NaN	NaN	NaN	-3.33835	-1.70977	5.83575e-06	4.46731e-05	-4.10338	RNA metabolism OR transcription;other metabolic processes	nucleus;other cell component		17	278
O35474	EGF-like repeat and discoidin I-like domain-containing protein 3 [OS=Mus musculus]	Edil3	2.83293	3.01611	3.10168	3.47903	3.53051	3.26282	3.82563	3.5482	4.47517	4.50701	5.00842	4.2572	0.00125613	0.00299122	1.06642	cell adhesion;other biological processes	non-structural extracellular	other molecular function	14	388
Q8BL66	Early endosome antigen 1 [OS=Mus musculus]	Eea1	1.17348	1.14691	0.876474	1.07219	1.18993	0.944657	NaN	NaN	-4.80829	-4.7511	-2.55586	-2.5499	1.53281e-05	9.24654e-05	-4.73356	cell-cell signaling;cell organization and biogenesis;transport;signal transduction;other biological processes	other membranes;cytosol;other cytoplasmic organelle;other cell component	other molecular function	20	224
P10126	Elongation factor 1-alpha 1 [OS=Mus musculus]	Eef1a1	7.85914	7.91787	7.94872	8.04449	8.10118	8.08627	7.40699	6.28499	6.8131	6.8808	8.21402	7.59433	0.0179075	0.0285177	-0.793904	protein metabolism;other metabolic processes;other biological processes	plasma membrane;other membranes;cytosol;cytoskeleton;translational apparatus;nucleus;other cell component	nucleic acid binding activity;other molecular function	10	2198
P62631	Elongation factor 1-alpha 2 [OS=Mus musculus]	Eef1a2	3.5768	3.6006	2.86184	3.68041	3.07813	3.69188	5.95961	2.79424	-0.226064	-0.467516	1.39284	0.179553	0.104081	0.135362	-1.8095	protein metabolism;other metabolic processes;other biological processes	nucleus;other cell component	nucleic acid binding activity;other molecular function	8	1301
O70251	Elongation factor 1-beta [OS=Mus musculus]	Eef1b	1.53409	1.41535	1.72006	1.94572	1.62055	1.63086	-6.84368	NaN	NaN	NaN	0.881593	-0.797414	0.0391333	0.0564817	-3.89761	protein metabolism;other metabolic processes;other biological processes	cytosol;ER/Golgi;other cell component	enzyme regulator activity;nucleic acid binding activity	3	72
P57776	Elongation factor 1-delta [OS=Mus musculus]	Eef1d	2.30927	2.19283	2.35082	2.4086	2.45583	2.31036	-1.20523	-2.572	-1.64055	-1.67168	-1.99655	-2.44584	2.46178e-09	2.32259e-07	-4.25993	protein metabolism;other metabolic processes;stress response;other biological processes	cytosol;nucleus;other cell component	enzyme regulator activity;nucleic acid binding activity;other molecular function	6	187
Q9D8N0	Elongation factor 1-gamma [OS=Mus musculus]	Eef1g	5.25005	5.26253	5.30573	5.34546	5.55141	5.38434	4.73519	3.73145	4.32505	4.38618	5.29519	4.79516	0.00444706	0.00870344	-0.805218	protein metabolism;other metabolic processes;other biological processes	ER/Golgi;nucleus;other cell component	nucleic acid binding activity	17	632
P58252	Elongation factor 2 [OS=Mus musculus]	Eef2	6.77551	6.82221	6.89092	7.00188	7.09714	6.97576	7.31176	6.83078	7.15618	6.6073	7.67492	7.36021	0.193578	0.236617	0.229621	protein metabolism;other metabolic processes;other biological processes	plasma membrane;other membranes;cytosol;other cell component	cytoskeletal activity;translation activity;nucleic acid binding activity;other molecular function	41	2577
Q9D8Y0	EF-hand domain-containing protein D2 [OS=Mus musculus]	Efhd2	1.44427	1.04402	1.40865	1.44582	1.4308	1.03788	4.01802	-3.92337	-2.46154	1.38514	2.43328	4.32642	0.8136	0.841427	-0.338917		other membranes	other molecular function	8	156
O35393	Ephrin-B3 [OS=Mus musculus]	Efnb3	1.28892	1.37512	1.43117	1.47711	1.31083	1.5387	2.22984	NaN	0.621229	0.590376	0.517365	-3.95463	0.16956	0.210233	-1.40281	cell-cell signaling;cell organization and biogenesis;developmental processes;signal transduction;other biological processes	plasma membrane;other membranes;other cell component	signal transduction activity or receptor binding	8	135
O08810	116 kDa U5 small nuclear ribonucleoprotein component [OS=Mus musculus]	Eftud2	0.785149	0.670595	0.296421	0.784839	0.976212	0.386371	-0.160076	-1.36312	-3.10182	-1.07783	0.975556	0.804086	0.06658	0.0904814	-1.3038	protein metabolism;RNA metabolism OR transcription;other metabolic processes	cytosol;nucleus;other cell component	nucleic acid binding activity;other molecular function	15	245
Q01279	Epidermal growth factor receptor [OS=Mus musculus]	Egfr	1.52112	1.56218	1.34046	1.41876	1.41333	1.56062	3.92432	6.11037	1.43989	2.2359	2.43951	2.63491	0.0349766	0.0510304	1.6614	cell adhesion;cell cycle OR cell proliferation;cell organization and biogenesis;protein metabolism;other metabolic processes;stress response;developmental processes;signal transduction;other biological processes	plasma membrane;other membranes;ER/Golgi;nucleus;other cytoplasmic organelle;other cell component	signal transduction activity or receptor binding;enzyme regulator activity;cytoskeletal activity;kinase activity;other molecular function	20	332
Q69ZW3	EH domain-binding protein 1 [OS=Mus musculus]	Ehbp1	-0.238134	-0.401865	-0.0873127	-0.604897	-0.444401	-0.286	NaN	1.38568	NaN	-1.37716	-3.36015	NaN	0.422163	0.474579	-0.773442	cell organization and biogenesis;transport	plasma membrane;other membranes;cytosol;nucleus;other cytoplasmic organelle		11	97
Q9WVK4	EH domain-containing protein 1 [OS=Mus musculus]	Ehd1	3.59833	3.78972	3.4333	3.58022	3.90359	3.69045	2.7585	0.509076	2.02907	1.50932	3.83698	3.27879	0.023157	0.0354537	-1.34565	cell organization and biogenesis;transport;developmental processes;other biological processes	plasma membrane;other membranes;other cytoplasmic organelle;other cell component	other molecular function	10	560
Q9QXY6	EH domain-containing protein 3 [OS=Mus musculus]	Ehd3	1.76333	1.89469	1.72407	1.55705	1.8163	1.57084	-4.44205	1.2244	1.17035	NaN	2.13996	-3.35451	0.0830857	0.11031	-2.37341	cell organization and biogenesis;other metabolic processes;transport;other biological processes	plasma membrane;other membranes;cytosol;other cytoplasmic organelle;other cell component	other molecular function	8	397
Q8BJW6	Eukaryotic translation initiation factor 2A [OS=Mus musculus]	Eif2a	-0.370859	-1.0428	-0.485443	-0.372823	-0.813437	0.0953588	-0.397891	-2.81546	0.114666	NaN	1.2215	0.795052	0.680389	0.719345	0.281907	cell organization and biogenesis;protein metabolism;other metabolic processes;stress response;signal transduction;other biological processes	cytosol;translational apparatus;other cell component	translation activity;nucleic acid binding activity	9	96
Q99LC8	Translation initiation factor eIF-2B subunit alpha [OS=Mus musculus]	Eif2b1	-0.808008	-0.565416	-0.89337	-0.676961	-0.425611	-0.66211	-3.06286	NaN	NaN	NaN	-0.241391	-4.23401	0.0508151	0.0716327	-1.84084	protein metabolism;other metabolic processes;stress response;developmental processes;signal transduction;other biological processes	plasma membrane;other membranes;translational apparatus;other cell component	enzyme regulator activity;nucleic acid binding activity;other molecular function	3	29
Q99LD9	Translation initiation factor eIF-2B subunit beta [OS=Mus musculus]	Eif2b2	-0.364218	-0.245785	-0.619595	-0.804389	-0.84157	-0.562028	NaN	NaN	-3.23585	NaN	-1.93343	-2.34653	0.000277478	0.000868748	-1.93234	cell organization and biogenesis;protein metabolism;other metabolic processes;stress response;developmental processes;signal transduction;other biological processes	ER/Golgi;translational apparatus;other cell component	enzyme regulator activity;nucleic acid binding activity;other molecular function	5	71
Q8CHW4	Translation initiation factor eIF-2B subunit epsilon [OS=Mus musculus]	Eif2b5	-0.110426	-0.0533848	0.0611076	-0.665524	-1.09731	-0.12791	-0.710698	NaN	4.45291	NaN	NaN	0.0781307	0.182596	0.224441	1.60569	protein metabolism;other metabolic processes;stress response;developmental processes;signal transduction;other biological processes	cytosol;translational apparatus;nucleus;other cell component	enzyme regulator activity;nucleic acid binding activity;other molecular function	7	96
Q6ZWX6	Eukaryotic translation initiation factor 2 subunit 1 [OS=Mus musculus]	Eif2s1	3.07614	3.111	3.07887	3.2664	3.23203	3.12337	1.37956	0.650822	-0.95742	-3.52096	1.91068	0.296494	0.0026679	0.00569105	-3.18811	cell organization and biogenesis;protein metabolism;other metabolic processes;stress response;signal transduction;other biological processes	cytosol;translational apparatus;nucleus;other cell component	translation activity;nucleic acid binding activity	15	337
Q99L45	Eukaryotic translation initiation factor 2 subunit 2 [OS=Mus musculus]	Eif2s2	2.54218	2.45461	2.02761	2.28446	2.4572	2.41472	-0.104523	-1.73925	-1.21645	-1.3491	1.18349	0.836108	0.000274007	0.000863539	-2.76175	cell cycle OR cell proliferation;cell organization and biogenesis;protein metabolism;other metabolic processes;developmental processes	other cell component	nucleic acid binding activity;other molecular function	12	248
Q9Z0N1	Eukaryotic translation initiation factor 2 subunit 3, X-linked [OS=Mus musculus]	Eif2s3x	2.68145	2.79367	2.78586	2.69902	2.77991	2.70695	0.891498	-1.01101	0.870756	0.882747	3.20785	1.54044	0.0128453	0.0214148	-1.67743	cell organization and biogenesis;protein metabolism;other metabolic processes	other cell component	nucleic acid binding activity;other molecular function	5	290
P23116	Eukaryotic translation initiation factor 3 subunit A [OS=Mus musculus]	Eif3a	4.26461	4.34513	4.40659	4.4359	4.38288	4.44947	3.76958	0.877785	2.30329	3.96815	4.77565	3.80653	0.0782792	0.104733	-1.1306	cell organization and biogenesis;protein metabolism;other metabolic processes;other biological processes	cytosol;cytoskeleton;translational apparatus;nucleus;other cell component	signal transduction activity or receptor binding;nucleic acid binding activity	49	1057
Q8JZQ9	Eukaryotic translation initiation factor 3 subunit B [OS=Mus musculus]	Eif3b	2.98141	3.13391	3.11669	3.22905	3.32452	3.1071	3.28396	-0.26049	-0.527291	-2.94404	3.57357	2.1064	0.0536003	0.0749042	-2.27676	cell organization and biogenesis;protein metabolism;other metabolic processes;other biological processes	translational apparatus;other cell component	nucleic acid binding activity;other molecular function	22	456
Q8R1B4	Eukaryotic translation initiation factor 3 subunit C [OS=Mus musculus]	Eif3c	3.21386	3.26029	3.41976	3.30564	3.25982	3.39263	2.29144	3.29075	1.17031	4.89543	2.44266	2.01315	0.260925	0.309552	-0.62471	cell organization and biogenesis;protein metabolism;other metabolic processes	translational apparatus;other cell component	translation activity;nucleic acid binding activity;other molecular function	24	570
O70194	Eukaryotic translation initiation factor 3 subunit D [OS=Mus musculus]	Eif3d	2.42134	3.29446	3.28003	3.42726	3.3148	3.19745	2.80394	3.06006	4.56276	3.38301	3.50104	5.19082	0.175252	0.216404	0.594382	cell organization and biogenesis;protein metabolism;other metabolic processes;other biological processes	translational apparatus;other cell component	nucleic acid binding activity	10	184
P60229	Eukaryotic translation initiation factor 3 subunit E [OS=Mus musculus]	Eif3e	2.09126	2.45395	2.43661	2.54331	2.65815	2.61118	0.984368	2.42062	-0.594931	-0.416243	2.13779	1.00445	0.0137566	0.0227926	-1.54307	cell organization and biogenesis;protein metabolism;RNA metabolism OR transcription;other metabolic processes;other biological processes	cytosol;translational apparatus;nucleus;other cell component	nucleic acid binding activity;other molecular function	13	281
Q9DCH4	Eukaryotic translation initiation factor 3 subunit F [OS=Mus musculus]	Eif3f	2.36799	2.56725	2.48707	2.80219	2.79844	2.67043	1.40546	1.3577	1.2409	1.39191	1.80581	1.46918	6.25821e-07	8.66924e-06	-1.1704	cell organization and biogenesis;protein metabolism;other metabolic processes;other biological processes	translational apparatus;other cell component	nucleic acid binding activity;other molecular function	10	283
Q9Z1D1	Eukaryotic translation initiation factor 3 subunit G [OS=Mus musculus]	Eif3g	1.56316	1.64495	1.71791	1.74514	1.89352	1.78139	0.800458	0.496632	-0.356132	-1.68927	0.0116501	0.792988	0.00133855	0.00315589	-1.71496	cell organization and biogenesis;protein metabolism;other metabolic processes;other biological processes	cytosol;translational apparatus;nucleus;other cell component	nucleic acid binding activity	7	135
Q91WK2	Eukaryotic translation initiation factor 3 subunit H [OS=Mus musculus]	Eif3h	2.38833	2.68809	2.42409	2.61395	2.67226	2.62687	2.89249	-0.114641	-0.625298	-0.78131	1.77471	1.86459	0.0204036	0.0319252	-1.73384	cell organization and biogenesis;protein metabolism;other metabolic processes;other biological processes	translational apparatus;other cell component	nucleic acid binding activity;other molecular function	13	319
Q9QZD9	Eukaryotic translation initiation factor 3 subunit I [OS=Mus musculus]	Eif3i	2.06855	2.1302	2.05636	2.18584	2.26229	2.14372	-0.793964	-0.782581	-0.742973	NaN	-3.53821	NaN	0.00017293	0.000600168	-3.60559	cell organization and biogenesis;protein metabolism;other metabolic processes	translational apparatus;other cell component	nucleic acid binding activity;other molecular function	10	273
Q9DBZ5	Eukaryotic translation initiation factor 3 subunit K [OS=Mus musculus]	Eif3k	0.938845	1.08129	1.31608	1.13946	1.07819	0.921678	-1.03216	-1.84216	NaN	NaN	-1.63732	-2.36383	1.91627e-06	1.99805e-05	-2.79812	cell organization and biogenesis;protein metabolism;other metabolic processes;other biological processes	cytosol;translational apparatus;nucleus;other cell component	translation activity;nucleic acid binding activity	5	126
Q8QZY1	Eukaryotic translation initiation factor 3 subunit L [OS=Mus musculus]	Eif3l	2.88145	2.76175	2.90282	3.03229	3.01764	2.99164	1.45444	-1.32536	0.730005	2.20488	3.82839	2.78079	0.102083	0.133048	-1.31908	cell organization and biogenesis;protein metabolism;other metabolic processes;other biological processes	translational apparatus;nucleus;other cell component	nucleic acid binding activity	19	393
Q99JX4	Eukaryotic translation initiation factor 3 subunit M [OS=Mus musculus]	Eif3m	1.63736	1.72515	1.5317	1.65499	1.81116	1.54469	0.769826	NaN	-1.59678	-1.21978	1.33224	0.449523	0.00962971	0.0168555	-1.70384	cell organization and biogenesis;protein metabolism;other metabolic processes	translational apparatus;other cell component	nucleic acid binding activity;other molecular function	8	148
P60843	Eukaryotic initiation factor 4A-I [OS=Mus musculus]	Eif4a1	5.52637	5.6489	5.72085	5.83524	5.96986	5.88156	5.93207	5.37107	5.75966	5.35212	6.39329	6.00062	0.834759	0.859635	0.0376733	protein metabolism;other metabolic processes	translational apparatus;other cell component	nucleic acid binding activity;other molecular function	8	951
P10630	Eukaryotic initiation factor 4A-II [OS=Mus musculus]	Eif4a2	3.2482	3.28446	3.48341	3.58716	3.66884	3.58811	2.14523	2.14254	1.66352	NaN	2.18658	2.59149	1.20169e-05	7.6497e-05	-1.33082	protein metabolism;other metabolic processes;other biological processes	translational apparatus;other cell component	nucleic acid binding activity;other molecular function	7	828
Q91VC3	Eukaryotic initiation factor 4A-III [OS=Mus musculus]	Eif4a3	1.27598	1.53347	1.41691	1.51696	1.66078	1.62167	3.27479	0.793869	1.02362	2.17642	4.2333	3.65135	0.110738	0.14371	1.02126	RNA metabolism OR transcription;other metabolic processes;transport;developmental processes;other biological processes	nucleus;other cell component	nucleic acid binding activity;other molecular function	10	327
Q8BGD9	Eukaryotic translation initiation factor 4B [OS=Mus musculus]	Eif4b	2.87287	2.75748	2.90925	2.6642	2.80543	2.74717	NaN	-0.38938	-2.00054	-0.140963	NaN	NaN	3.12966e-05	0.000161766	-3.63636	protein metabolism;other metabolic processes	cytosol;other cell component	nucleic acid binding activity	12	497
P63073	Eukaryotic translation initiation factor 4E [OS=Mus musculus]	Eif4e	2.10571	2.15966	2.10072	2.31723	2.33183	2.29177	1.21663	NaN	-0.559113	-1.38417	0.946432	-0.335596	0.000660825	0.00175663	-2.24098	cell cycle OR cell proliferation;protein metabolism;other metabolic processes;stress response;transport;developmental processes;other biological processes	cytosol;translational apparatus;nucleus;other cell component	nucleic acid binding activity;other molecular function	7	155
Q6NZJ6	Eukaryotic translation initiation factor 4 gamma 1 [OS=Mus musculus]	Eif4g1	3.6037	3.67239	3.78389	3.76088	3.86224	3.66496	-0.738085	-1.73758	0.0600567	NaN	0.302008	-1.80036	1.24879e-06	1.44537e-05	-4.50747	protein metabolism;other metabolic processes;stress response;developmental processes;other biological processes	cytosol;translational apparatus;nucleus;other cell component	nucleic acid binding activity;other molecular function	35	755
Q62448	Eukaryotic translation initiation factor 4 gamma 2 [OS=Mus musculus]	Eif4g2	2.88024	2.93794	2.85507	2.88373	2.86788	2.83017	-1.52333	-1.05912	-3.66334	-1.16695	0.401605	-0.23542	2.9845e-05	0.000157213	-4.0836	cell organization and biogenesis;protein metabolism;other metabolic processes;other biological processes	cytosol;translational apparatus;other cell component	nucleic acid binding activity	24	433
Q80XI3	Eukaryotic translation initiation factor 4 gamma 3 [OS=Mus musculus]	Eif4g3	2.57849	2.67373	2.75227	2.83044	2.68702	2.77827	2.47254	1.48051	NaN	-3.94274	NaN	3.02667	0.160482	0.200623	-1.95746	protein metabolism;other metabolic processes;other biological processes	translational apparatus;other cell component	nucleic acid binding activity	31	565
P59325	Eukaryotic translation initiation factor 5 [OS=Mus musculus]	Eif5	2.78751	2.73886	2.69661	2.38569	2.5622	2.4732	2.76933	3.50077	4.27989	2.64372	2.22411	-1.14408	0.772028	0.803932	-0.228388	cell organization and biogenesis;protein metabolism;other metabolic processes;other biological processes	plasma membrane;other membranes;cytosol;other cell component	enzyme regulator activity;nucleic acid binding activity;other molecular function	16	341
P63242	Eukaryotic translation initiation factor 5A-1 [OS=Mus musculus]	Eif5a	5.18972	5.16202	5.27994	5.12951	5.18791	5.17368	2.00161	-2.92623	2.01539	1.37977	1.79653	2.51535	0.000609123	0.0016445	-4.05673	protein metabolism;other metabolic processes;other biological processes	other membranes;ER/Golgi;nucleus;other cell component	translation activity;nucleic acid binding activity	7	468
Q05D44	Eukaryotic translation initiation factor 5B [OS=Mus musculus]	Eif5b	1.52473	1.68748	1.66922	1.26957	1.51708	1.64234	-1.37621	NaN	-0.532344	NaN	-4.14873	-0.0867357	0.00275705	0.00584002	-3.08774	cell organization and biogenesis;protein metabolism;other metabolic processes;other biological processes	other cell component	nucleic acid binding activity;other molecular function	18	235
Q8K0G5	EARP and GARP complex-interacting protein 1 [OS=Mus musculus]	Eipr1	0.519001	0.588188	0.916464	0.7578	0.691477	0.767016	-5.43567	0.38312	NaN	NaN	-2.23059	-2.84089	0.00909854	0.0161241	-3.23767	protein metabolism;other metabolic processes;transport;other biological processes	ER/Golgi;other cytoplasmic organelle		7	115
P70372	ELAV-like protein 1 [OS=Mus musculus]	Elavl1	1.65847	1.55382	1.58231	1.71448	1.74699	1.63016	-1.01195	1.17439	0.708239	-1.88673	0.233451	-0.37532	0.00266335	0.00569105	-1.84069	cell organization and biogenesis;transport;other biological processes	cytosol;ER/Golgi;nucleus;other cell component	nucleic acid binding activity;other molecular function	9	181
Q61701	ELAV-like protein 4 [OS=Mus musculus]	Elavl4	2.73706	2.86786	2.81613	2.87204	2.95174	2.80805	2.29701	1.66974	1.69649	1.97107	2.12278	1.85241	5.75437e-06	4.41899e-05	-0.90723	cell organization and biogenesis;RNA metabolism OR transcription;other metabolic processes;stress response;developmental processes;other biological processes	nucleus;other cell component	nucleic acid binding activity	4	289
Q68FM6	Protein phosphatase 1 regulatory subunit 29 [OS=Mus musculus]	Elfn2	-2.25763	-2.16132	-2.10781	-1.95335	-1.83243	-1.99216	NaN	1.27777	NaN	NaN	1.3402	1.06628	1.01269e-08	5.26073e-07	3.27887		non-structural extracellular;extracellular matrix;other membranes	enzyme regulator activity	2	27
Q3V1U8	ELMO domain-containing protein 1 [OS=Mus musculus]	Elmod1	0.0387344	0.0264874	0.0481033	0.225686	0.190329	0.259084	1.91493	-0.537204	0.490753	-1.27295	2.07541	0.557423	0.468891	0.517685	0.406656			enzyme regulator activity	5	81
P62869	Elongin-B [OS=Mus musculus]	Elob	1.55855	1.50881	1.70948	1.75194	1.76444	1.79122	-0.60269	NaN	-0.583695	-4.6072	NaN	1.15946	0.0188707	0.0298746	-2.83927	protein metabolism;RNA metabolism OR transcription;other metabolic processes;other biological processes	cytosol;nucleus;other cell component	other molecular function	3	95
P83940	Elongin-C [OS=Mus musculus]	Eloc	1.78526	1.40233	1.30659	1.14143	1.53374	1.68202	3.35169	2.10662	0.932799	-1.73849	-2.72462	NaN	0.321946	0.373878	-1.08963	protein metabolism;RNA metabolism OR transcription;other metabolic processes	cytosol;nucleus;other cell component	other molecular function	5	120
Q7TT37	Elongator complex protein 1 [OS=Mus musculus]	Elp1	2.14713	2.24954	2.26747	2.09583	2.47149	2.41802	1.73236	2.24623	2.48957	0.489837	3.78874	2.94412	0.988356	0.990403	0.00689777	RNA metabolism OR transcription;other metabolic processes	cytosol;nucleus;other cell component	nucleic acid binding activity;kinase activity;other molecular function	25	413
Q9CZX0	Elongator complex protein 3 [OS=Mus musculus]	Elp3	1.55537	1.52325	1.63257	1.96557	2.05313	1.8759	1.53032	-0.656583	1.87751	1.75713	3.7353	2.71911	0.923519	0.936684	0.059498	RNA metabolism OR transcription;other metabolic processes;developmental processes;other biological processes	cytosol;nucleus;other cell component	enzyme regulator activity;nucleic acid binding activity;other molecular function	15	263
Q8C7X2	ER membrane protein complex subunit 1 [OS=Mus musculus]	Emc1	2.4364	2.11506	2.28078	2.35734	2.39862	2.61464	4.585	0.741717	3.62747	0.450952	4.93554	2.05783	0.654192	0.694989	0.365943	cell organization and biogenesis;other biological processes	other membranes;ER/Golgi;other cell component	other molecular function	18	279
Q9CRD2	ER membrane protein complex subunit 2 [OS=Mus musculus]	Emc2	0.6987	0.499723	0.270632	-0.0795679	-0.00758362	-0.146531	1.97316	1.9201	NaN	NaN	-2.21788	0.133881	0.765888	0.798226	0.24642	cell organization and biogenesis;other biological processes	other membranes;ER/Golgi;other cell component	other molecular function	6	68
O70378	ER membrane protein complex subunit 8 [OS=Mus musculus]	Emc8	0.810255	0.778145	1.24241	0.867349	1.33693	1.05325	-0.970542	2.50386	-2.04987	NaN	-2.35692	-2.09631	0.0376577	0.0545473	-2.00868	cell organization and biogenesis;other biological processes	other membranes;ER/Golgi;other cell component	other molecular function	7	112
Q05BC3	Echinoderm microtubule-associated protein-like 1 [OS=Mus musculus]	Eml1	4.4404	3.28403	1.45754	2.42238	2.83677	2.04296	-0.467084	-1.15748	NaN	-1.46684	0.756986	2.8368	0.012392	0.0208169	-2.64687	cell cycle OR cell proliferation;cell organization and biogenesis;developmental processes;other biological processes	cytosol;cytoskeleton;other cell component	cytoskeletal activity	14	167
Q7TNG5	Echinoderm microtubule-associated protein-like 2 [OS=Mus musculus]	Eml2	1.36924	1.15695	1.01682	1.1555	0.939192	0.87498	-1.4868	-2.93364	-2.60313	-2.81152	NaN	NaN	1.32415e-06	1.51011e-05	-3.54422	cell organization and biogenesis;other biological processes	cytoskeleton;other cell component	signal transduction activity or receptor binding;cytoskeletal activity;other molecular function	12	139
Q3UMY5	Echinoderm microtubule-associated protein-like 4 [OS=Mus musculus]	Eml4	1.49658	1.74035	1.74505	1.66375	1.66099	1.37401	0.556624	-3.42971	-1.90013	-0.823943	-0.561571	1.57977	0.0083437	0.0149729	-2.37661	cell cycle OR cell proliferation;cell organization and biogenesis;other biological processes	cytosol;cytoskeleton;other cell component	cytoskeletal activity;other molecular function	13	199
Q03173	Protein enabled homolog [OS=Mus musculus]	Enah	0.0373611	0.0948601	0.168787	0.137937	0.293537	-0.318505	NaN	-4.18498	1.4293	0.693653	-0.14993	3.37097	0.888668	0.906276	0.162806	cell organization and biogenesis;developmental processes;other biological processes	plasma membrane;other membranes;cytosol;cytoskeleton;other cell component	cytoskeletal activity;other molecular function	5	80
Q8C522	Endonuclease domain-containing 1 protein [OS=Mus musculus]	Endod1	0.525698	0.483038	0.115227	-0.0949144	-0.121235	0.384109	-1.93831	1.84464	-3.48393	NaN	-4.19501	-3.64393	0.0338729	0.0495397	-2.49863	stress response	non-structural extracellular	nucleic acid binding activity;other molecular function	7	126
P17182	Alpha-enolase [OS=Mus musculus]	Eno1	7.71315	7.65152	7.42964	7.36379	7.56444	7.48899	5.85098	5.03815	4.97625	4.87977	5.54113	5.20601	6.50224e-08	1.70317e-06	-2.28654	other metabolic processes;developmental processes;other biological processes	plasma membrane;other membranes;cytosol;nucleus;other cell component	nucleic acid binding activity;other molecular function	22	1841
P17183	Gamma-enolase [OS=Mus musculus]	Eno2	3.58791	3.6747	3.45101	3.97891	3.48241	3.36484	-0.267779	-1.25525	-1.1393	1.59042	-0.411233	-1.24034	4.55045e-06	3.7697e-05	-4.04388	other metabolic processes	plasma membrane;other membranes;cytosol;other cell component	other molecular function	10	739
Q8BGB7	Enolase-phosphatase E1 [OS=Mus musculus]	Enoph1	1.63329	1.83099	1.64783	1.77797	1.94167	1.68535	1.51684	-1.33323	-0.0268126	NaN	-1.02567	-0.62345	0.00153286	0.00355155	-2.05132	other metabolic processes	nucleus;other cell component	other molecular function	4	131
Q9R1E6	Ectonucleotide pyrophosphatase/phosphodiesterase family member 2 [OS=Mus musculus]	Enpp2	-4.48605	-6.37683	-5.00844	-3.21636	NaN	-7.77354	-1.38694	-0.567532	0.45628	NaN	0.302038	0.354811	0.000310991	0.000938014	5.20397	other metabolic processes;transport;other biological processes	non-structural extracellular;plasma membrane;other membranes	nucleic acid binding activity;other molecular function	3	20
P60840	Alpha-endosulfine [OS=Mus musculus]	Ensa	2.84681	2.84085	2.98779	2.40143	2.87607	2.63168	2.16713	NaN	2.67228	2.84257	-2.44425	NaN	0.184434	0.226355	-1.45467	cell cycle OR cell proliferation;other biological processes	other cell component	signal transduction activity or receptor binding;enzyme regulator activity;other molecular function	7	260
Q3U0P5	Ectonucleoside triphosphate diphosphohydrolase 6 [OS=Mus musculus]	Entpd6	-3.45635	-2.58036	-4.01146	-2.38389	-3.25536	-2.62456	0.929193	-4.76565	-1.24963	-0.4935	0.824664	-1.71731	0.051911	0.0729281	1.97329	other metabolic processes;other biological processes	non-structural extracellular;plasma membrane;other membranes;ER/Golgi;other cell component	other molecular function	3	25
Q9Z2H5	Band 4.1-like protein 1 [OS=Mus musculus]	Epb41l1	5.07504	5.06828	4.93113	4.87016	4.89873	4.92482	1.12089	9.03843	4.88887	1.41158	1.2111	10.3764	0.869542	0.889773	-0.286813	cell organization and biogenesis	plasma membrane;other membranes;cytosol;cytoskeleton;other cell component	signal transduction activity or receptor binding;cytoskeletal activity;other molecular function	30	794
O70318	Band 4.1-like protein 2 [OS=Mus musculus]	Epb41l2	0.912331	1.07403	0.776188	0.604825	0.679052	0.472337	-3.20667	-1.8848	NaN	-1.29916	NaN	NaN	0.000153743	0.000547569	-2.88334	cell cycle OR cell proliferation;cell organization and biogenesis;other biological processes	plasma membrane;other membranes;cytoskeleton;nucleus;other cell component	cytoskeletal activity;other molecular function	11	162
Q9WV92	Band 4.1-like protein 3 [OS=Mus musculus]	Epb41l3	3.46812	3.60279	3.57521	3.46567	3.56332	3.50015	0.603017	1.97096	1.24845	-0.527807	0.966776	0.362773	1.23394e-05	7.81391e-05	-2.75851	cell organization and biogenesis;developmental processes;other biological processes	plasma membrane;other membranes;cytosol;cytoskeleton;other cell component	cytoskeletal activity;other molecular function	24	591
Q99M71	Mammalian ependymin-related protein 1 [OS=Mus musculus]	Epdr1	2.07604	2.00448	2.15843	1.92159	2.05062	2.19101	NaN	1.41171	1.37459	NaN	-1.5381	0.899623	0.025145	0.0381352	-1.53007	cell adhesion;other biological processes	non-structural extracellular;other cytoplasmic organelle	other molecular function	8	189
Q80TA9	Ectopic P granules protein 5 homolog [OS=Mus musculus]	Epg5	-2.78823	-1.59098	-2.00521	-2.7762	-3.19864	-4.09109	1.66417	NaN	1.55906	3.08169	1.02915	1.73069	8.15884e-06	5.83432e-05	4.55468	cell organization and biogenesis;other metabolic processes;transport;signal transduction;other biological processes	other cytoplasmic organelle;other cell component		3	24
Q03137	Ephrin type-A receptor 4 [OS=Mus musculus]	Epha4	1.10437	1.12514	0.57855	0.94975	0.849388	0.623666	2.50692	2.32929	1.28121	0.584558	6.94728	0.434659	0.166686	0.207201	1.47551	cell adhesion;cell organization and biogenesis;protein metabolism;other metabolic processes;developmental processes;signal transduction;other biological processes	plasma membrane;other membranes;mitochondrion;other cytoplasmic organelle;other cell component	signal transduction activity or receptor binding;kinase activity;other molecular function	9	192
Q60629	Ephrin type-A receptor 5 [OS=Mus musculus]	Epha5	-0.189154	-0.287643	-0.213444	-0.988252	-0.542742	-0.538913	2.24114	-0.120576	0.882814	-0.310658	1.1117	-1.08019	0.0981515	0.128757	0.914061	cell organization and biogenesis;other metabolic processes;developmental processes;signal transduction;other biological processes	plasma membrane;other membranes;ER/Golgi;other cell component	kinase activity;other molecular function	5	150
P54763	Ephrin type-B receptor 2 [OS=Mus musculus]	Ephb2	0.55975	0.403204	0.294363	0.0758886	-0.438995	0.477872	1.87545	3.24247	2.11414	1.73686	1.54834	1.8446	8.73283e-05	0.000356836	1.83163	cell-cell signaling;cell organization and biogenesis;protein metabolism;other metabolic processes;transport;developmental processes;signal transduction;other biological processes	plasma membrane;other membranes;nucleus;other cell component	signal transduction activity or receptor binding;kinase activity;other molecular function	7	136
Q9D379	Epoxide hydrolase 1 [OS=Mus musculus]	Ephx1	1.67875	1.65873	1.91557	1.58441	1.51551	2.01015	-0.124041	NaN	NaN	-2.87457	-4.55999	-5.08537	0.000572193	0.00156223	-4.88818	other metabolic processes;other biological processes	other membranes;ER/Golgi;other cell component	other molecular function	12	162
Q8VEH5	EPM2A-interacting protein 1 [OS=Mus musculus]	Epm2aip1	3.28681	3.53349	3.48136	3.12995	3.25183	3.54695	6.4532	-1.95866	2.27521	1.31755	1.73586	8.16933	0.80981	0.838583	-0.372984	other metabolic processes;other biological processes	other membranes;ER/Golgi;nucleus;other cell component	other molecular function	17	316
Q80VP1	Epsin-1 [OS=Mus musculus]	Epn1	1.09085	1.0937	0.963312	1.10781	1.35042	1.05089	-4.09594	-3.31885	-1.38976	NaN	-2.33876	NaN	3.35816e-05	0.000168068	-3.89533	cell organization and biogenesis;transport;developmental processes;signal transduction;other biological processes	plasma membrane;other membranes;cytosol;nucleus;other cytoplasmic organelle;other cell component	other molecular function	5	96
Q8CGC7	Bifunctional glutamate/proline--tRNA ligase [OS=Mus musculus]	Eprs1	4.60632	4.64251	4.48338	4.32678	4.3409	4.34427	2.79313	2.1773	3.30541	2.69402	2.77047	2.84082	8.40643e-07	1.05363e-05	-1.69383	protein metabolism;RNA metabolism OR transcription;other metabolic processes;stress response;other biological processes	plasma membrane;other membranes;cytosol;other cell component	nucleic acid binding activity;other molecular function	47	1110
Q60902	Epidermal growth factor receptor substrate 15-like 1 [OS=Mus musculus]	Eps15l1	0.685642	0.691307	0.546284	0.313245	0.446463	0.271932	-3.59047	-5.04028	NaN	NaN	NaN	-2.03837	0.000209637	0.000696583	-4.04885	transport	plasma membrane;other membranes;nucleus;other cell component	other molecular function	11	146
Q08509	Epidermal growth factor receptor kinase substrate 8 [OS=Mus musculus]	Eps8	-2.84026	-1.91404	-1.93243	-1.80236	-4.15622	-2.54266	-2.85193	-0.734472	NaN	-2.81846	-2.71361	NaN	0.691847	0.730182	0.251709	cell cycle OR cell proliferation;cell organization and biogenesis;signal transduction;other biological processes	plasma membrane;other membranes;cytosol;other cell component	cytoskeletal activity;other molecular function	3	17
Q61527	Receptor tyrosine-protein kinase erbB-4 [OS=Mus musculus]	Erbb4	-2.33375	-2.51088	-2.28999	-3.14249	-2.33648	-2.08288	-3.59438	NaN	3.05947	NaN	-2.82074	NaN	0.371089	0.423227	1.33087	cell organization and biogenesis;protein metabolism;other metabolic processes;transport;developmental processes;signal transduction;other biological processes	plasma membrane;other membranes;mitochondrion;nucleus;other cell component	signal transduction activity or receptor binding;nucleic acid binding activity;kinase activity;other molecular function	3	30
Q80TH2	Erbin [OS=Mus musculus]	Erbin	-3.00695	-3.82959	-3.17011	-4.6124	-3.76562	-2.92812	1.34789	2.32538	1.53977	1.40226	0.418063	NaN	5.79827e-07	8.30177e-06	4.95881	signal transduction;other biological processes	plasma membrane;other membranes;nucleus;other cell component	signal transduction activity or receptor binding	3	51
Q99MI1	ELKS/Rab6-interacting/CAST family member 1 [OS=Mus musculus]	Erc1	4.08286	4.06378	4.19153	4.0081	3.89517	4.10746	-0.959673	-3.71382	0.247981	-3.27175	-2.06476	-1.56322	1.77138e-06	1.87938e-05	-5.94569	cell-cell signaling;cell organization and biogenesis;transport;other biological processes	other membranes;cytosol;cytoskeleton;ER/Golgi;other cell component	other molecular function	26	630
Q6PH08	ERC protein 2 [OS=Mus musculus]	Erc2	1.70482	1.63907	1.93151	1.66277	1.51321	1.41692	-0.836864	-2.23707	-0.165755	NaN	-0.31501	-1.32113	3.60845e-05	0.000176697	-2.61989	cell-cell signaling;cell organization and biogenesis;transport;other biological processes	plasma membrane;other membranes;cytoskeleton;ER/Golgi;other cell component	other molecular function	15	380
Q9DC16	Endoplasmic reticulum-Golgi intermediate compartment protein 1 [OS=Mus musculus]	Ergic1	1.22863	1.32637	1.12636	1.08321	1.49487	1.25218	-2.42517	NaN	-4.42892	NaN	0.666612	-2.81933	0.00323142	0.00665826	-3.50364	transport	other membranes;ER/Golgi;nucleus;other cell component		6	129
P84089	Enhancer of rudimentary homolog [OS=Mus musculus]	Erh	-1.95189	-2.23793	-1.88383	-1.98339	-2.35496	-2.19926	-1.02864	-0.341343	NaN	NaN	-3.12888	NaN	0.318021	0.369852	0.602257	cell cycle OR cell proliferation	nucleus;other cell component	nucleic acid binding activity	1	34
Q8C460	ERI1 exoribonuclease 3 [OS=Mus musculus]	Eri3	1.74614	1.71846	1.64604	1.51962	1.64022	1.76021	2.02303	4.13055	-3.5643	1.85251	2.45209	1.25184	0.773473	0.804927	-0.314159	RNA metabolism OR transcription;other metabolic processes	plasma membrane;other membranes	nucleic acid binding activity;other molecular function	5	117
Q8BFZ9	Erlin-2 [OS=Mus musculus]	Erlin2	1.78277	1.93037	1.93693	1.98649	1.97852	2.02341	-1.74152	NaN	-2.65183	NaN	-0.968128	-1.56359	1.05658e-06	1.27464e-05	-3.67102	other metabolic processes;stress response;signal transduction;other biological processes	plasma membrane;other membranes;cytosol;ER/Golgi;other cell component	other molecular function	7	196
Q8R180	ERO1-like protein alpha [OS=Mus musculus]	Ero1a	-0.317276	-0.472437	-1.15457	-1.10322	-1.04393	-1.32343	-1.46904	-3.30188	NaN	NaN	-2.58	NaN	0.00830182	0.0149198	-1.54783	cell organization and biogenesis;protein metabolism;other metabolic processes;stress response;transport;signal transduction;other biological processes	non-structural extracellular;other membranes;ER/Golgi;other cell component	other molecular function	5	45
P57759	Endoplasmic reticulum resident protein 29 [OS=Mus musculus]	Erp29	3.21507	3.21959	2.9832	3.01258	3.21289	3.03021	0.0626736	0.638081	-0.0767088	0.0714598	-0.177414	0.0298023	3.39147e-10	5.12749e-08	-3.02094	transport;other biological processes	ER/Golgi;other cell component	other molecular function	6	309
Q9D1Q6	Endoplasmic reticulum resident protein 44 [OS=Mus musculus]	Erp44	2.06811	2.34267	2.11176	2.18846	2.38347	2.23343	1.06149	-0.0281305	-0.275316	-0.23478	1.63267	0.804662	0.000347478	0.00101393	-1.72788	protein metabolism;other metabolic processes;stress response	other membranes;ER/Golgi;other cell component	other molecular function	8	209
Q9R0P3	S-formylglutathione hydrolase [OS=Mus musculus]	Esd	2.50336	2.36415	2.42517	1.75297	2.63933	2.14117	0.664315	-0.43056	0.122187	-1.77043	1.88419	2.13552	0.0121867	0.0205315	-1.87016	other metabolic processes	cytosol;other cell component	other molecular function	7	109
Q3TZZ7	Extended synaptotagmin-2 [OS=Mus musculus]	Esyt2	-2.06431	-2.16143	-2.12452	-2.27145	-1.70636	-1.90742	-2.23329	1.97094	NaN	NaN	-0.407151	NaN	0.0589041	0.0813293	1.81608	cell organization and biogenesis;transport	plasma membrane;other membranes;cytosol;ER/Golgi;other cell component	other molecular function	3	27
Q8BWY3	Eukaryotic peptide chain release factor subunit 1 [OS=Mus musculus]	Etf1	2.15084	2.28766	2.20819	2.1276	2.15238	2.30958	5.26075	0.125988	3.10003	NaN	1.95395	2.86449	0.561029	0.603437	0.454998	cell organization and biogenesis;protein metabolism;RNA metabolism OR transcription;other metabolic processes;other biological processes	cytosol;translational apparatus;other cell component	nucleic acid binding activity;other molecular function	12	264
Q99LC5	Electron transfer flavoprotein subunit alpha, mitochondrial [OS=Mus musculus]	Etfa	2.08871	2.11953	2.1142	2.20117	2.28019	2.38915	NaN	NaN	3.69223	NaN	-3.60538	-5.15015	0.0660652	0.0899841	-3.88659	other metabolic processes	mitochondrion;other cell component	other molecular function	7	152
Q9DCM0	Persulfide dioxygenase ETHE1, mitochondrial [OS=Mus musculus]	Ethe1	0.111624	-0.134983	0.265718	0.334535	0.026907	0.608676	0.386317	NaN	-2.36237	2.66589	2.83586	4.20296	0.231672	0.278675	1.34365	other metabolic processes	mitochondrion;nucleus;other cell component	other molecular function	5	84
P70429	Ena/VASP-like protein [OS=Mus musculus]	Evl	1.20683	1.33805	1.01154	1.24639	1.1457	1.28106	2.4071	-2.06714	NaN	NaN	-4.24516	NaN	0.091808	0.121092	-2.50666	cell organization and biogenesis;stress response;developmental processes;other biological processes	cytoskeleton;other cell component	cytoskeletal activity;other molecular function	12	202
Q61545	RNA-binding protein EWS [OS=Mus musculus]	Ewsr1	2.14531	2.29579	2.19961	2.24833	2.18641	2.26144	1.8503	2.25417	0.367098	0.980451	1.33102	1.13642	0.00782107	0.0141604	-0.902904		plasma membrane;other membranes;nucleus;other cell component	nucleic acid binding activity;other molecular function	5	223
Q8R3S6	Exocyst complex component 1 [OS=Mus musculus]	Exoc1	0.759069	0.464016	0.841372	0.456075	0.770737	0.789052	NaN	NaN	-1.06335	NaN	-3.29354	-3.49379	0.000390045	0.00112057	-3.29695	cell cycle OR cell proliferation;cell organization and biogenesis;transport;developmental processes	plasma membrane;other membranes;other cell component	other molecular function	10	108
Q9D4H1	Exocyst complex component 2 [OS=Mus musculus]	Exoc2	1.81344	2.07292	1.68589	1.68575	1.61062	1.62675	-0.128364	NaN	-2.25751	-1.03273	-0.211915	-2.45143	0.000101662	0.000402333	-2.96562	cell cycle OR cell proliferation;cell organization and biogenesis;transport;other biological processes	plasma membrane;other membranes;other cell component	other molecular function	19	256
Q6KAR6	Exocyst complex component 3 [OS=Mus musculus]	Exoc3	1.74899	1.96659	1.40185	1.58778	1.49888	1.88766	-2.78785	-7.16988	-1.90663	NaN	-6.20849	-5.01604	6.66244e-05	0.000291206	-6.29974	cell cycle OR cell proliferation;cell organization and biogenesis;transport;other biological processes	plasma membrane;other membranes;ER/Golgi;other cell component	other molecular function	14	184
O35382	Exocyst complex component 4 [OS=Mus musculus]	Exoc4	2.04494	2.07582	1.81426	1.99664	1.99516	2.03302	-1.4143	1.47793	-1.98327	-0.844467	-0.296788	-0.872515	0.00028979	0.000894137	-2.64888	cell-cell signaling;cell cycle OR cell proliferation;cell organization and biogenesis;transport;developmental processes;other biological processes	plasma membrane;other membranes;cytoskeleton;ER/Golgi;other cell component	signal transduction activity or receptor binding;other molecular function	23	382
Q3TPX4	Exocyst complex component 5 [OS=Mus musculus]	Exoc5	1.47079	1.67539	1.41795	1.07765	1.04619	0.979207	-3.31087	-1.2538	-0.841403	-6.43037	0.0541372	-2.23226	0.00353043	0.00715592	-3.61362	cell cycle OR cell proliferation;cell organization and biogenesis;transport;other biological processes	cytosol;other cell component	other molecular function	16	160
O35250	Exocyst complex component 7 [OS=Mus musculus]	Exoc7	1.8084	1.78215	1.6631	1.7608	1.91966	1.76771	-6.91658	-1.44308	-1.56106	-2.03842	-1.00534	-0.688881	0.00160732	0.00367497	-4.0592	cell cycle OR cell proliferation;cell organization and biogenesis;transport;other biological processes	plasma membrane;other membranes;cytosol;cytoskeleton;other cell component	other molecular function	15	244
Q6PGF7	Exocyst complex component 8 [OS=Mus musculus]	Exoc8	1.50593	1.54169	1.21968	1.33348	1.38072	1.41727	-1.19149	-5.78379	-0.0129557	-1.1829	1.94299	-4.63332	0.0217265	0.0336468	-3.21004	cell cycle OR cell proliferation;cell organization and biogenesis;transport;other biological processes	plasma membrane;other membranes;other cytoplasmic organelle;other cell component	other molecular function	18	242
Q921I9	Exosome complex component RRP41 [OS=Mus musculus]	Exosc4	-3.53794	-3.24624	-2.87928	-2.93804	-2.49655	-3.45818	-2.17477	-2.42797	NaN	-0.379081	-2.3019	-2.27122	0.0143682	0.0236439	1.18172	DNA metabolism;RNA metabolism OR transcription;other metabolic processes;stress response;other biological processes	cytosol;nucleus;other cytoplasmic organelle;other cell component	nucleic acid binding activity	2	38
Q9ES89	Exostosin-like 2 [OS=Mus musculus]	Extl2	-1.47664	-1.95615	-1.48279	-1.47934	-2.70442	-1.46856	NaN	NaN	NaN	-3.29037	-3.88962	-1.62189	0.064656	0.0884631	-1.17264	other metabolic processes	other membranes;cytosol;ER/Golgi;nucleus	other molecular function	2	23
P26040	Ezrin [OS=Mus musculus]	Ezr	3.30136	3.33712	3.25994	3.26183	3.31919	3.2329	4.4458	3.74041	4.41402	4.28788	4.86128	4.26136	3.48925e-05	0.000173316	1.04973	cell adhesion;cell cycle OR cell proliferation;cell organization and biogenesis;transport;signal transduction;other biological processes	plasma membrane;other membranes;cytosol;cytoskeleton;nucleus;other cytoplasmic organelle;other cell component	cytoskeletal activity;other molecular function	12	618
O08914	Fatty-acid amide hydrolase 1 [OS=Mus musculus]	Faah	-0.567127	-0.101297	-0.686008	-0.813033	-0.924417	-0.624753	NaN	-4.03959	NaN	0.276402	-0.475617	NaN	0.401191	0.4536	-0.793494	other metabolic processes;other biological processes	other membranes;ER/Golgi	other molecular function	7	79
Q05816	Fatty acid-binding protein 5 [OS=Mus musculus]	Fabp5	5.07799	4.53403	4.97785	4.62683	4.91147	4.93231	3.13321	2.4792	1.45777	4.61627	3.46329	1.43566	0.00225683	0.00494052	-2.07918	other metabolic processes;transport;other biological processes	non-structural extracellular;cytosol;nucleus;other cell component	transporter activity;other molecular function	9	457
P51880	Fatty acid-binding protein, brain [OS=Mus musculus]	Fabp7	6.76791	6.72487	6.54455	6.73296	6.95578	6.69997	6.36684	6.00311	6.10865	6.39019	6.76285	6.23374	0.00560018	0.0106	-0.426774	cell cycle OR cell proliferation;transport;developmental processes;other biological processes	cytosol;nucleus;other cell component	other molecular function	8	1255
Q920L1	Acyl-CoA (8-3)-desaturase [OS=Mus musculus]	Fads1	-0.373999	0.0502682	-0.0273228	1.05849	-0.253359	-0.133664	1.8378	NaN	NaN	NaN	-1.34412	0.476233	0.702217	0.739397	0.269903	other metabolic processes;stress response	other membranes;mitochondrion;ER/Golgi	other molecular function	6	63
Q9Z0R9	Acyl-CoA 6-desaturase [OS=Mus musculus]	Fads2	2.00491	2.19964	2.27937	2.20197	2.57811	2.26398	0.608544	4.12789	-0.604692	-1.82665	1.46818	0.804204	0.101985	0.132993	-1.49175	other metabolic processes	other membranes;ER/Golgi	other molecular function	9	220
P35505	Fumarylacetoacetase [OS=Mus musculus]	Fah	-6.71147	-3.21629	-6.67626	NaN	-2.4056	-3.71122	2.54256	-3.90676	2.4847	2.375	4.67021	4.08209	0.0026719	0.00569456	6.58547	other metabolic processes		other molecular function	4	50
Q3TC72	Fumarylacetoacetate hydrolase domain-containing protein 2A [OS=Mus musculus]	Fahd2	-1.45802	-1.84115	-1.72576	-2.81967	-3.62343	-1.55902	-4.93869	NaN	-3.57892	-1.63834	1.50273	1.44363	0.56996	0.61277	0.729259			other molecular function	5	38
Q8VE88	Protein FAM114A2 [OS=Mus musculus]	Fam114a2	-1.6666	-1.5376	-1.88025	-1.92158	-1.43961	-1.2963	-1.64085	NaN	-2.73648	-1.08013	NaN	NaN	0.594849	0.636417	-0.195496				4	29
Q6A0A9	Constitutive coactivator of PPAR-gamma-like protein 1 [OS=Mus musculus]	FAM120A	2.28482	2.51414	2.33845	2.38383	2.17529	2.4066	-1.88174	NaN	-5.88445	-4.84037	-0.0533428	-1.37874	0.000563836	0.00154115	-5.15825		plasma membrane;other membranes;cytosol;nucleus	nucleic acid binding activity	19	394
Q8C3F2	Constitutive coactivator of PPAR-gamma-like protein 2 [OS=Mus musculus]	Fam120c	1.87157	1.79594	1.94284	1.72681	1.70048	1.84293	0.544612	NaN	NaN	-4.68776	NaN	-0.362625	0.0165408	0.0266927	-3.31535		nucleus		15	327
Q5XG69	Soluble lamin-associated protein of 75 kDa [OS=Mus musculus]	Fam169a	2.26653	1.07312	2.05569	2.01481	1.50952	1.5078	-2.696	NaN	NaN	2.50936	0.714384	2.456	0.346508	0.399716	-0.991976		other membranes;nucleus		7	119
A2A699	Protein FAM171A2 [OS=Mus musculus]	Fam171a2	1.52286	1.56389	1.36408	1.6312	1.36212	1.29745	3.33489	2.56712	3.28989	2.50246	3.36755	2.82549	4.6632e-06	3.82383e-05	1.5243		other membranes		10	322
Q8VCS3	Glycosaminoglycan xylosylkinase [OS=Mus musculus]	Fam20b	-2.3544	-1.83015	-1.53232	-1.43099	-1.75869	-1.49988	-1.26326	-2.35012	0.667209	-4.87404	-4.28469	-2.03966	0.474401	0.522575	-0.62302	protein metabolism;other metabolic processes	other membranes;ER/Golgi;nucleus;other cell component	kinase activity;other molecular function	5	49
Q8BYI8	Protein FAM234B [OS=Mus musculus]	Fam234b	-2.09324	-2.08821	-2.50417	-2.35553	-1.83965	-2.38785	-0.0603399	NaN	-0.435796	-0.172784	-0.173296	-0.113242	6.23996e-08	1.67716e-06	2.02035		other membranes;cytoskeleton;ER/Golgi		3	51
Q91VU0	Protein FAM3C [OS=Mus musculus]	Fam3c	0.0361843	0.0128841	-0.0818787	-0.368503	0.32349	-0.27053	-0.779863	0.758476	-1.67316	-1.76587	-0.751285	1.84278	0.580473	0.622966	-0.336763		non-structural extracellular;ER/Golgi;other cell component	other molecular function	4	52
Q80VD1	Protein FAM98B [OS=Mus musculus]	Fam98b	1.33015	1.3332	1.68139	2.69795	1.78555	1.96734	0.110097	NaN	NaN	-1.63458	-0.0911818	0.502645	0.0017638	0.00398006	-2.07752	protein metabolism;other metabolic processes;other biological processes	nucleus;other cell component	other molecular function	7	200
F8VPU2	FERM, ARHGEF and pleckstrin domain-containing protein 1 [OS=Mus musculus]	Farp1	2.96909	3.22091	3.07161	2.88244	3.07594	2.96925	3.21577	2.22039	3.12214	2.48856	3.38993	2.67717	0.376665	0.429384	-0.179214	cell-cell signaling;cell organization and biogenesis;developmental processes;signal transduction;other biological processes	plasma membrane;other membranes;cytosol;cytoskeleton;other cell component	enzyme regulator activity;cytoskeletal activity;other molecular function	22	508
Q8C0C7	Phenylalanine--tRNA ligase alpha subunit [OS=Mus musculus]	Farsa	3.22206	3.18089	3.17306	3.30843	3.47538	3.39425	3.82039	1.75151	2.57569	1.73667	3.92399	3.75367	0.412373	0.464616	-0.365357	cell organization and biogenesis;protein metabolism;RNA metabolism OR transcription;other metabolic processes	other cell component	nucleic acid binding activity;other molecular function	16	479
Q9WUA2	Phenylalanine--tRNA ligase beta subunit [OS=Mus musculus]	Farsb	3.47973	3.58451	3.61886	3.69195	3.78235	3.64259	1.71939	0.890118	0.75843	1.4072	2.70597	2.11092	5.63604e-05	0.000253884	-2.03466	cell organization and biogenesis;protein metabolism;RNA metabolism OR transcription;other metabolic processes	other cell component	nucleic acid binding activity;other molecular function	19	571
P19096	Fatty acid synthase [OS=Mus musculus]	Fasn	6.93719	6.95356	6.70392	6.52957	6.82984	6.55215	6.06834	5.22473	5.14733	5.44499	6.7759	6.15785	0.00578627	0.0109181	-0.947848	other metabolic processes;stress response;other biological processes	plasma membrane;other membranes;cytosol;ER/Golgi;other cell component	other molecular function	86	3208
P35550	rRNA 2'-O-methyltransferase fibrillarin [OS=Mus musculus]	Fbl	-2.44895	-2.81011	-2.91291	-2.22245	-2.1016	-2.89256	-0.20728	NaN	-0.870874	NaN	0.187997	1.13371	0.000118541	0.000453003	2.62565	cell organization and biogenesis;RNA metabolism OR transcription;other metabolic processes;other biological processes	nucleus;other cell component	nucleic acid binding activity;other molecular function	1	45
Q80WS3	rRNA/tRNA 2'-O-methyltransferase fibrillarin-like protein 1 [OS=Mus musculus]	Fbll1	-1.85684	-2.21276	-2.3486	-2.28196	-2.09231	-2.31955	-1.83544	NaN	NaN	NaN	0.049202	1.39275	0.0131539	0.0218539	2.05417	cell organization and biogenesis;RNA metabolism OR transcription;other metabolic processes;developmental processes	nucleus;other cell component	nucleic acid binding activity;other molecular function	1	36
Q80UW2	F-box only protein 2 [OS=Mus musculus]	Fbxo2	-2.01878	-2.01478	-2.36574	-2.48386	-1.86674	-2.06403	-2.86457	NaN	-3.32056	-3.06166	-4.15398	NaN	0.00141267	0.00330488	-1.21454	protein metabolism;other metabolic processes;other biological processes	plasma membrane;other membranes;cytosol;ER/Golgi;other cell component	other molecular function	3	37
Q6NS60	F-box only protein 41 [OS=Mus musculus]	Fbxo41	1.00334	0.788021	1.00829	0.866412	0.632215	0.382569	-2.37032	-6.42423	NaN	-3.39794	-2.62632	-5.41298	9.73031e-05	0.000389696	-4.8265				11	117
Q5SRY7	F-box/WD repeat-containing protein 11 [OS=Mus musculus]	Fbxw11	-3.3131	-3.43298	-3.03508	-3.0793	-3.47007	-3.28551	-3.80254	NaN	NaN	NaN	-2.2967	-3.96254	0.822638	0.848598	-0.0845879	cell-cell signaling;cell cycle OR cell proliferation;cell organization and biogenesis;protein metabolism;other metabolic processes;transport;developmental processes;signal transduction;other biological processes	cytosol;cytoskeleton;nucleus;other cell component	cytoskeletal activity;other molecular function	1	26
Q920E5	Farnesyl pyrophosphate synthase [OS=Mus musculus]	Fdps	5.13756	5.12559	4.65547	4.61529	4.95846	4.66975	3.37274	2.74253	1.33417	1.74181	2.23243	1.9051	8.23718e-06	5.83432e-05	-2.63889	other metabolic processes;other biological processes	cytosol;mitochondrion;nucleus;other cytoplasmic organelle;other cell component	other molecular function	14	572
P22315	Ferrochelatase, mitochondrial [OS=Mus musculus]	Fech	-0.300819	0.350088	0.245108	0.291331	0.87418	0.924167	NaN	NaN	-4.40135	-2.84427	-2.69281	NaN	7.37046e-05	0.000312792	-3.71016	cell organization and biogenesis;other metabolic processes;other biological processes	other membranes;mitochondrion	nucleic acid binding activity;other molecular function	6	68
Q8CIB5	Fermitin family homolog 2 [OS=Mus musculus]	Fermt2	1.06329	0.844738	0.908398	0.641013	1.01515	0.599191	1.95628	2.28203	0.0228672	5.00891	-0.0815334	-0.542509	0.503907	0.550068	0.595712	cell adhesion;cell-cell signaling;cell organization and biogenesis;developmental processes;signal transduction;other biological processes	plasma membrane;other membranes;cytosol;cytoskeleton;nucleus;other cell component	signal transduction activity or receptor binding;cytoskeletal activity;other molecular function	16	153
P97807	Fumarate hydratase, mitochondrial [OS=Mus musculus]	Fh	3.49224	3.75864	3.79511	4.01928	4.04041	3.90882	2.01574	NaN	3.37293	3.64189	2.4117	2.08618	0.0061271	0.0114275	-1.13006	DNA metabolism;other metabolic processes;stress response;other biological processes	cytosol;mitochondrion;nucleus;other cell component	other molecular function	11	294
P97447	Four and a half LIM domains protein 1 [OS=Mus musculus]	Fhl1	1.27887	1.38956	1.09507	0.871182	0.882511	1.08359	-1.01012	NaN	NaN	NaN	-0.136141	-2.46607	0.00158491	0.00364708	-2.30424	other biological processes	plasma membrane;other membranes;cytosol;nucleus;other cell component	other molecular function	6	180
Q9JI19	Acidic fibroblast growth factor intracellular-binding protein [OS=Mus musculus]	Fibp	-2.3122	-1.71342	-2.04215	-1.69399	-1.23872	-1.78458	-2.78652	0.619402	-4.24476	NaN	-3.68887	-1.95903	0.454658	0.504736	-0.614447		other membranes;nucleus;other cell component	other molecular function	3	38
Q9CQ92	Mitochondrial fission 1 protein [OS=Mus musculus]	Fis1	0.721731	0.563421	0.76701	0.829604	0.964449	0.71518	-2.059	NaN	-4.27269	-0.677214	NaN	0.587185	0.0209451	0.0326038	-2.36566	cell organization and biogenesis;other metabolic processes;stress response;signal transduction;other biological processes	other membranes;mitochondrion;ER/Golgi;other cytoplasmic organelle;other cell component	other molecular function	6	117
Q8BQB4	Four-jointed box protein 1 [OS=Mus musculus]	Fjx1	0.599165	-1.01315	1.77682	0.292846	-0.916479	-1.56747	2.68061	1.70098	1.8622	2.80386	4.01583	3.02857	0.00100615	0.00252082	2.82005	cell-cell signaling;developmental processes	non-structural extracellular		6	39
P26883	Peptidyl-prolyl cis-trans isomerase FKBP1A [OS=Mus musculus]	Fkbp1a	4.10425	4.03848	3.80659	3.98699	3.92268	3.82224	2.68621	3.25424	1.14456	NaN	1.06908	1.31568	0.000731172	0.00191626	-2.05292	cell cycle OR cell proliferation;transport;developmental processes;signal transduction;other biological processes	plasma membrane;other membranes;cytosol;cytoskeleton;ER/Golgi;other cell component	signal transduction activity or receptor binding;other molecular function	5	239
P45878	Peptidyl-prolyl cis-trans isomerase FKBP2 [OS=Mus musculus]	Fkbp2	2.04093	2.08605	2.11091	1.99283	2.08393	2.16902	-0.896082	NaN	-4.06818	NaN	0.587678	-1.42667	0.0017632	0.00398006	-3.53143	protein metabolism;other metabolic processes	other membranes;ER/Golgi	other molecular function	4	155
Q62446	Peptidyl-prolyl cis-trans isomerase FKBP3 [OS=Mus musculus]	Fkbp3	3.11554	3.07889	3.23613	3.44122	3.21248	3.32617	0.780162	0.323757	-0.53012	0.0515203	0.330001	-0.546639	5.45084e-08	1.51558e-06	-3.16696		nucleus	other molecular function	10	294
P30416	Peptidyl-prolyl cis-trans isomerase FKBP4 [OS=Mus musculus]	Fkbp4	3.83664	3.91154	3.75297	3.95091	3.98997	3.99151	1.95551	0.592344	1.1308	1.48917	2.42037	-0.52083	8.26042e-05	0.00034081	-2.7277	cell organization and biogenesis;protein metabolism;other metabolic processes;transport;developmental processes;signal transduction;other biological processes	cytosol;cytoskeleton;mitochondrion;nucleus;other cell component	cytoskeletal activity;other molecular function	21	564
Q8BTM8	Filamin-A [OS=Mus musculus]	Flna	0.913103	0.972277	0.850826	0.443944	0.246904	0.491725	-0.752595	-0.637614	NaN	-1.61717	0.955482	0.0701485	0.031295	0.046358	-1.04948	cell cycle OR cell proliferation;cell organization and biogenesis;protein metabolism;RNA metabolism OR transcription;other metabolic processes;stress response;transport;developmental processes;signal transduction;other biological processes	plasma membrane;other membranes;cytosol;cytoskeleton;ER/Golgi;nucleus;other cell component	signal transduction activity or receptor binding;cytoskeletal activity;other molecular function	20	213
O08917	Flotillin-1 [OS=Mus musculus]	Flot1	2.80103	3.04016	2.75609	2.51227	2.71262	2.70886	2.76312	2.54033	2.75322	-1.73698	1.45708	-0.110228	0.0793741	0.106022	-1.47741	cell organization and biogenesis;stress response;transport;developmental processes;signal transduction;other biological processes	plasma membrane;other membranes;cytoskeleton;nucleus;other cytoplasmic organelle;other cell component	signal transduction activity or receptor binding;other molecular function	22	332
Q60634	Flotillin-2 [OS=Mus musculus]	Flot2	2.82557	3.23541	3.12862	3.03591	3.2679	3.21884	2.76166	2.27241	2.61604	1.36421	1.53703	1.14009	0.00235536	0.00513762	-1.17014	cell adhesion;transport;other biological processes	plasma membrane;other membranes;cytoskeleton;other cytoplasmic organelle;other cell component	signal transduction activity or receptor binding;other molecular function	19	419
A2APV2	Formin-like protein 2 [OS=Mus musculus]	Fmnl2	-0.493298	-0.888624	-0.871632	-1.62684	-1.09157	-1.26297	-4.1184	-2.03302	-2.89747	NaN	-2.16046	NaN	0.00327819	0.0067317	-1.76318	cell organization and biogenesis;other biological processes	cytosol	cytoskeletal activity;other molecular function	9	96
Q8K274	Ketosamine-3-kinase [OS=Mus musculus]	Fn3krp	-0.387072	-0.0934334	-0.362543	-0.695952	-0.431456	-0.632388	-0.566364	NaN	0.236536	0	0.478406	NaN	0.0534493	0.0747363	0.470952	other metabolic processes		kinase activity;other molecular function	8	86
Q8BIE6	FERM domain-containing protein 4A [OS=Mus musculus]	Frmd4a	1.81732	1.90709	1.79707	1.87728	1.82035	1.57035	1.89546	-3.48363	NaN	-2.19592	-1.09447	-1.41781	0.00422508	0.00835006	-3.05752	other biological processes	cytoskeleton;other cell component	other molecular function	18	250
E9Q8I9	Protein furry homolog [OS=Mus musculus]	Fry	-0.724554	-0.611931	-0.794056	-1.07161	-1.44966	-0.596019	-3.21298	-1.74043	-3.98864	NaN	-2.79397	-3.89113	0.000318533	0.000951274	-2.25079	cell organization and biogenesis;developmental processes;other biological processes	cytoskeleton;other cell component	enzyme regulator activity	9	86
Q61553	Fascin [OS=Mus musculus]	Fscn1	6.68032	6.51087	6.41365	6.50537	6.57081	6.55571	6.08109	6.33651	5.3224	5.30934	6.47842	5.97375	0.0131113	0.0217981	-0.622536	cell organization and biogenesis;other biological processes	plasma membrane;other membranes;cytosol;cytoskeleton;other cell component	cytoskeletal activity;other molecular function	26	1248
Q7TPM6	Fibronectin type III and SPRY domain-containing protein 1 [OS=Mus musculus]	Fsd1	2.41313	2.6902	2.48238	2.4438	2.64727	2.39607	-4.33196	-0.245413	-4.10696	-2.16152	-3.19111	-1.00966	2.39373e-05	0.0001316	-5.01991	cell cycle OR cell proliferation;cell organization and biogenesis;other biological processes	plasma membrane;other membranes;cytoskeleton;nucleus;other cell component	cytoskeletal activity;other molecular function	13	256
Q8BYN5	FSD1-like protein [OS=Mus musculus]	Fsd1l	1.84768	1.93311	1.79647	1.65238	1.55711	1.49784	2.29919	-1.29458	0.189129	NaN	1.05844	-0.224707	0.0420304	0.0600896	-1.3086				13	180
Q5STE3	Follistatin-related protein 4 [OS=Mus musculus]	Fstl4	-7.15977	-5.59214	-4.37302	-6.52077	NaN	-5.10544	0.377805	-1.14242	-1.83508	0.157457	1.27873	-0.0735455	1.76699e-05	0.000103245	5.54405	cell organization and biogenesis;other biological processes	non-structural extracellular;other cell component	other molecular function	5	24
P09528	Ferritin heavy chain [OS=Mus musculus]	Fth1	1.46043	1.54663	2.2321	2.5328	2.5012	2.31462	2.28594	-1.59207	2.6442	0.097538	2.97688	1.52656	0.321804	0.373878	-0.774788	transport;other biological processes	non-structural extracellular;other cytoplasmic organelle;other cell component	other molecular function	9	171
P29391	Ferritin light chain 1 [OS=Mus musculus]	Ftl1	3.10868	3.19516	3.78978	4.05424	3.94959	4.19288	2.24369	1.00933	2.36224	4.61672	4.30496	4.00128	0.331325	0.384032	-0.625348	transport;other biological processes	non-structural extracellular;other cytoplasmic organelle;other cell component	other molecular function	7	282
Q91WJ8	Far upstream element-binding protein 1 [OS=Mus musculus]	Fubp1	3.78442	3.52337	3.51122	3.32677	3.45672	3.50387	-1.95479	-0.81767	-2.62975	NaN	-1.82662	-1.76787	1.04424e-08	5.26073e-07	-5.31707	cell cycle OR cell proliferation;other biological processes	nucleus;other cell component	nucleic acid binding activity	16	597
Q99LJ1	Tissue alpha-L-fucosidase [OS=Mus musculus]	Fuca1	-3.16688	-3.22633	-3.05524	-2.85451	-3.04143	-3.36701	-3.10421	NaN	NaN	NaN	-0.0271988	-1.64245	0.0362949	0.0527312	1.52728	other metabolic processes	other cytoplasmic organelle;other cell component	other molecular function	2	20
P56959	RNA-binding protein FUS [OS=Mus musculus]	Fus	3.83572	3.93467	3.966	3.91087	3.9556	3.83844	2.82914	4.0141	1.78479	0.999206	2.24786	1.9919	0.00348336	0.00707493	-1.59572	cell organization and biogenesis;protein metabolism;RNA metabolism OR transcription;other metabolic processes;other biological processes	nucleus;other cell component	signal transduction activity or receptor binding;cytoskeletal activity;nucleic acid binding activity;other molecular function	9	318
Q9WTS2	Alpha-(1,6)-fucosyltransferase [OS=Mus musculus]	Fut8	-0.740618	-0.699957	-0.417057	-0.388169	-0.296503	-0.359157	0.615829	-1.16422	-0.0459223	0.323893	2.41922	1.50615	0.0592565	0.0817226	1.09273	protein metabolism;other metabolic processes;signal transduction;other biological processes	other membranes;ER/Golgi	other molecular function	9	109
Q61584	RNA-binding protein FXR1 [OS=Mus musculus]	Fxr1	1.8678	1.74068	1.75893	1.64058	1.6228	1.55896	-3.07022	-1.59521	NaN	NaN	NaN	-2.03819	3.04248e-06	2.85262e-05	-3.93283	cell organization and biogenesis;developmental processes;other biological processes	other membranes;cytosol;cytoskeleton;nucleus;other cell component	nucleic acid binding activity;other molecular function	13	175
P39688	Tyrosine-protein kinase Fyn [OS=Mus musculus]	Fyn	2.51156	2.74218	2.21187	2.4732	2.63798	2.73396	2.561	2.04967	2.84422	0.753482	3.11707	2.64436	0.544117	0.588123	-0.223493	cell cycle OR cell proliferation;cell organization and biogenesis;protein metabolism;other metabolic processes;stress response;developmental processes;signal transduction;other biological processes	plasma membrane;other membranes;cytosol;cytoskeleton;mitochondrion;ER/Golgi;nucleus;other cytoplasmic organelle;other cell component	signal transduction activity or receptor binding;enzyme regulator activity;cytoskeletal activity;kinase activity;other molecular function	9	500
Q61086	Frizzled-3 [OS=Mus musculus]	Fzd3	-3.48067	-3.06536	-4.02973	-3.08896	-3.22639	-3.61869	-0.791274	-0.201077	NaN	-1.43355	-0.844986	-1.63885	1.28334e-05	8.04246e-05	2.43635	cell-cell signaling;cell cycle OR cell proliferation;cell organization and biogenesis;developmental processes;signal transduction;other biological processes	plasma membrane;other membranes;other cell component	other molecular function	2	25
P97855	Ras GTPase-activating protein-binding protein 1 [OS=Mus musculus]	G3bp1	2.0706	2.19988	2.29635	2.33346	2.13824	2.3171	1.52185	0.312109	-1.43613	0.889749	0.299879	0.310596	0.000816684	0.00211516	-1.9096	cell organization and biogenesis;stress response;other biological processes	cytosol;nucleus;other cell component	translation activity;nucleic acid binding activity;other molecular function	11	207
P97379	Ras GTPase-activating protein-binding protein 2 [OS=Mus musculus]	G3bp2	3.8836	3.91576	4.21645	4.25156	4.29151	4.2372	-0.289996	0.39279	-0.711238	NaN	-0.716295	-2.30239	8.29152e-07	1.04884e-05	-4.85811	cell organization and biogenesis;stress response;transport;signal transduction;other biological processes	cytosol;other cell component	nucleic acid binding activity;other molecular function	16	479
Q00612	Glucose-6-phosphate 1-dehydrogenase X [OS=Mus musculus]	G6pdx	1.64038	1.69093	1.30503	1.24218	1.54673	1.43848	-0.124977	NaN	-1.14025	-0.827024	0.341238	-1.83858	0.000160016	0.000562616	-2.19521	other metabolic processes;stress response;other biological processes	plasma membrane;other membranes;cytosol;cytoskeleton;other cell component	other molecular function	12	234
P70699	Lysosomal alpha-glucosidase [OS=Mus musculus]	Gaa	1.78094	1.68813	1.48798	1.5378	1.67605	1.44303	0.830966	NaN	0.58146	0.0602112	0.748127	0.290531	3.03179e-05	0.000158035	-1.10006	cell organization and biogenesis;other metabolic processes;developmental processes;other biological processes	other membranes;other cytoplasmic organelle;other cell component	other molecular function	12	205
Q9WV18	Gamma-aminobutyric acid type B receptor subunit 1 [OS=Mus musculus]	Gabbr1	-0.245348	0.040554	0.34376	0.2172	-0.209028	0.455966	NaN	0.39097	NaN	NaN	-2.99092	1.25295	0.545566	0.589162	-0.549518	cell-cell signaling;signal transduction;other biological processes	non-structural extracellular;plasma membrane;other membranes;mitochondrion;ER/Golgi;other cell component	other molecular function	7	66
Q80T41	Gamma-aminobutyric acid type B receptor subunit 2 [OS=Mus musculus]	Gabbr2	-0.411629	-0.267174	0.218245	0.163608	0.255533	-0.0511923	-0.382817	-3.08212	-3.3793	NaN	-1.9881	-4.56283	0.00265592	0.00568556	-2.6636	cell-cell signaling;signal transduction	plasma membrane;other membranes;other cell component	other molecular function	6	90
Q00422	GA-binding protein alpha chain [OS=Mus musculus]	Gabpa	-4.2118	-3.85447	-3.85655	-3.84381	-3.54796	-3.86285	NaN	NaN	-1.01995	-5.83278	-2.22733	-5.01589	0.717799	0.752973	0.338921	developmental processes;other biological processes	nucleus;other cell component	nucleic acid binding activity;other molecular function	2	25
P62812	Gamma-aminobutyric acid receptor subunit alpha-1 [OS=Mus musculus]	Gabra1	-1.88256	-1.99101	-1.93085	-1.2187	-1.31971	-1.54938	-0.861789	-1.98599	-1.60315	-1.84392	-1.26695	-2.62292	0.866817	0.887359	-0.0487515	cell-cell signaling;cell organization and biogenesis;transport;developmental processes;signal transduction;other biological processes	plasma membrane;other membranes;other cell component	transporter activity;other molecular function	2	64
P63080	Gamma-aminobutyric acid receptor subunit beta-3 [OS=Mus musculus]	Gabrb3	0.60821	0.742277	0.889561	0.944276	0.913469	1.05842	-2.86803	NaN	NaN	-1.71851	-0.995375	-3.65038	0.000155483	0.000549918	-3.16744	cell-cell signaling;cell organization and biogenesis;transport;developmental processes;signal transduction;other biological processes	plasma membrane;other membranes;other cell component	transporter activity;other molecular function	4	106
P22723	Gamma-aminobutyric acid receptor subunit gamma-2 [OS=Mus musculus]	Gabrg2	-1.16308	-1.11861	-1.09971	-0.906205	-1.02004	-1.22631	-2.36644	-4.91671	NaN	-3.73636	-0.867377	-2.73556	0.0152828	0.0249454	-1.8355	cell-cell signaling;cell organization and biogenesis;transport;developmental processes;signal transduction;other biological processes	plasma membrane;other membranes;other cell component	transporter activity;other molecular function	4	45
P48318	Glutamate decarboxylase 1 [OS=Mus musculus]	Gad1	1.65951	2.00063	2.02406	2.96487	1.53888	1.85977	-0.682742	NaN	NaN	NaN	-2.67306	-0.597346	0.000448727	0.00126365	-3.32567	other metabolic processes;other biological processes	other membranes;other cell component	other molecular function	8	159
P48320	Glutamate decarboxylase 2 [OS=Mus musculus]	Gad2	1.27933	1.27354	1.3781	1.29403	1.36642	1.49962	-4.40567	NaN	-1.59619	5.19958	-3.07784	-2.82562	0.112724	0.145649	-2.68965	other metabolic processes;other biological processes	plasma membrane;other membranes;cytosol;ER/Golgi;other cell component	other molecular function	6	191
Q99KY4	Cyclin-G-associated kinase [OS=Mus musculus]	Gak	-0.770273	-0.542564	-0.753845	-0.889201	-0.641598	-0.64372	-3.83584	-3.4116	NaN	NaN	NaN	-2.13427	0.00019994	0.000674555	-2.42037	cell cycle OR cell proliferation;cell organization and biogenesis;other metabolic processes;transport;developmental processes;other biological processes	cytosol;ER/Golgi;other cell component	kinase activity;other molecular function	7	121
P61315	Galactose-3-O-sulfotransferase 3 [OS=Mus musculus]	Gal3st3	-5.40193	-5.11726	-5.91006	-5.02979	-2.71751	-4.09531	1.20341	0.994284	-1.14056	-0.972244	1.5798	-0.561329	2.88548e-05	0.000153069	4.89587	other metabolic processes	other membranes;ER/Golgi	other molecular function	3	31
Q6PB93	Polypeptide N-acetylgalactosaminyltransferase 2 [OS=Mus musculus]	Galnt2	0.703581	0.807724	0.865501	0.218686	0.299276	0.652133	1.98987	1.0911	1.88295	0.707993	1.97264	1.43655	0.00350033	0.00710343	0.922368	protein metabolism;other metabolic processes	non-structural extracellular;other membranes;ER/Golgi;other cell component	other molecular function	11	168
Q8BHN3	Neutral alpha-glucosidase AB [OS=Mus musculus]	Ganab	4.93052	5.01306	4.70426	4.80002	4.97764	4.84278	3.78584	3.20779	2.99892	3.59209	4.22546	3.9852	8.27017e-05	0.00034081	-1.2455	protein metabolism;other metabolic processes	ER/Golgi;other cell component	other molecular function	30	974
P06837	Neuromodulin [OS=Mus musculus]	Gap43	6.29356	6.46583	6.41844	6.22909	6.28531	6.21188	2.74106	2.16744	1.06936	1.58391	1.6967	1.56282	3.8317e-09	2.89652e-07	-4.5138	cell organization and biogenesis;stress response;developmental processes;other biological processes	plasma membrane;other membranes;other cell component	other molecular function	19	1415
P16858	Glyceraldehyde-3-phosphate dehydrogenase [OS=Mus musculus]	Gapdh	8.84935	8.85615	8.65087	8.74036	8.91348	8.69654	7.60728	7.12947	6.68453	6.37268	7.32386	7.00711	2.5442e-06	2.51201e-05	-1.76364	cell organization and biogenesis;protein metabolism;other metabolic processes;stress response;signal transduction;other biological processes	plasma membrane;other membranes;cytosol;cytoskeleton;nucleus;other cytoplasmic organelle;other cell component	enzyme regulator activity;cytoskeletal activity;other molecular function	15	2063
Q6PAR5	GTPase-activating protein and VPS9 domain-containing protein 1 [OS=Mus musculus]	Gapvd1	1.92735	1.84568	1.38857	1.4183	1.55492	1.47442	-2.98051	-0.685266	-4.32527	-3.86232	NaN	NaN	0.000110285	0.000429127	-4.56489	transport;other biological processes	plasma membrane;other membranes;cytosol;other cytoplasmic organelle;other cell component	enzyme regulator activity;other molecular function	19	231
Q9CZD3	Glycine--tRNA ligase [OS=Mus musculus]	Gars1	4.85618	4.98883	4.64471	4.71708	4.93036	4.65881	3.07532	2.75844	3.78282	1.38834	3.1545	3.59287	0.000396265	0.0011344	-1.84061	protein metabolism;RNA metabolism OR transcription;other metabolic processes	non-structural extracellular;cytosol;other cell component	other molecular function	25	780
Q64737	Trifunctional purine biosynthetic protein adenosine-3 [OS=Mus musculus]	Gart	1.57981	1.65294	1.41113	1.45134	1.429	1.28598	-2.48129	-3.09278	2.49031	3.47959	-0.85489	-0.220415	0.172816	0.213941	-1.58161	other metabolic processes;developmental processes;other biological processes	cytosol	other molecular function	12	163
Q60780	Growth arrest-specific protein 7 [OS=Mus musculus]	Gas7	3.39124	3.44678	4.00921	3.37971	3.84388	3.02023	-2.43706	-2.38313	1.12708	2.69783	2.28518	1.55701	0.00950198	0.0166923	-3.04069	cell organization and biogenesis;developmental processes;other biological processes	plasma membrane;other membranes;cytoskeleton;other cell component	cytoskeletal activity;other molecular function	12	264
Q8VHR5	Transcriptional repressor p66-beta [OS=Mus musculus]	Gatad2b	-0.465326	-0.436865	-0.164507	-0.0123301	-0.102633	-0.239663	-2.10819	-6.06985	-1.18229	NaN	-2.92513	NaN	0.00995138	0.0173183	-2.83448	cell organization and biogenesis;other biological processes	nucleus;other cell component	nucleic acid binding activity;other molecular function	8	101
Q9D172	Glutamine amidotransferase-like class 1 domain-containing protein 3, mitochondrial [OS=Mus musculus]	Gatd3	3.20329	3.19467	3.2616	3.26168	3.10814	3.25918	-2.1052	NaN	0.893102	-2.67077	-2.57529	NaN	9.05115e-05	0.000366746	-4.8293				10	178
Q9D964	Glycine amidinotransferase, mitochondrial [OS=Mus musculus]	Gatm	4.10358	3.94077	3.72938	3.79243	1.11584	3.98668	3.99666	-0.395673	3.50764	4.68808	5.64	4.57722	0.824217	0.849864	0.224208	other metabolic processes;other biological processes	other membranes;cytosol;mitochondrion	other molecular function	9	253
O88986	2-amino-3-ketobutyrate coenzyme A ligase, mitochondrial [OS=Mus musculus]	Gcat	-1.21537	-1.46094	-1.69018	-1.18964	-1.3258	-1.2674	1.63894	NaN	2.18475	2.13623	3.36611	2.78378	2.98478e-07	5.01401e-06	3.78018	other metabolic processes	nucleus	other molecular function	4	74
Q60759	Glutaryl-CoA dehydrogenase, mitochondrial [OS=Mus musculus]	Gcdh	-0.591654	-1.26179	-0.714018	-0.256175	-0.829823	-0.546182	0.234756	NaN	2.37875	2.43518	3.36922	2.60605	0.000242983	0.000782657	2.90473	other metabolic processes	mitochondrion	other molecular function	6	67
P97494	Glutamate--cysteine ligase catalytic subunit [OS=Mus musculus]	Gclc	0.650682	0.451426	0.445063	0.219445	0.39286	1.71317	-2.25727	-1.97783	-2.16009	-4.73286	-0.355321	-1.55103	0.00113936	0.0027644	-2.81784	cell organization and biogenesis;other metabolic processes;stress response;transport;other biological processes	cytosol;mitochondrion;other cell component	other molecular function	9	106
E9PVA8	Stalled ribosome sensor GCN1 [OS=Mus musculus]	Gcn1	2.13068	2.33617	2.2857	2.54303	2.36496	2.13303	0.581	1.70685	0.0253506	2.29742	2.19394	0.888663	0.0239854	0.0365369	-1.01672	cell organization and biogenesis;protein metabolism;other metabolic processes;stress response;other biological processes	cytosol;translational apparatus;other cell component	enzyme regulator activity;translation activity;other molecular function	41	562
Q9R111	Guanine deaminase [OS=Mus musculus]	Gda	4.96233	5.04901	5.13294	5.25922	5.34511	5.16655	1.66797	-0.438807	2.36854	-2.68743	1.04584	-0.0525665	6.54996e-05	0.000287036	-4.83527	other metabolic processes;other biological processes	cytosol	other molecular function	24	717
O88741	Ganglioside-induced differentiation-associated protein 1 [OS=Mus musculus]	Gdap1	2.02597	2.21748	2.33066	2.17102	2.44842	2.42402	-1.13467	NaN	NaN	NaN	-1.78851	-2.40983	1.08402e-06	1.29814e-05	-4.04727	cell organization and biogenesis;other biological processes	other membranes;cytosol;mitochondrion		7	167
Q8VE33	Ganglioside-induced differentiation-associated protein 1-like 1 [OS=Mus musculus]	Gdap1l1	3.13806	3.32553	3.21203	3.38261	3.35302	3.36354	0.872914	1.71997	1.2278	-4.02816	1.46617	1.10556	0.00874756	0.0155935	-2.90176				11	278
P50396	Rab GDP dissociation inhibitor alpha [OS=Mus musculus]	Gdi1	6.67811	6.70883	6.51836	6.62006	6.82935	6.63109	5.80766	4.52816	4.75238	4.38191	5.18976	5.07196	1.30352e-05	8.13306e-05	-1.709	cell organization and biogenesis;transport;signal transduction;other biological processes	cytosol;ER/Golgi;other cell component	enzyme regulator activity;other molecular function	21	1884
Q61598	Rab GDP dissociation inhibitor beta [OS=Mus musculus]	Gdi2	6.79794	6.85697	6.74812	6.78523	6.97659	6.80386	6.33927	5.31194	5.54117	5.56869	6.62627	6.18362	0.00199485	0.00444341	-0.899625	transport;signal transduction;other biological processes	other membranes;ER/Golgi;other cell component	enzyme regulator activity;other molecular function	25	1808
Q9CRY7	Lysophospholipase D GDPD1 [OS=Mus musculus]	Gdpd1	2.19084	2.16319	1.62275	1.37973	1.87738	1.5128	-1.70142	-2.86144	-0.420198	-1.49192	0.923649	-0.95577	0.000339226	0.00100439	-2.87563	other metabolic processes	other membranes;ER/Golgi;other cell component	other molecular function	10	175
Q8BX17	Gem-associated protein 5 [OS=Mus musculus]	Gemin5	4.04259	2.83119	-3.29161	3.57045	3.4913	2.62653	-1.87321	NaN	12.081	12.1852	9.99893	11.1029	0.0404127	0.0580512	6.48722	cell organization and biogenesis;protein metabolism;RNA metabolism OR transcription;other metabolic processes;other biological processes	cytosol;nucleus;other cell component	translation activity;nucleic acid binding activity	4	227
O54984	ATPase GET3 [OS=Mus musculus]	Get3	2.93307	2.99797	2.85205	2.86151	3.03814	2.95176	-0.475307	-2.00961	0.502668	-0.222442	0.960102	-1.18406	2.01992e-05	0.000115436	-3.34386	cell organization and biogenesis;other biological processes	other membranes;ER/Golgi;nucleus	other molecular function	8	205
P47856	Glutamine--fructose-6-phosphate aminotransferase [isomerizing] 1 [OS=Mus musculus]	Gfpt1	0.187078	-0.0437527	-0.458422	-0.407153	0.417135	-0.764895	-4.27202	-2.36128	NaN	-4.47018	1.42078	-1.4165	0.0698135	0.0943457	-2.04151	protein metabolism;other metabolic processes;other biological processes		other molecular function	8	88
P23591	GDP-L-fucose synthase [OS=Mus musculus]	Gfus	-0.154108	-0.282797	-0.277243	-0.376801	-0.159225	-0.49953	-0.996787	NaN	-2.69092	-2.22459	-0.274775	-1.72141	0.00955193	0.0167557	-1.29008	other metabolic processes;other biological processes		other molecular function	5	81
Q8BMI3	ADP-ribosylation factor-binding protein GGA3 [OS=Mus musculus]	Gga3	-0.973967	-1.1162	-2.25212	-1.01344	-0.825468	-1.34784	-3.51937	NaN	-1.91935	NaN	NaN	-6.25138	0.02027	0.0317366	-2.64186	protein metabolism;other metabolic processes;transport;other biological processes	other membranes;ER/Golgi;other cytoplasmic organelle;other cell component	other molecular function	2	51
Q9Z0L8	Gamma-glutamyl hydrolase [OS=Mus musculus]	Ggh	-0.644756	-1.23074	-0.188351	-0.10834	-0.251587	0.0311422	1.85438	0.00397968	NaN	-3.45514	1.57579	-1.80918	0.97289	0.979368	0.0327394	other metabolic processes;other biological processes	other cytoplasmic organelle;other cell component	other molecular function	4	61
Q99JP7	Glutathione hydrolase 7 [OS=Mus musculus]	Ggt7	0.44639	0.514532	0.440866	0.591872	0.845573	0.547652	-0.738801	NaN	-1.90226	-2.90691	-0.356841	-2.67321	0.000830764	0.00214474	-2.28008	other metabolic processes;other biological processes	plasma membrane;other membranes	other molecular function	7	133
Q6Y7W8	GRB10-interacting GYF protein 2 [OS=Mus musculus]	Gigyf2	-2.04075	-1.4395	-1.60471	-0.769462	-1.17413	-1.34134	2.73477	2.82518	1.12615	-0.801278	-1.85238	NaN	0.031773	0.0468937	2.20147	cell cycle OR cell proliferation;cell organization and biogenesis;protein metabolism;other metabolic processes;stress response;developmental processes;signal transduction;other biological processes	other membranes;cytosol;ER/Golgi;other cytoplasmic organelle;other cell component	other molecular function	4	42
Q9Z0G0	PDZ domain-containing protein GIPC1 [OS=Mus musculus]	Gipc1	0.423637	0.623755	0.28878	-0.50036	0.331902	0.238046	-2.55942	-5.81358	-2.04105	-0.634052	-1.02191	-4.15763	0.00492318	0.00946676	-2.9389	cell-cell signaling;transport;signal transduction;other biological processes	other membranes;cytosol;ER/Golgi;other cell component	signal transduction activity or receptor binding;enzyme regulator activity;cytoskeletal activity;other molecular function	8	111
Q68FF6	ARF GTPase-activating protein GIT1 [OS=Mus musculus]	Git1	3.2656	3.29709	2.97108	2.90897	2.89764	2.88231	-0.269474	-3.43722	-0.894659	NaN	-0.261967	-0.338846	4.52815e-05	0.000209038	-4.07755	cell organization and biogenesis;transport;developmental processes;signal transduction;other biological processes	cytosol;cytoskeleton;mitochondrion;other cytoplasmic organelle;other cell component	enzyme regulator activity;cytoskeletal activity;other molecular function	20	486
Q9JLQ2	ARF GTPase-activating protein GIT2 [OS=Mus musculus]	Git2	-2.03484	-2.14458	-3.2025	-2.66814	-3.31511	-3.70218	-5.47258	-4.40786	NaN	NaN	-3.25736	-1.53366	0.30404	0.355473	-0.823308	stress response;transport;developmental processes;other biological processes	nucleus;other cell component	enzyme regulator activity;other molecular function	4	85
P23242	Gap junction alpha-1 protein [OS=Mus musculus]	Gja1	-3.32801	-2.63269	-2.33624	-2.59621	-2.48501	-2.57192	1.22672	-0.428956	2.36214	1.66374	2.31538	1.97775	3.07063e-06	2.86227e-05	4.17781	cell-cell signaling;cell cycle OR cell proliferation;cell organization and biogenesis;stress response;transport;developmental processes;signal transduction;other biological processes	plasma membrane;other membranes;cytosol;cytoskeleton;mitochondrion;ER/Golgi;nucleus;other cytoplasmic organelle;other cell component	signal transduction activity or receptor binding;transporter activity;cytoskeletal activity;other molecular function	3	26
Q64516	Glycerol kinase [OS=Mus musculus]	Gk	-1.30917	-1.73312	-2.24179	-1.00947	-2.60698	-1.31203	0.21667	-0.705618	1.37924	-2.00075	-1.40876	NaN	0.0800869	0.106797	1.19825	other metabolic processes;other biological processes	other membranes;cytosol;mitochondrion;nucleus	kinase activity;other molecular function	5	34
P23780	Beta-galactosidase [OS=Mus musculus]	Glb1	1.12595	1.20428	1.15789	1.29076	1.28163	1.32621	-3.31217	NaN	NaN	NaN	-0.525648	-3.62863	0.000699782	0.00184197	-3.71994	other metabolic processes;other biological processes	non-structural extracellular;ER/Golgi;other cytoplasmic organelle;other cell component	other molecular function	8	186
Q61543	Golgi apparatus protein 1 [OS=Mus musculus]	Glg1	2.63069	2.72557	2.77953	2.76319	2.59387	2.98066	0.96882	3.8174	0.401355	1.16811	2.08917	1.08213	0.0435377	0.0620611	-1.15775	protein metabolism;other metabolic processes;developmental processes;signal transduction;other biological processes	extracellular matrix;plasma membrane;other membranes;cytoskeleton;ER/Golgi	other molecular function	23	440
Q9CPU0	Lactoylglutathione lyase [OS=Mus musculus]	Glo1	3.26274	3.21806	3.08756	2.91922	2.9569	3.0449	-0.291352	0.639804	-1.51366	NaN	-0.0459976	-1.87593	1.1869e-05	7.61568e-05	-3.69899	other metabolic processes;other biological processes	plasma membrane;other membranes;cytosol;nucleus	other molecular function	6	171
Q9CPV4	Glyoxalase domain-containing protein 4 [OS=Mus musculus]	Glod4	3.35528	3.4135	3.03092	3.10977	3.09495	3.00234	0.774579	-0.0547886	NaN	-1.97265	0.201317	-0.893365	1.99389e-05	0.000114566	-3.55678				15	357
Q9CQM9	Glutaredoxin-3 [OS=Mus musculus]	Glrx3	2.96868	2.99367	3.00913	2.87103	2.92982	2.62571	0.895007	-0.329487	NaN	2.10613	-0.13046	-1.43119	0.000823176	0.00212742	-2.67767	cell organization and biogenesis;protein metabolism;other metabolic processes;other biological processes	cytosol;cytoskeleton;nucleus;other cell component	other molecular function	10	253
D3Z7P3	Glutaminase kidney isoform, mitochondrial [OS=Mus musculus]	Gls	3.89398	4.04249	4.11484	4.25837	4.064	4.33784	-0.690359	0.965492	1.01515	NaN	-1.93244	-1.24229	1.58659e-05	9.42989e-05	-4.49547	cell-cell signaling;cell organization and biogenesis;other metabolic processes;other biological processes	cytosol;mitochondrion;other cell component	other molecular function	23	489
P26443	Glutamate dehydrogenase 1, mitochondrial [OS=Mus musculus]	Glud1	5.70337	5.68217	5.65596	5.64689	5.84748	5.74298	4.79588	1.26077	4.33262	5.22616	6.47739	6.2894	0.232744	0.279825	-0.982771	other metabolic processes;developmental processes;other biological processes	mitochondrion;ER/Golgi;other cell component	other molecular function	28	1115
P15105	Glutamine synthetase [OS=Mus musculus]	Glul	4.77491	4.52762	4.4988	4.32737	4.61847	4.11257	0	-0.10624	-0.857426	-1.33065	0.742768	-0.977115	3.63521e-08	1.19069e-06	-4.89807	cell cycle OR cell proliferation;protein metabolism;other metabolic processes;stress response;developmental processes;other biological processes	plasma membrane;other membranes;cytosol;ER/Golgi;other cell component	other molecular function	12	284
Q60648	Ganglioside GM2 activator [OS=Mus musculus]	Gm2a	2.63583	2.44538	2.78953	2.75842	2.45186	2.55432	0.719335	1.99446	0.428199	NaN	-0.280347	-0.115105	0.000356984	0.00103667	-2.05658	other metabolic processes;transport;other biological processes	plasma membrane;other membranes;cytosol;other cytoplasmic organelle	transporter activity;enzyme regulator activity;other molecular function	4	144
Q922H4	Mannose-1-phosphate guanyltransferase alpha [OS=Mus musculus]	Gmppa	-1.63583	-0.629459	-1.60312	-1.59165	-1.38884	-1.79497	-0.74068	-2.7387	-2.034	-1.2528	-1.66655	-1.90238	0.409967	0.462336	-0.281874	other metabolic processes	other cell component	other molecular function	5	71
Q8BTZ7	Mannose-1-phosphate guanyltransferase beta [OS=Mus musculus]	Gmppb	-1.24244	-0.0138817	-1.17259	-0.950664	-0.827923	-1.07514	-3.96861	NaN	NaN	-1.95565	NaN	-1.78212	0.0156718	0.025443	-1.68835	protein metabolism;other metabolic processes	other cell component	other molecular function	3	31
Q9DCZ1	GMP reductase 1 [OS=Mus musculus]	Gmpr	-1.85034	-1.90809	-3.96639	-3.47243	-3.52511	-2.85208	NaN	NaN	NaN	-2.53555	-2.09648	-2.34831	0.298945	0.350193	0.602296	other metabolic processes	other cell component	other molecular function	2	25
Q3THK7	GMP synthase [glutamine-hydrolyzing] [OS=Mus musculus]	Gmps	2.70652	2.84319	2.60356	2.63705	2.6757	2.75435	5.89036	2.09696	6.06964	-1.16288	2.14494	1.18257	0.99986	0.99986	0.000206947	other metabolic processes	cytosol	other molecular function	19	320
P21278	Guanine nucleotide-binding protein subunit alpha-11 [OS=Mus musculus]	Gna11	1.7343	1.80196	1.6762	1.67529	2.00649	1.80402	-2.29793	NaN	-1.52911	NaN	-1.21581	NaN	1.10721e-06	1.31938e-05	-3.464	cell-cell signaling;developmental processes;signal transduction;other biological processes	plasma membrane;other membranes;other cell component	signal transduction activity or receptor binding;enzyme regulator activity;other molecular function	5	420
P27601	Guanine nucleotide-binding protein subunit alpha-13 [OS=Mus musculus]	Gna13	0.367666	1.15171	1.53637	0.354798	0.418489	0.902566	3.71984	5.04746	1.44095	5.88378	-0.0626802	5.79399	0.0193244	0.0304532	2.84862	stress response;developmental processes;signal transduction;other biological processes	plasma membrane;other membranes;cytosol;nucleus;other cell component	signal transduction activity or receptor binding;other molecular function	7	320
B2RSH2	Guanine nucleotide-binding protein G(i) subunit alpha-1 [OS=Mus musculus]	Gnai1	2.77694	2.87331	2.61836	2.65501	2.74841	2.65539	-2.19921	-3.20349	-1.77091	-4.04737	-0.979252	2.15796	0.000562627	0.00153959	-4.39495	cell cycle OR cell proliferation;signal transduction;other biological processes	plasma membrane;other membranes;cytoskeleton;nucleus;other cell component	signal transduction activity or receptor binding;other molecular function	8	752
P08752	Guanine nucleotide-binding protein G(i) subunit alpha-2 [OS=Mus musculus]	Gnai2	6.04667	6.19568	6.07607	6.18816	6.35556	6.30593	3.77175	1.96958	3.5489	3.76937	4.5959	4.11587	3.7734e-05	0.000182557	-2.56612	cell-cell signaling;cell cycle OR cell proliferation;signal transduction;other biological processes	plasma membrane;other membranes;cytosol;cytoskeleton;nucleus;other cell component	signal transduction activity or receptor binding;other molecular function	10	773
Q9DC51	Guanine nucleotide-binding protein G(i) subunit alpha-3 [OS=Mus musculus]	Gnai3	0.515163	1.08331	0.456678	0.122142	0.344261	0.584561	NaN	-0.453985	-0.790816	NaN	-0.237475	NaN	0.00241351	0.00524082	-1.01178	cell cycle OR cell proliferation;cell organization and biogenesis;other metabolic processes;transport;signal transduction;other biological processes	plasma membrane;other membranes;cytoskeleton;ER/Golgi;nucleus;other cell component	signal transduction activity or receptor binding;other molecular function	6	603
P18872	Guanine nucleotide-binding protein G(o) subunit alpha [OS=Mus musculus]	Gnao1	7.10334	7.26192	7.04272	7.09205	7.22436	7.07091	4.53142	2.32248	3.95924	3.65195	4.65541	4.14448	2.87209e-06	2.76291e-05	-3.25506	transport;signal transduction;other biological processes	plasma membrane;other membranes;other cell component	signal transduction activity or receptor binding;other molecular function	15	1421
P21279	Guanine nucleotide-binding protein G(q) subunit alpha [OS=Mus musculus]	Gnaq	4.77367	4.89433	4.69918	4.7697	4.95229	4.86254	2.73078	2.03418	2.93334	1.76156	3.15258	2.24989	1.11862e-06	1.32644e-05	-2.34823	cell-cell signaling;developmental processes;signal transduction;other biological processes	plasma membrane;other membranes;ER/Golgi;nucleus;other cell component	signal transduction activity or receptor binding;enzyme regulator activity;other molecular function	11	572
Q6R0H7	Guanine nucleotide-binding protein G(s) subunit alpha isoforms XLas [OS=Mus musculus]	Gnas	3.47086	3.60505	3.28741	3.30476	3.38452	3.37971	-2.9917	-1.3313	-2.76583	NaN	0.471583	NaN	4.44296e-05	0.000207081	-5.05969	cell adhesion;cell organization and biogenesis;DNA metabolism;other metabolic processes;stress response;developmental processes;signal transduction;other biological processes	plasma membrane;other membranes;cytosol;ER/Golgi;nucleus;other cytoplasmic organelle;other cell component	signal transduction activity or receptor binding;enzyme regulator activity;cytoskeletal activity;other molecular function	8	545
O70443	Guanine nucleotide-binding protein G(z) subunit alpha [OS=Mus musculus]	Gnaz	2.71868	2.94879	2.71221	2.58358	2.72203	2.867	NaN	NaN	-1.76124	-3.9258	-1.93994	-4.11186	3.24008e-06	2.97396e-05	-5.69343	signal transduction;other biological processes	plasma membrane;other membranes;other cell component	signal transduction activity or receptor binding;enzyme regulator activity;other molecular function	12	355
P62874	Guanine nucleotide-binding protein G(I)/G(S)/G(T) subunit beta-1 [OS=Mus musculus]	Gnb1	5.42014	5.47904	5.30341	5.23614	5.33444	5.32572	3.97207	3.57848	3.52368	2.75343	4.09015	3.82536	5.73223e-06	4.41601e-05	-1.72595	cell cycle OR cell proliferation;stress response;developmental processes;signal transduction;other biological processes	plasma membrane;other membranes;other cell component	cytoskeletal activity;other molecular function	6	762
P62880	Guanine nucleotide-binding protein G(I)/G(S)/G(T) subunit beta-2 [OS=Mus musculus]	Gnb2	6.39464	6.40167	6.32162	6.13717	6.35587	6.35311	4.38153	NaN	4.00086	4.72612	5.78115	4.10455	0.000230742	0.000751232	-1.7285	signal transduction;other biological processes	plasma membrane;other membranes;other cell component	other molecular function	5	710
P62881	Guanine nucleotide-binding protein subunit beta-5 [OS=Mus musculus]	Gnb5	1.78156	1.83273	1.53109	1.56539	1.61772	1.6757	-3.98169	-4.6166	-1.05577	NaN	-4.40224	NaN	4.94594e-05	0.000225315	-5.18144	signal transduction;other biological processes	plasma membrane;other membranes;cytosol;nucleus;other cell component	enzyme regulator activity;other molecular function	6	130
Q9DAS9	Guanine nucleotide-binding protein G(I)/G(S)/G(O) subunit gamma-12 [OS=Mus musculus]	Gng12	0.217339	0.362673	0.282839	0.188014	0.0816422	0.366252	-1.12952	-1.16813	-1.28819	-0.995812	-0.954478	-1.18211	1.94839e-09	1.96381e-07	-1.3695	signal transduction	plasma membrane;other membranes	other molecular function	2	77
P05201	Aspartate aminotransferase, cytoplasmic [OS=Mus musculus]	Got1	5.31423	5.46533	5.1484	5.20783	5.36707	5.08008	1.93094	-1.61654	2.28155	-0.320684	1.69268	0.50965	2.6485e-05	0.000143971	-4.51755	other metabolic processes;signal transduction;other biological processes	cytosol;other cell component	other molecular function	20	718
P05202	Aspartate aminotransferase, mitochondrial [OS=Mus musculus]	Got2	6.0672	6.08567	6.1094	6.27536	6.24161	6.3631	3.86067	1.05753	2.05741	0.531875	2.75661	2.02738	6.97264e-06	5.17387e-05	-4.14181	other metabolic processes;transport;other biological processes	plasma membrane;other membranes;mitochondrion;other cell component	other molecular function	22	1037
Q9QZF2	Glypican-1 [OS=Mus musculus]	Gpc1	0.966265	1.39843	0.834795	0.726954	0.845495	0.592978	3.34667	2.75756	1.96725	1.22005	2.93925	2.33026	0.000927621	0.00236202	1.53269	cell organization and biogenesis;protein metabolism;other metabolic processes;developmental processes;other biological processes	non-structural extracellular;extracellular matrix;plasma membrane;other membranes;cytosol;ER/Golgi;nucleus;other cytoplasmic organelle;other cell component	other molecular function	13	200
Q8BKV1	Glypican-2 [OS=Mus musculus]	Gpc2	0.235868	0.712032	0.472273	-0.0477896	-0.0352573	-0.181886	4.07886	2.19343	3.60063	2.89495	4.34036	3.42053	3.38783e-06	3.06935e-05	3.22892	developmental processes;signal transduction;other biological processes	non-structural extracellular;extracellular matrix;plasma membrane;other membranes;ER/Golgi;other cell component		8	165
P51655	Glypican-4 [OS=Mus musculus]	Gpc4	1.68974	1.67619	1.76254	0.931548	1.17364	0.707019	0.388439	-2.10494	-0.581675	-1.20683	0.859883	-1.48591	0.00240953	0.00523689	-2.01195	cell adhesion;cell-cell signaling;cell organization and biogenesis;signal transduction;other biological processes	plasma membrane;other membranes;ER/Golgi;other cell component		10	159
Q3ULJ0	Glycerol-3-phosphate dehydrogenase 1-like protein [OS=Mus musculus]	Gpd1l	4.19544	4.17975	3.91037	4.02284	4.09425	4.00044	-4.32325	-0.764099	-3.00434	NaN	NaN	1.35184	0.000401477	0.00114525	-5.75214	other metabolic processes;other biological processes	plasma membrane;other membranes;cytosol;other cell component	other molecular function	16	431
Q64521	Glycerol-3-phosphate dehydrogenase, mitochondrial [OS=Mus musculus]	Gpd2	3.88243	4.24386	4.29875	4.36338	4.36068	4.37764	1.68435	2.08681	0.616639	4.137	1.89259	-1.08601	0.00346989	0.00705944	-2.69923	other metabolic processes;developmental processes;other biological processes	other cell component	other molecular function	31	674
Q8BUV3	Gephyrin [OS=Mus musculus]	Gphn	3.07186	3.14631	2.91442	3.04599	3.17039	2.93362	-1.39383	0.510509	NaN	-0.679105	-3.51747	NaN	0.000201538	0.000677113	-4.31707	cell organization and biogenesis;protein metabolism;other metabolic processes;other biological processes	plasma membrane;other membranes;cytosol;cytoskeleton;other cell component	signal transduction activity or receptor binding;cytoskeletal activity;other molecular function	21	403
P06745	Glucose-6-phosphate isomerase [OS=Mus musculus]	Gpi	6.39855	6.34331	6.10794	6.05658	6.1385	6.06914	3.58311	3.35966	3.05678	2.71083	3.52279	3.45185	2.81824e-09	2.43476e-07	-2.90483	other metabolic processes;stress response;developmental processes;signal transduction;other biological processes	plasma membrane;other membranes;cytosol	signal transduction activity or receptor binding;other molecular function	23	915
P35802	Neuronal membrane glycoprotein M6-a [OS=Mus musculus]	Gpm6a	5.55539	5.54574	5.28031	5.37706	5.60856	5.57496	6.27193	4.75938	5.73	6.14113	6.72084	6.14558	0.121315	0.155517	0.471141	cell organization and biogenesis;transport;developmental processes;other biological processes	plasma membrane;other membranes;other cell component	transporter activity	9	667
P35803	Neuronal membrane glycoprotein M6-b [OS=Mus musculus]	Gpm6b	4.18272	4.16151	3.87933	3.86783	4.30638	3.7896	5.75854	5.751	5.6845	5.85347	5.80599	5.57401	6.25859e-09	3.98125e-07	1.70669	cell organization and biogenesis;transport;developmental processes;other biological processes	plasma membrane;other membranes;other cell component	other molecular function	7	361
Q923Z0	G-protein coupled receptor family C group 5 member B [OS=Mus musculus]	Gprc5b	NaN	-3.27657	-5.69625	-4.87512	NaN	NaN	0.356305	NaN	-1.41301	0.41502	-0.887874	-0.174943	0.000899581	0.00231007	4.27508	signal transduction;other biological processes	non-structural extracellular;plasma membrane;other membranes;cytosol;nucleus;other cell component	enzyme regulator activity;other molecular function	2	14
Q3UNH4	G protein-regulated inducer of neurite outgrowth 1 [OS=Mus musculus]	Gprin1	4.33494	4.2058	4.46124	4.38778	4.37655	4.27429	-2.5617	-3.47276	-0.978521	-5.75879	-2.95111	-2.29533	5.10022e-07	7.75939e-06	-7.34314	cell organization and biogenesis;developmental processes	plasma membrane;other membranes;other cell component	other molecular function	28	1005
Q99LD4	COP9 signalosome complex subunit 1 [OS=Mus musculus]	Gps1	2.74885	2.69002	2.32516	2.41329	2.59471	2.21377	0.0353251	-1.99007	-1.55614	NaN	1.05018	-1.35799	0.000146079	0.000530577	-3.26137	protein metabolism;other metabolic processes	cytosol;nucleus;other cell component		14	294
Q6IR34	G-protein-signaling modulator 1 [OS=Mus musculus]	Gpsm1	2.85361	2.70825	2.31782	2.82882	2.68911	2.76057	-0.333817	-0.528083	0.10111	-0.736579	0.969136	-0.145766	7.70072e-07	1.00151e-05	-2.80536	cell cycle OR cell proliferation;cell organization and biogenesis;developmental processes;other biological processes	plasma membrane;other membranes;cytosol;ER/Golgi;nucleus;other cell component	enzyme regulator activity;other molecular function	20	427
Q60631	Growth factor receptor-bound protein 2 [OS=Mus musculus]	Grb2	2.14338	1.83221	2.14946	2.13112	2.23438	1.945	-1.23318	-1.61644	NaN	NaN	-1.26839	-3.42038	1.26797e-05	7.98756e-05	-3.95719	cell organization and biogenesis;stress response;transport;developmental processes;signal transduction;other biological processes	plasma membrane;other membranes;cytosol;ER/Golgi;nucleus;other cytoplasmic organelle;other cell component	signal transduction activity or receptor binding;enzyme regulator activity;other molecular function	12	255
P23818	Glutamate receptor 1 [OS=Mus musculus]	Gria1	1.08055	1.20218	1.20402	1.82568	1.48669	1.62326	0.64408	NaN	-0.737549	-1.48809	-1.14091	-2.3019	0.000519367	0.00143419	-2.40861	cell-cell signaling;cell organization and biogenesis;transport;developmental processes;signal transduction;other biological processes	non-structural extracellular;plasma membrane;other membranes;ER/Golgi;other cytoplasmic organelle;other cell component	signal transduction activity or receptor binding;transporter activity;cytoskeletal activity;other molecular function	8	219
P23819	Glutamate receptor 2 [OS=Mus musculus]	Gria2	3.21019	3.22474	3.36114	3.50419	3.4884	3.54239	1.04109	-3.71532	-0.642106	-3.09905	0.864454	-1.4912	0.000219131	0.000720214	-4.5622	cell-cell signaling;cell organization and biogenesis;transport;signal transduction;other biological processes	non-structural extracellular;plasma membrane;other membranes;ER/Golgi;other cell component	signal transduction activity or receptor binding;transporter activity;cytoskeletal activity;other molecular function	18	437
Q61627	Glutamate receptor ionotropic, delta-1 [OS=Mus musculus]	Grid1	-4.02851	-2.31762	-2.57084	-3.48756	-3.67755	-3.44333	NaN	-1.64112	-5.18467	NaN	NaN	-3.16583	0.92488	0.937671	-0.0763016	cell-cell signaling;transport;signal transduction;other biological processes	plasma membrane;other membranes;other cell component	transporter activity;other molecular function	4	19
P35438	Glutamate receptor ionotropic, NMDA 1 [OS=Mus musculus]	Grin1	1.75259	1.05931	0.628361	0.633393	1.03148	1.12462	0.456656	0.509175	3.5854	-0.161592	0.83888	-0.253038	0.735235	0.769928	-0.209047	cell-cell signaling;cell organization and biogenesis;RNA metabolism OR transcription;other metabolic processes;transport;developmental processes;signal transduction;other biological processes	non-structural extracellular;plasma membrane;other membranes;ER/Golgi;other cell component	signal transduction activity or receptor binding;transporter activity;other molecular function	12	184
Q01097	Glutamate receptor ionotropic, NMDA 2B [OS=Mus musculus]	Grin2b	1.08748	1.25736	1.14579	1.4269	1.33873	1.39773	1.80622	1.78774	0.558552	-2.00171	1.73202	NaN	0.472134	0.520315	-0.499101	cell-cell signaling;cell organization and biogenesis;stress response;transport;developmental processes;signal transduction;other biological processes	non-structural extracellular;plasma membrane;other membranes;cytoskeleton;ER/Golgi;other cytoplasmic organelle;other cell component	signal transduction activity or receptor binding;transporter activity;other molecular function	13	255
Q8VD04	GRIP1-associated protein 1 [OS=Mus musculus]	Gripap1	-0.911505	-1.42655	-1.34379	-1.73412	-0.906986	-1.23321	-1.51324	NaN	NaN	-4.95612	-3.78574	NaN	0.0164702	0.026632	-2.159	transport;other biological processes	plasma membrane;other membranes;cytosol;nucleus;other cytoplasmic organelle;other cell component	signal transduction activity or receptor binding;enzyme regulator activity;other molecular function	8	52
Q99MK8	Beta-adrenergic receptor kinase 1 [OS=Mus musculus]	Grk2	2.42148	2.3705	2.40884	2.52676	2.61232	2.56518	1.86927	1.30608	2.82093	-2.24503	-0.607421	-0.832211	0.0231365	0.0354535	-2.09891	other metabolic processes;stress response;transport;developmental processes;signal transduction;other biological processes	plasma membrane;other membranes;nucleus;other cell component	signal transduction activity or receptor binding;kinase activity;other molecular function	15	332
P97772	Metabotropic glutamate receptor 1 [OS=Mus musculus]	Grm1	-2.83078	-2.33625	-2.31754	-4.20199	-2.67659	-2.3241	-0.952807	NaN	-3.56308	-5.46406	-4.99886	-2.17095	0.455573	0.505422	-0.648744	cell-cell signaling;transport;signal transduction;other biological processes	plasma membrane;other membranes;nucleus;other cell component	other molecular function	2	15
Q14BI2	Metabotropic glutamate receptor 2 [OS=Mus musculus]	Grm2	-1.32038	-0.786161	-1.58786	-1.61753	-0.886627	-1.53701	NaN	-6.00863	-5.9794	-2.87359	-6.04664	-5.56185	6.68965e-05	0.000291206	-4.00476	other metabolic processes;transport;signal transduction;other biological processes	plasma membrane;other membranes;other cell component	other molecular function	5	81
Q9QYS2	Metabotropic glutamate receptor 3 [OS=Mus musculus]	Grm3	-0.332079	-0.305006	-0.333958	-1.22109	-0.828915	-0.14371	-4.28942	-0.35628	-0.58952	-0.873695	0.397383	-0.311982	0.511392	0.557233	-0.476459	cell-cell signaling;other metabolic processes;signal transduction;other biological processes	plasma membrane;other membranes;other cell component	other molecular function	6	69
Q3UVX5	Metabotropic glutamate receptor 5 [OS=Mus musculus]	Grm5	0.710594	0.829336	0.608664	0.945365	0.789223	0.964585	2.31264	-0.668146	-2.67255	-2.12638	-2.30911	4.39489	0.424135	0.475873	-0.98607	cell-cell signaling;cell organization and biogenesis;signal transduction;other biological processes	plasma membrane;other membranes;other cell component	signal transduction activity or receptor binding;other molecular function	11	155
Q2NL51	Glycogen synthase kinase-3 alpha [OS=Mus musculus]	Gsk3a	2.15394	2.3734	2.12975	2.21474	2.2614	2.13446	-2.95776	NaN	-5.4261	NaN	0.049551	-1.52936	0.000949093	0.00240152	-4.6772	cell-cell signaling;cell organization and biogenesis;protein metabolism;other metabolic processes;transport;developmental processes;signal transduction;other biological processes	cytosol;cytoskeleton;mitochondrion;nucleus;other cell component	signal transduction activity or receptor binding;kinase activity;other molecular function	8	301
Q9WV60	Glycogen synthase kinase-3 beta [OS=Mus musculus]	Gsk3b	4.34341	4.40636	4.24166	4.10553	4.1454	4.19165	2.27202	0.50825	1.68401	-0.0934935	2.56396	2.18777	0.000105424	0.000414669	-2.71858	cell-cell signaling;cell cycle OR cell proliferation;cell organization and biogenesis;protein metabolism;RNA metabolism OR transcription;other metabolic processes;stress response;transport;developmental processes;signal transduction;other biological processes	plasma membrane;other membranes;cytosol;cytoskeleton;mitochondrion;nucleus;other cell component	signal transduction activity or receptor binding;cytoskeletal activity;kinase activity;other molecular function	13	510
P13020	Gelsolin [OS=Mus musculus]	Gsn	-1.42066	-0.965343	-1.18972	-1.32064	-1.2286	-1.0807	-1.82097	-0.39733	NaN	-2.76128	-1.81423	-2.36894	0.121208	0.155463	-0.631607	cell organization and biogenesis;protein metabolism;other metabolic processes;stress response;transport;developmental processes;other biological processes	non-structural extracellular;plasma membrane;other membranes;cytosol;cytoskeleton;nucleus;other cell component	cytoskeletal activity;other molecular function	6	61
Q8R050	Eukaryotic peptide chain release factor GTP-binding subunit ERF3A [OS=Mus musculus]	Gspt1	3.06146	3.10005	2.88735	3.12486	3.30905	3.0233	0.0491686	0.0518541	-1.11748	NaN	2.00189	0.261797	0.000156865	0.000553144	-2.8349	cell organization and biogenesis;protein metabolism;RNA metabolism OR transcription;other metabolic processes;other biological processes	cytosol;translational apparatus;other cell component	nucleic acid binding activity;other molecular function	9	284
P47791	Glutathione reductase, mitochondrial [OS=Mus musculus]	Gsr	1.73814	1.89732	1.67967	1.56909	1.83081	1.77203	0.540822	NaN	0.266744	0.387335	0.679697	0.769436	5.69438e-07	8.30177e-06	-1.21904	other metabolic processes;stress response;other biological processes	plasma membrane;other membranes;cytosol	other molecular function	9	158
P24472	Glutathione S-transferase A4 [OS=Mus musculus]	Gsta4	1.16732	1.26948	1.3644	1.31819	1.36275	1.63623	-3.02013	-4.89639	-4.39282	-2.60064	-2.13101	NaN	4.07537e-06	3.45906e-05	-4.76126	other metabolic processes	other cell component	other molecular function	4	133
P10649	Glutathione S-transferase Mu 1 [OS=Mus musculus]	Gstm1	7.32071	7.40203	7.38586	7.21503	7.38502	7.45103	5.70205	4.50573	5.58552	5.67486	5.78197	5.41766	2.09538e-06	2.16612e-05	-1.91532	other metabolic processes;other biological processes	non-structural extracellular;cytosol;other cell component	other molecular function	12	1354
P48774	Glutathione S-transferase Mu 5 [OS=Mus musculus]	Gstm5	3.07199	2.98683	2.98841	2.88716	3.0643	3.04816	0.431982	-1.9658	-3.68651	-0.609225	2.67647	-1.89789	0.00167482	0.00381129	-3.84964	other metabolic processes;stress response;other biological processes	cytosol;cytoskeleton;other cell component	other molecular function	13	483
Q80W21	Glutathione S-transferase Mu 7 [OS=Mus musculus]	Gstm7	-1.9247	-1.71371	-2.13957	-2.47797	-1.78162	-2.15161	NaN	NaN	-1.4543	-1.59693	NaN	-0.516963	0.0193896	0.0305163	0.842133	other metabolic processes;stress response;other biological processes	cytosol;ER/Golgi;other cell component	signal transduction activity or receptor binding;other molecular function	2	572
O09131	Glutathione S-transferase omega-1 [OS=Mus musculus]	Gsto1	3.08252	3.10623	2.95498	3.19796	3.17204	3.05907	0.894132	0.834471	-0.091754	-2.45784	0.761107	0.537202	0.000199618	0.000674409	-3.01592	other metabolic processes;other biological processes	extracellular matrix;other membranes;cytosol;nucleus;other cell component	other molecular function	9	329
P19157	Glutathione S-transferase P 1 [OS=Mus musculus]	Gstp1	4.56928	4.61729	4.46273	4.65709	4.68375	4.5836	1.19695	4.1103	0.574021	1.46923	2.07354	2.54568	0.000452154	0.00127181	-2.60067	cell cycle OR cell proliferation;other metabolic processes;stress response;developmental processes;other biological processes	plasma membrane;other membranes;cytosol;mitochondrion;nucleus;other cell component	enzyme regulator activity;other molecular function	8	367
Q3THK3	General transcription factor IIF subunit 1 [OS=Mus musculus]	Gtf2f1	-2.1191	-1.96443	-2.42107	-2.6877	-4.16248	-3.7795	-4.87636	1.77264	2.58092	NaN	NaN	3.11777	0.0528375	0.0740521	3.50445	RNA metabolism OR transcription;other metabolic processes;other biological processes	nucleus;other cell component	enzyme regulator activity;nucleic acid binding activity;other molecular function	3	16
Q9ESZ8	General transcription factor II-I [OS=Mus musculus]	Gtf2i	0.501129	0.417076	0.543947	0.635192	0.463324	0.653661	-1.65558	NaN	NaN	NaN	0.358051	-2.47222	0.014285	0.0235231	-1.7923	RNA metabolism OR transcription;other metabolic processes;other biological processes	nucleus;other cell component	nucleic acid binding activity;other molecular function	8	135
O08582	GTP-binding protein 1 [OS=Mus musculus]	Gtpbp1	0.475294	0.505787	0.66078	0.52753	0.616907	0.65467	-1.29712	-2.0757	1.97479	-0.950264	-0.112574	0.72156	0.181735	0.223496	-0.863379	protein metabolism;other metabolic processes;other biological processes	cytosol;other cytoplasmic organelle	nucleic acid binding activity;other molecular function	8	157
Q9ERL9	Guanylate cyclase soluble subunit alpha-1 [OS=Mus musculus]	Gucy1a1	1.64778	1.71758	1.37741	1.41868	1.60291	1.43652	-1.72552	NaN	NaN	NaN	-0.98916	-3.16355	7.82756e-05	0.000325896	-3.49289	cell-cell signaling;other metabolic processes;signal transduction;other biological processes	cytosol;other cell component	other molecular function	16	238
O54865	Guanylate cyclase soluble subunit beta-1 [OS=Mus musculus]	Gucy1b1	2.37491	2.31735	2.31741	2.44119	2.49083	2.35018	-1.44885	-0.767232	NaN	-0.258176	-0.609681	-0.545416	3.66039e-08	1.19069e-06	-3.10785	cell-cell signaling;other metabolic processes;signal transduction;other biological processes	cytosol;other cell component	other molecular function	16	326
Q64520	Guanylate kinase [OS=Mus musculus]	Guk1	2.03026	1.86627	1.87489	1.63746	1.95048	1.94895	-2.45958	-1.93331	-0.605062	NaN	-0.119995	0.469228	0.000326045	0.000968923	-2.81446	other metabolic processes;transport	cytosol;other cell component	kinase activity;other molecular function	7	142
P12265	Beta-glucuronidase [OS=Mus musculus]	Gusb	-3.12856	-3.57976	-4.189	-2.59799	-3.28227	-4.16903	-1.43081	-3.39965	0.0325432	0.220686	0.876787	0.794017	0.00190841	0.00426659	3.0067	protein metabolism;other metabolic processes	non-structural extracellular;ER/Golgi;other cytoplasmic organelle;other cell component	signal transduction activity or receptor binding;other molecular function	3	45
P10922	Histone H1.0 [OS=Mus musculus]	H1-0	-0.712086	-0.32711	-1.10678	-0.572211	-1.19374	-0.860642	2.35341	-0.566468	4.59667	2.12452	3.56078	3.96978	0.0010947	0.00267214	3.46854	cell organization and biogenesis;other biological processes	cytoskeleton;ER/Golgi;nucleus;other cell component	nucleic acid binding activity;other molecular function	3	97
P43275	Histone H1.1 [OS=Mus musculus]	H1-1	0.447424	0.445539	0.104746	0.195451	0.116249	0.0934706	3.74432	NaN	7.2398	5.27085	5.67713	6.73826	3.92907e-06	3.38299e-05	5.50026	cell organization and biogenesis;other biological processes	nucleus;other cell component	nucleic acid binding activity;other molecular function	3	203
P15864	Histone H1.2 [OS=Mus musculus]	H1-2	3.60934	3.80976	3.51881	3.64207	3.72041	3.54008	6.51195	5.92527	9.7158	8.20072	8.18256	9.22544	3.2729e-05	0.000165662	4.32021	cell organization and biogenesis;other biological processes	nucleus;other cell component	nucleic acid binding activity;other molecular function	2	536
P43277	Histone H1.3 [OS=Mus musculus]	H1-3	-4.63684	-4.34669	-5.56838	-5.40579	-5.86273	NaN	NaN	NaN	2.81157	1.32228	0.906697	2.64039	3.03697e-06	2.85262e-05	7.08432	cell organization and biogenesis;other biological processes	nucleus;other cell component	nucleic acid binding activity;other molecular function	1	543
P43274	Histone H1.4 [OS=Mus musculus]	H1-4	1.10731	1.27906	0.985487	1.05995	1.50772	0.956414	4.48787	3.42999	7.50509	5.90791	6.14044	7.17993	3.03788e-05	0.000158035	4.62588	cell organization and biogenesis;other biological processes	nucleus;other cell component	nucleic acid binding activity;other molecular function	3	557
P43276	Histone H1.5 [OS=Mus musculus]	H1-5	0.994358	1.57414	0.990658	1.2086	0.710188	1.01422	4.31945	2.04851	7.36244	5.77016	5.33203	7.32573	0.000416866	0.0011808	4.27769	cell organization and biogenesis;other biological processes	nucleus;other cell component	nucleic acid binding activity;other molecular function	8	288
C0HKE3	Histone H2A type 1-D [OS=Mus musculus]	H2ac7	5.56085	5.88428	5.69575	5.66886	5.75226	5.5897	9.25813	9.02009	11.7077	11.2029	11.1695	12.2363	2.87116e-06	2.76291e-05	5.07382		nucleus;other cell component	nucleic acid binding activity;other molecular function	1	669
P27661	Histone H2AX [OS=Mus musculus]	H2ax	NaN	-1.95346	NaN	-2.53623	-7.4169	-2.61245	NaN	NaN	2.51225	NaN	4.45144	4.77411	0.00549217	0.01042	7.54236	cell cycle OR cell proliferation;DNA metabolism;other metabolic processes;stress response;developmental processes;other biological processes	cytoskeleton;nucleus;other cell component	nucleic acid binding activity;other molecular function	1	422
P0C0S6	Histone H2A.Z [OS=Mus musculus]	H2az1	0.831972	1.22151	1.18937	1.15196	1.1006	0.864152	4.42989	3.31426	7.35308	6.53467	6.84667	7.55899	3.82795e-05	0.000183	4.94633	cell organization and biogenesis;other biological processes	nucleus;other cell component	nucleic acid binding activity;other molecular function	3	489
P10853	Histone H2B type 1-F/J/L [OS=Mus musculus]	H2bc11;H2bc13;H2bc15;H2bc7	5.76182	5.71446	5.81532	5.90018	5.74641	5.7695	9.4572	8.88885	11.9505	10.947	11.1692	12.0153	2.92103e-06	2.78188e-05	4.95339	cell organization and biogenesis;other biological processes	non-structural extracellular;cytosol;nucleus;other cell component	nucleic acid binding activity;other molecular function	4	911
Q64524	Histone H2B type 2-E [OS=Mus musculus]	H2bc21	-3.10946	-2.55375	-2.49656	-2.43672	-2.6343	-2.39079	NaN	NaN	3.03101	2.10968	2.81454	3.55664	3.8557e-08	1.21177e-06	5.48157	stress response;other biological processes	non-structural extracellular;cytosol;nucleus;other cell component	nucleic acid binding activity;other molecular function	1	535
P02301	Histone H3.3C [OS=Mus musculus]	H3-5	3.87984	4.03927	3.76439	3.71728	4.01202	3.36103	6.64845	5.79024	10.4443	9.4462	9.32001	10.2936	0.000126876	0.000478059	4.86151	cell organization and biogenesis	nucleus;other cell component	nucleic acid binding activity;other molecular function	7	389
P62806	Histone H4 [OS=Mus musculus]	H4c1;H4c11;H4c12;H4c14;H4c16;H4c2;H4c3;H4c4;H4c6;H4c8;H4c9;Hist1h4m	6.26276	6.42907	6.31461	6.39739	6.34921	6.19945	9.72373	8.7673	12.3869	11.3175	11.628	12.474	1.60207e-05	9.47101e-05	4.72415	cell organization and biogenesis;other biological processes	nucleus;other cell component	nucleic acid binding activity;other molecular function	14	1415
Q8CFX1	GDH/6PGL endoplasmic bifunctional protein [OS=Mus musculus]	H6pd	NaN	-7.15981	-4.88983	-5.32859	NaN	NaN	-2.6377	-4.37044	-3.10864	NaN	-1.87862	-4.06808	0.0174807	0.0280112	2.58005	other metabolic processes;other biological processes	cytosol;ER/Golgi	other molecular function	2	12
Q8K2C9	Very-long-chain (3R)-3-hydroxyacyl-CoA dehydratase 3 [OS=Mus musculus]	Hacd3	3.05927	3.04083	3.2211	2.97964	3.30396	3.19591	NaN	NaN	-0.891159	NaN	1.10583	-1.01858	0.000143089	0.000522047	-3.40142	other metabolic processes;signal transduction;other biological processes	other membranes;ER/Golgi;nucleus	other molecular function	9	248
Q61425	Hydroxyacyl-coenzyme A dehydrogenase, mitochondrial [OS=Mus musculus]	Hadh	1.46653	1.48216	1.05446	1.05033	1.31907	0.976768	-0.180702	-1.04141	-1.32045	-3.71952	-3.62788	-3.05505	0.000277226	0.000868748	-3.38239	other metabolic processes;other biological processes	mitochondrion;nucleus;other cell component	other molecular function	6	134
Q8BMS1	Trifunctional enzyme subunit alpha, mitochondrial [OS=Mus musculus]	Hadha	3.71579	3.78669	3.81566	3.58714	3.71714	3.70575	0.170715	2.2011	-0.456294	1.80987	-1.13975	NaN	0.000383484	0.00110434	-3.20423	other metabolic processes;other biological processes	mitochondrion	other molecular function	24	647
Q99KB8	Hydroxyacylglutathione hydrolase, mitochondrial [OS=Mus musculus]	Hagh	2.04684	2.08911	1.79694	1.91445	1.9158	1.91471	-0.300488	NaN	-2.25463	NaN	-2.56709	NaN	0.000107301	0.000420681	-3.65371	other metabolic processes	mitochondrion;other cell component	other molecular function	7	197
Q9QUP5	Hyaluronan and proteoglycan link protein 1 [OS=Mus musculus]	Hapln1	-2.02894	-1.85954	-2.09146	-2.30541	-3.08536	-2.65227	NaN	-1.91872	-2.60247	NaN	-2.09964	NaN	0.681354	0.720051	0.130221	cell adhesion;developmental processes;other biological processes	non-structural extracellular;extracellular matrix;other cell component	other molecular function	3	28
Q61035	Histidine--tRNA ligase, cytoplasmic [OS=Mus musculus]	Hars1	3.39858	3.46508	3.31115	3.29628	3.62909	3.41058	1.6577	4.63311	0.507882	-1.99466	-0.68288	0.922055	0.0190995	0.0301775	-2.57793	protein metabolism;RNA metabolism OR transcription;other metabolic processes	cytosol;mitochondrion;other cell component	nucleic acid binding activity;other molecular function	16	466
P01942	Hemoglobin subunit alpha [OS=Mus musculus]	Hba	3.44087	3.44801	1.63266	2.40844	2.40875	1.28611	5.10175	5.36321	4.79175	5.63119	6.33524	6.2646	3.43977e-05	0.000171563	3.14381	other metabolic processes;transport;developmental processes;other biological processes	non-structural extracellular;cytosol;other cell component	signal transduction activity or receptor binding;other molecular function	8	295
P02088	Hemoglobin subunit beta-1 [OS=Mus musculus]	Hbb-b1	3.22713	3.16789	2.13664	2.69277	2.08332	1.57584	4.49494	4.71853	5.3817	6.45432	6.74736	6.74946	6.20569e-05	0.000274937	3.27712	other metabolic processes;transport;other biological processes	non-structural extracellular;cytosol;other cell component	other molecular function	9	390
P02104	Hemoglobin subunit epsilon-Y2 [OS=Mus musculus]	Hbb-y	NaN	NaN	-4.87701	-7.431	-7.61114	-7.17991	-2.20244	-1.64828	NaN	-3.10597	NaN	NaN	0.00310106	0.00644457	4.45587	other metabolic processes;transport;other biological processes	cytosol;other cell component	other molecular function	1	111
Q69ZS7	HBS1-like protein [OS=Mus musculus]	Hbs1l	-0.129208	0.018507	0.0340939	1.18261	-0.422836	-0.114011	0.732076	-4.33226	NaN	NaN	-1.36087	NaN	0.129546	0.164672	-1.74854	cell organization and biogenesis;protein metabolism;RNA metabolism OR transcription;other metabolic processes	cytosol;translational apparatus;other cell component	nucleic acid binding activity;other molecular function	7	60
Q61191	Host cell factor 1 [OS=Mus musculus]	Hcfc1	1.2062	1.01729	0.932337	0.854762	0.6749	0.85558	1.04436	-0.13118	0.457184	0.524626	2.76893	2.54256	0.584211	0.626422	0.277567	cell cycle OR cell proliferation;cell organization and biogenesis;developmental processes;other biological processes	nucleus;other cell component	nucleic acid binding activity;other molecular function	16	208
P70288	Histone deacetylase 2 [OS=Mus musculus]	Hdac2	0.990595	1.11922	1.20588	1.40803	1.46149	1.55301	1.06971	0.420674	0.916876	1.93744	3.01928	2.79628	0.383484	0.43613	0.403673	cell cycle OR cell proliferation;cell organization and biogenesis;protein metabolism;other metabolic processes;stress response;developmental processes;other biological processes	nucleus;other cell component	nucleic acid binding activity;other molecular function	9	186
Q9Z2V5	Histone deacetylase 6 [OS=Mus musculus]	Hdac6	0.69491	0.454777	0.370626	0.0172663	0.581888	0.37951	-4.86833	-1.42457	NaN	0.508208	0.0579548	0.0107059	0.115884	0.149188	-1.5597	cell organization and biogenesis;protein metabolism;other metabolic processes;stress response;transport;developmental processes;other biological processes	plasma membrane;other membranes;cytosol;cytoskeleton;nucleus;other cell component	cytoskeletal activity;nucleic acid binding activity;other molecular function	7	119
P51859	Hepatoma-derived growth factor [OS=Mus musculus]	Hdgf	3.12621	2.94747	3.04117	2.96687	2.94552	3.06916	2.06419	-0.532825	-2.59527	0.782749	1.51749	1.45439	0.00472646	0.009176	-2.56761	cell organization and biogenesis;signal transduction;other biological processes	non-structural extracellular;nucleus;other cell component	signal transduction activity or receptor binding;cytoskeletal activity;nucleic acid binding activity;other molecular function	11	304
Q3UMU9	Hepatoma-derived growth factor-related protein 2 [OS=Mus musculus]	Hdgfl2	1.27009	1.41007	1.51303	1.09084	1.04444	1.29606	-1.11625	NaN	-0.0217733	0.602341	1.26388	1.27701	0.0647371	0.0885241	-0.869716	cell organization and biogenesis;DNA metabolism;other metabolic processes;stress response;other biological processes	nucleus;other cell component	other molecular function	4	112
Q9JMG7	Hepatoma-derived growth factor-related protein 3 [OS=Mus musculus]	Hdgfl3	1.94736	2.09959	1.69614	1.71487	1.63243	1.82641	-0.0550985	-1.91746	NaN	1.57921	1.36972	2.09539	0.101384	0.132318	-1.20511	cell organization and biogenesis;developmental processes;signal transduction;other biological processes	cytosol;nucleus;other cell component	signal transduction activity or receptor binding;cytoskeletal activity;other molecular function	4	171
Q3UGR5	Haloacid dehalogenase-like hydrolase domain-containing protein 2 [OS=Mus musculus]	Hdhd2	1.69648	1.61365	1.55316	1.63641	1.68352	1.50265	1.04888	0.0254107	-1.17617	-0.387355	0.0649681	0.231442	0.000271541	0.000860362	-1.64645	other metabolic processes		other molecular function	5	184
Q8VDJ3	Vigilin [OS=Mus musculus]	Hdlbp	1.96503	2.07783	2.05029	1.97767	2.15705	1.86578	-1.10762	NaN	-1.74337	NaN	-0.964264	NaN	2.27864e-07	4.08299e-06	-3.28736	other metabolic processes;transport	non-structural extracellular;nucleus;other cell component	nucleic acid binding activity	19	313
Q8C547	HEAT repeat-containing protein 5B [OS=Mus musculus]	Heatr5b	-0.49403	-0.304115	-0.476202	-0.422679	-0.707737	-0.551768	-2.89112	-0.685853	0.706827	1.81346	-2.03808	NaN	0.875094	0.894318	-0.126199	transport;other biological processes	cytosol;nucleus;other cell component		9	148
Q69ZR2	E3 ubiquitin-protein ligase HECTD1 [OS=Mus musculus]	Hectd1	-0.504463	-0.426382	-0.696144	-0.644696	-0.463274	-0.584153	-5.18679	NaN	-3.36542	NaN	-4.99809	NaN	1.73041e-05	0.000101352	-3.96358	protein metabolism;other metabolic processes;developmental processes;other biological processes	nucleus	other molecular function	11	144
Q3U487	E3 ubiquitin-protein ligase HECTD3 [OS=Mus musculus]	Hectd3	-0.835402	-0.989653	-1.52549	-1.13407	-1.08714	-0.838651	0.924844	0.764212	NaN	-1.86846	NaN	0.304201	0.0706883	0.0953681	1.0996	protein metabolism;other metabolic processes	other cell component	other molecular function	5	94
Q6I6G8	E3 ubiquitin-protein ligase HECW2 [OS=Mus musculus]	Hecw2	0.37907	0.279501	0.253502	-0.0951338	0.0913944	0.197309	-3.03271	NaN	3.18665	NaN	-3.05922	1.57582	0.694464	0.732625	-0.516637	protein metabolism;other metabolic processes;other biological processes	cytoskeleton;other cell component	other molecular function	11	146
Q4U2R1	E3 ubiquitin-protein ligase HERC2 [OS=Mus musculus]	Herc2	-3.43476	-3.21317	-3.45261	-4.06183	-3.43259	-4.25698	-4.49612	NaN	NaN	NaN	-3.69106	-3.97779	0.200206	0.244025	-0.413	protein metabolism;DNA metabolism;other metabolic processes;stress response;other biological processes	plasma membrane;other membranes;cytosol;cytoskeleton;nucleus;other cell component	other molecular function	3	22
Q6PAV2	Probable E3 ubiquitin-protein ligase HERC4 [OS=Mus musculus]	Herc4	-0.784552	-0.216173	-1.50333	-1.8515	-1.16249	-0.753104	NaN	-6.81773	NaN	-5.89202	-3.83539	NaN	0.000297559	0.000912288	-4.46985	protein metabolism;other metabolic processes;other biological processes	cytosol;nucleus;other cell component	other molecular function	6	46
P29416	Beta-hexosaminidase subunit alpha [OS=Mus musculus]	Hexa	-1.4356	-0.941856	-1.00997	-0.706534	-0.604126	-0.791596	-0.410904	NaN	-3.39346	-2.38557	0.339062	-1.2159	0.441753	0.493352	-0.498405	cell organization and biogenesis;protein metabolism;other metabolic processes;developmental processes;signal transduction;other biological processes	other membranes;cytosol;other cytoplasmic organelle;other cell component	other molecular function	4	47
P20060	Beta-hexosaminidase subunit beta [OS=Mus musculus]	Hexb	-1.45508	-2.13348	-0.994333	-1.78945	-1.35235	-1.59959	-3.09233	NaN	-2.58051	-4.00469	NaN	NaN	0.00230047	0.00502242	-1.67179	cell organization and biogenesis;protein metabolism;other metabolic processes;developmental processes;other biological processes	non-structural extracellular;other membranes;other cytoplasmic organelle;other cell component	other molecular function	3	67
Q99LI8	Hepatocyte growth factor-regulated tyrosine kinase substrate [OS=Mus musculus]	Hgs	1.94881	2.13464	2.04751	1.98282	1.87046	1.80761	1.43337	0.901375	0.355649	1.42817	3.07818	2.29685	0.362384	0.41565	-0.383044	cell organization and biogenesis;transport;other biological processes	other membranes;cytosol;other cytoplasmic organelle;other cell component	other molecular function	12	252
Q8R1F6	Protein HID1 [OS=Mus musculus]	Hid1	0.155727	0.30135	0.30381	0.502379	0.350273	0.413196	NaN	-1.24331	-0.752926	NaN	-0.915264	-1.34991	3.61996e-06	3.21937e-05	-1.40314		other membranes;cytosol;cytoskeleton;ER/Golgi;other cell component		8	122
P70349	Adenosine 5'-monophosphoramidase HINT1 [OS=Mus musculus]	Hint1	5.78203	5.74739	5.57875	5.45037	5.5401	5.56698	1.25401	0.994688	3.03044	4.4592	1.96126	NaN	0.00030748	0.000929741	-3.27102	protein metabolism;other metabolic processes;signal transduction;other biological processes	plasma membrane;other membranes;cytosol;nucleus;other cell component	other molecular function	10	459
Q8VD75	Huntingtin-interacting protein 1 [OS=Mus musculus]	Hip1	2.77474	2.64114	2.7233	2.64389	2.67367	2.64894	-2.04589	-0.147989	0.026823	-3.15115	-0.801724	-2.39224	1.5804e-05	9.42554e-05	-4.10298	cell organization and biogenesis;transport;signal transduction;other biological processes	plasma membrane;other membranes;ER/Golgi;nucleus;other cell component	cytoskeletal activity;other molecular function	12	298
Q6GSS7	Histone H2A type 2-A [OS=Mus musculus]	Hist2h2aa1;Hist2h2aa2	-3.14771	-2.23947	-7.32744	-5.43461	-2.45883	NaN	1.65764	NaN	4.38962	3.77138	3.98868	5.40976	0.000127186	0.000478481	7.96503	cell organization and biogenesis	nucleus;other cell component	nucleic acid binding activity;other molecular function	1	642
P17710	Hexokinase-1 [OS=Mus musculus]	Hk1	5.94786	6.02337	6.06018	6.19094	6.24864	6.23264	1.47242	2.15315	0.984863	2.29918	2.3134	0.8778	1.6933e-08	7.30207e-07	-4.4338	other metabolic processes;stress response;other biological processes	plasma membrane;other membranes;cytosol;mitochondrion;other cell component	kinase activity;other molecular function	36	1352
P63158	High mobility group protein B1 [OS=Mus musculus]	Hmgb1	5.62676	5.69348	5.86449	5.25082	5.28913	5.49371	5.51079	4.45477	3.4637	5.99349	4.9733	7.98326	0.830469	0.855581	-0.139848	cell cycle OR cell proliferation;cell organization and biogenesis;DNA metabolism;RNA metabolism OR transcription;other metabolic processes;stress response;transport;developmental processes;signal transduction;other biological processes	non-structural extracellular;plasma membrane;other membranes;cytosol;ER/Golgi;nucleus;other cytoplasmic organelle;other cell component	signal transduction activity or receptor binding;enzyme regulator activity;nucleic acid binding activity;other molecular function	10	695
P30681	High mobility group protein B2 [OS=Mus musculus]	Hmgb2	2.89627	2.92345	2.71445	2.90719	2.23632	2.87279	3.23825	3.30061	1.90697	3.15526	3.15035	5.01887	0.23046	0.277493	0.53664	cell organization and biogenesis;DNA metabolism;other metabolic processes;stress response;developmental processes;signal transduction;other biological processes	non-structural extracellular;nucleus;other cell component	signal transduction activity or receptor binding;nucleic acid binding activity;other molecular function	8	285
O54879	High mobility group protein B3 [OS=Mus musculus]	Hmgb3	2.82479	2.6309	2.74688	2.59522	2.43111	2.64527	1.98923	1.61838	1.45665	2.18964	3.18745	4.13063	0.620556	0.66158	-0.217032	cell organization and biogenesis;stress response;other biological processes	nucleus;other cell component	nucleic acid binding activity	9	211
Q8JZK9	Hydroxymethylglutaryl-CoA synthase, cytoplasmic [OS=Mus musculus]	Hmgcs1	4.64695	4.5892	4.93156	4.88617	5.1072	4.88805	3.46632	1.55095	3.43034	2.56952	4.22203	3.32482	0.00105211	0.00261183	-1.74753	other metabolic processes;other biological processes	other cell component	other molecular function	20	832
P09602	Non-histone chromosomal protein HMG-17 [OS=Mus musculus]	Hmgn2	-4.93899	-8.3932	-4.18339	-7.35293	NaN	-6.83961	-0.146253	1.30356	1.03116	-1.698	NaN	-3.7189	0.00156447	0.00360768	5.69594	cell organization and biogenesis;stress response;other biological processes	non-structural extracellular;nucleus;other cell component	nucleic acid binding activity;other molecular function	3	19
O70252	Heme oxygenase 2 [OS=Mus musculus]	Hmox2	1.74586	1.89978	1.69521	1.91009	1.78786	1.87753	NaN	-1.31473	2.0105	-2.43251	-2.64654	NaN	0.00905185	0.0160531	-2.91521	other metabolic processes;stress response	plasma membrane;other membranes;ER/Golgi	other molecular function	9	176
Q9CX86	Heterogeneous nuclear ribonucleoprotein A0 [OS=Mus musculus]	Hnrnpa0	1.73583	1.58926	1.80862	1.85914	1.63613	1.70616	2.30562	1.13897	0.65239	1.85137	3.88136	3.43657	0.368171	0.42109	0.488523	stress response;other biological processes	nucleus;other cell component	nucleic acid binding activity;other molecular function	5	129
P49312	Heterogeneous nuclear ribonucleoprotein A1 [OS=Mus musculus]	Hnrnpa1	4.63808	4.52691	4.57876	4.68646	4.66119	4.48533	6.32633	5.69771	5.55649	5.41158	5.57481	5.69771	8.6239e-06	5.97743e-05	1.11465	RNA metabolism OR transcription;other metabolic processes;transport;other biological processes	nucleus;other cell component	nucleic acid binding activity;other molecular function	13	606
O88569	Heterogeneous nuclear ribonucleoproteins A2/B1 [OS=Mus musculus]	Hnrnpa2b1	4.85283	4.8093	4.94668	4.86344	4.783	4.6867	5.98902	5.99097	4.41227	4.53954	5.07396	4.7261	0.330055	0.382743	0.298316	cell organization and biogenesis;DNA metabolism;RNA metabolism OR transcription;other metabolic processes;transport;other biological processes	non-structural extracellular;cytosol;nucleus;other cell component	nucleic acid binding activity;other molecular function	17	729
Q8BG05	Heterogeneous nuclear ribonucleoprotein A3 [OS=Mus musculus]	Hnrnpa3	3.57998	3.57322	3.33414	3.30296	3.52257	3.28318	4.03901	5.02545	4.21391	2.86378	4.08672	4.78873	0.0405084	0.0581542	0.736927	RNA metabolism OR transcription;other metabolic processes;transport	nucleus;other cell component	transporter activity;nucleic acid binding activity	10	280
Q99020	Heterogeneous nuclear ribonucleoprotein A/B [OS=Mus musculus]	Hnrnpab	3.56522	3.67648	3.77549	3.76965	3.76155	3.65248	1.63393	3.00157	0.310306	2.91882	3.05583	2.61821	0.00894199	0.0158815	-1.4437	RNA metabolism OR transcription;other metabolic processes;other biological processes	cytosol;nucleus;other cell component	nucleic acid binding activity;other molecular function	8	483
Q9Z204	Heterogeneous nuclear ribonucleoproteins C1/C2 [OS=Mus musculus]	Hnrnpc	1.53041	1.62546	1.26171	1.25828	1.23187	1.10831	2.14742	0.169451	NaN	-1.32509	2.54699	1.85703	0.706368	0.742915	-0.256846	RNA metabolism OR transcription;other metabolic processes;other biological processes	cytosol;cytoskeleton;nucleus;other cell component	enzyme regulator activity;nucleic acid binding activity;other molecular function	7	152
Q60668	Heterogeneous nuclear ribonucleoprotein D0 [OS=Mus musculus]	Hnrnpd	4.50512	4.60238	4.49622	4.51715	4.52381	4.31676	4.46934	4.85516	4.05795	4.97103	5.09794	4.8264	0.203772	0.247701	0.219395	RNA metabolism OR transcription;other metabolic processes;developmental processes;other biological processes	cytosol;nucleus;other cell component	nucleic acid binding activity;other molecular function	12	641
O35737	Heterogeneous nuclear ribonucleoprotein H [OS=Mus musculus]	Hnrnph1	4.43119	4.63683	4.70518	4.70223	4.72186	4.74269	4.12147	3.44088	2.36722	2.33917	3.22454	2.63145	0.000220885	0.000724995	-1.63588	RNA metabolism OR transcription;other metabolic processes;other biological processes	cytosol;nucleus;other cell component	nucleic acid binding activity;other molecular function	6	473
P70333	Heterogeneous nuclear ribonucleoprotein H2 [OS=Mus musculus]	Hnrnph2	1.90784	1.89849	1.88608	1.74507	1.77745	1.55142	-2.94469	NaN	NaN	NaN	-0.973149	-0.533944	0.000287549	0.000891772	-3.27832	other biological processes	cytosol;nucleus;other cell component	nucleic acid binding activity	5	303
P61979	Heterogeneous nuclear ribonucleoprotein K [OS=Mus musculus]	Hnrnpk	5.65382	5.61805	5.70324	5.5654	5.77949	5.60981	5.05615	5.2234	4.65647	4.98846	5.35897	5.24694	0.00034983	0.00101957	-0.56657	RNA metabolism OR transcription;other metabolic processes;developmental processes;other biological processes	cytoskeleton;nucleus;other cell component	cytoskeletal activity;nucleic acid binding activity;other molecular function	20	1061
Q8R081	Heterogeneous nuclear ribonucleoprotein L [OS=Mus musculus]	Hnrnpl	3.34914	3.2868	3.24504	3.21425	3.26655	3.05674	1.0566	-1.4238	1.98867	2.27972	3.63284	2.66219	0.056858	0.0788644	-1.53705	RNA metabolism OR transcription;other metabolic processes;other biological processes	nucleus;other cell component	nucleic acid binding activity	13	332
Q921F4	Heterogeneous nuclear ribonucleoprotein L-like [OS=Mus musculus]	Hnrnpll	2.27706	2.37538	2.46058	2.18914	2.08229	2.35946	-0.525626	-0.875299	-1.70013	1.9045	2.11387	-0.146986	0.00663229	0.0122283	-2.16227	RNA metabolism OR transcription;other metabolic processes;other biological processes	nucleus;other cell component	nucleic acid binding activity	14	290
Q9D0E1	Heterogeneous nuclear ribonucleoprotein M [OS=Mus musculus]	Hnrnpm	3.31544	3.38705	3.21974	3.23784	3.38394	3.18987	2.11387	3.59151	-0.662343	-0.0698528	1.05557	0.205284	0.00590209	0.011102	-2.24997	RNA metabolism OR transcription;other metabolic processes;other biological processes	nucleus;other cell component	nucleic acid binding activity;other molecular function	22	458
Q8VEK3	Heterogeneous nuclear ribonucleoprotein U [OS=Mus musculus]	Hnrnpu	3.66713	3.5797	3.34674	3.39804	3.24136	3.32611	3.59045	1.89905	3.2943	2.79886	4.44789	4.58944	0.981207	0.984432	0.0101506	cell cycle OR cell proliferation;cell organization and biogenesis;RNA metabolism OR transcription;other metabolic processes;transport;developmental processes;other biological processes	cytosol;cytoskeleton;nucleus;other cell component	cytoskeletal activity;nucleic acid binding activity;other molecular function	18	355
Q8VDM6	Heterogeneous nuclear ribonucleoprotein U-like protein 1 [OS=Mus musculus]	Hnrnpul1	1.79772	1.56496	1.70545	1.47749	1.56998	1.53351	2.06036	0.628001	1.00916	0.741767	2.83627	1.87647	0.82256	0.848598	-0.082849		nucleus;other cell component	nucleic acid binding activity;other molecular function	11	247
Q00PI9	Heterogeneous nuclear ribonucleoprotein U-like protein 2 [OS=Mus musculus]	Hnrnpul2	1.04954	1.38227	0.967806	0.702001	1.00817	0.950042	1.21699	-1.21659	-3.15995	NaN	-0.149891	-2.9767	0.0153431	0.02501	-2.2672		nucleus;other cell component		10	148
Q9DCU9	4-hydroxy-2-oxoglutarate aldolase, mitochondrial [OS=Mus musculus]	Hoga1	0.470011	-2.47136	-3.30066	-0.227231	NaN	NaN	0.837218	NaN	1.646	2.46888	2.37374	2.60095	0.00619563	0.0115109	3.36767	other metabolic processes		other molecular function	1	22
Q9Z2Y3	Homer protein homolog 1 [OS=Mus musculus]	Homer1	2.40815	2.62695	2.53844	2.38597	2.4897	2.46527	1.88555	1.07742	NaN	-1.35609	-2.63255	NaN	0.0108671	0.0186569	-2.74216	cell organization and biogenesis;signal transduction;other biological processes	plasma membrane;other membranes;cytosol;cytoskeleton;other cell component	signal transduction activity or receptor binding;other molecular function	16	353
Q8BUK6	Protein Hook homolog 3 [OS=Mus musculus]	Hook3	0.79846	0.848352	0.713799	1.1475	0.814486	0.776095	-0.114793	NaN	NaN	-0.767739	-2.474	-0.812544	0.0016072	0.00367497	-1.89205	cell cycle OR cell proliferation;cell organization and biogenesis;transport;developmental processes;other biological processes	other membranes;cytosol;cytoskeleton;ER/Golgi;other cell component	cytoskeletal activity;other molecular function	11	117
Q3TEA8	Heterochromatin protein 1-binding protein 3 [OS=Mus musculus]	Hp1bp3	-0.35001	-0.481003	-1.36164	-1.57939	-2.05182	-1.43564	-3.43118	NaN	1.08194	1.3499	0.782041	2.80571	0.115213	0.148482	1.7276	cell organization and biogenesis;stress response;other biological processes	nucleus;other cell component	nucleic acid binding activity;other molecular function	5	56
P84075	Neuron-specific calcium-binding protein hippocalcin [OS=Mus musculus]	Hpca	2.14148	1.79481	2.23523	2.35148	2.11785	1.90932	-0.744796	-2.41056	NaN	NaN	-1.16107	NaN	2.02336e-05	0.000115436	-3.5305	developmental processes;signal transduction;other biological processes	plasma membrane;other membranes;cytosol;other cell component	cytoskeletal activity;other molecular function	2	419
P62748	Hippocalcin-like protein 1 [OS=Mus musculus]	Hpcal1	3.62449	3.37441	3.85502	3.974	3.87508	3.65636	-0.882029	0.917669	2.10159	NaN	-0.598907	-2.46857	0.000394938	0.00113194	-3.91261		other membranes	other molecular function	4	445
P49429	4-hydroxyphenylpyruvate dioxygenase [OS=Mus musculus]	Hpd	NaN	-3.32083	-5.14163	NaN	-5.69282	NaN	1.11254	-1.05513	NaN	1.62048	2.4955	2.30543	0.000942979	0.00238855	6.01419	other metabolic processes	other membranes;ER/Golgi	other molecular function	1	9
P00493	Hypoxanthine-guanine phosphoribosyltransferase [OS=Mus musculus]	Hprt1	4.04006	4.03101	3.94571	3.84206	4.0147	3.96902	0.756299	-1.34863	NaN	NaN	-1.92289	-1.21365	5.48396e-06	4.29311e-05	-4.90598	cell cycle OR cell proliferation;cell organization and biogenesis;other metabolic processes;developmental processes;other biological processes	cytosol;other cell component	other molecular function	9	328
Q91X72	Hemopexin [OS=Mus musculus]	Hpx	NaN	-5.56856	-6.28906	-6.00548	-5.30276	-4.74476	4.89213	5.04221	4.28061	4.24905	4.10403	4.26752	9.50947e-11	2.30034e-08	10.0547	protein metabolism;other metabolic processes;stress response;transport;signal transduction;other biological processes	non-structural extracellular	transporter activity;other molecular function	2	45
Q61411	GTPase HRas [OS=Mus musculus]	Hras	3.06464	3.17311	2.92786	3.01098	3.14005	3.00362	0.692031	-0.967436	0.878035	0.860985	1.3978	0.710653	2.28913e-05	0.000127297	-2.45803	cell cycle OR cell proliferation;other metabolic processes;stress response;transport;developmental processes;signal transduction;other biological processes	plasma membrane;other membranes;cytosol;ER/Golgi;nucleus;other cell component	other molecular function	3	291
Q9QYK5	Heparan-sulfate 6-O-sulfotransferase 1 [OS=Mus musculus]	Hs6st1	-6.44286	-6.16377	-6.07755	NaN	-6.42472	-5.60443	-3.047	NaN	NaN	NaN	-4.47469	-2.51431	0.0010426	0.00259737	2.79733	protein metabolism;other metabolic processes;developmental processes	other membranes;ER/Golgi	other molecular function	1	22
Q80UW0	Heparan-sulfate 6-O-sulfotransferase 2 [OS=Mus musculus]	Hs6st2	-4.53066	-3.58537	-2.98758	-3.18967	-5.15136	-4.45969	-3.20767	-0.0469275	1.27349	NaN	1.49066	NaN	0.00385958	0.00773515	3.86144	protein metabolism;other metabolic processes	other membranes;ER/Golgi	other molecular function	3	18
O08756	3-hydroxyacyl-CoA dehydrogenase type-2 [OS=Mus musculus]	Hsd17b10	1.72147	1.61117	1.78405	1.84752	1.77202	2.08918	3.13232	2.79198	3.04685	2.94016	3.41671	3.34407	5.7615e-07	8.30177e-06	1.30778	cell organization and biogenesis;RNA metabolism OR transcription;other metabolic processes	mitochondrion;ER/Golgi;other cell component	nucleic acid binding activity;other molecular function	6	152
O70503	Very-long-chain 3-oxoacyl-CoA reductase [OS=Mus musculus]	Hsd17b12	3.08848	3.13856	2.75509	2.43916	2.82808	2.68721	NaN	-3.98615	-2.30188	NaN	-0.145077	NaN	0.000284143	0.000886842	-4.96713	cell organization and biogenesis;other metabolic processes;other biological processes	extracellular matrix;other membranes;ER/Golgi	other molecular function	10	236
P51660	Peroxisomal multifunctional enzyme type 2 [OS=Mus musculus]	Hsd17b4	3.60029	3.70909	3.55309	3.48437	3.63391	3.61789	-0.38896	-0.685403	2.67997	1.68962	2.85536	2.19574	0.0058733	0.0110564	-2.20872	other metabolic processes;developmental processes	other cytoplasmic organelle	other molecular function	22	486
Q2TPA8	Hydroxysteroid dehydrogenase-like protein 2 [OS=Mus musculus]	Hsdl2	0.0691757	0.0851002	-0.0890713	-0.287957	-0.0984306	-0.133506	-0.219404	1.03542	-1.94797	-1.00455	-3.3354	NaN	0.165107	0.205766	-1.0186		other cytoplasmic organelle	other molecular function	6	78
P07901	Heat shock protein HSP 90-alpha [OS=Mus musculus]	Hsp90aa1	8.17417	8.24368	8.04382	8.26085	8.38496	8.24407	7.31944	9.87397	6.93446	6.88642	7.10958	6.95095	0.167498	0.208103	-0.712787	cell organization and biogenesis;protein metabolism;DNA metabolism;other metabolic processes;stress response;transport;developmental processes;other biological processes	extracellular matrix;plasma membrane;other membranes;cytosol;cytoskeleton;mitochondrion;nucleus;other cell component	signal transduction activity or receptor binding;enzyme regulator activity;cytoskeletal activity;nucleic acid binding activity;other molecular function	31	3449
P11499	Heat shock protein HSP 90-beta [OS=Mus musculus]	Hsp90ab1	7.37082	7.47164	7.31858	7.58581	7.72332	7.4513	6.66552	5.46364	5.4395	5.65131	6.84893	6.39487	0.000343797	0.00101051	-1.40962	cell organization and biogenesis;protein metabolism;DNA metabolism;other metabolic processes;stress response;other biological processes	non-structural extracellular;plasma membrane;other membranes;cytosol;nucleus;other cytoplasmic organelle;other cell component	signal transduction activity or receptor binding;enzyme regulator activity;cytoskeletal activity;nucleic acid binding activity;other molecular function	26	3521
P08113	Endoplasmin [OS=Mus musculus]	Hsp90b1	5.82713	5.87558	5.68087	5.88344	6.08341	5.81905	3.41781	2.10375	3.65155	2.21553	3.6374	3.30002	2.37641e-06	2.40525e-05	-2.80724	cell organization and biogenesis;protein metabolism;other metabolic processes;stress response;transport;other biological processes	non-structural extracellular;plasma membrane;other membranes;cytosol;ER/Golgi;other cell component	signal transduction activity or receptor binding;nucleic acid binding activity;other molecular function	32	1343
Q8K0U4	Heat shock 70 kDa protein 12A [OS=Mus musculus]	Hspa12a	3.26054	3.28035	3.57149	3.5421	3.71268	3.67834	-0.868399	-3.19748	-0.424921	-0.299488	0.543247	-1.74165	8.29684e-06	5.83432e-05	-4.5057		nucleus;other cell component	other molecular function	18	550
Q8BM72	Heat shock 70 kDa protein 13 [OS=Mus musculus]	Hspa13	-0.572611	-0.323988	-0.506489	-0.608459	-0.276056	-0.276242	-2.4612	-1.58523	-0.933354	-1.68241	1.07942	-1.9498	0.137629	0.174306	-0.828121	protein metabolism;other metabolic processes	plasma membrane;other membranes;cytosol;ER/Golgi;nucleus;other cell component	other molecular function	6	74
P17879	Heat shock 70 kDa protein 1B [OS=Mus musculus]	Hspa1b	2.39776	2.26059	2.49298	2.46545	2.57099	1.47872	2.57308	1.90915	0.763104	1.14193	2.59271	1.75065	0.186381	0.228397	-0.489311	protein metabolism;other metabolic processes;stress response;other biological processes	plasma membrane;other membranes;cytosol;cytoskeleton;mitochondrion;nucleus;other cell component	signal transduction activity or receptor binding;other molecular function	10	632
P17156	Heat shock-related 70 kDa protein 2 [OS=Mus musculus]	Hspa2	1.69748	1.96153	1.65712	1.4404	1.96165	1.61057	-4.00409	-1.83533	-2.59005	-4.49472	-2.07371	NaN	4.6803e-06	3.82488e-05	-4.72104	cell cycle OR cell proliferation;cell organization and biogenesis;protein metabolism;other metabolic processes;stress response;other biological processes	plasma membrane;other membranes;cytosol;cytoskeleton;nucleus;other cell component	cytoskeletal activity;other molecular function	11	1236
Q61316	Heat shock 70 kDa protein 4 [OS=Mus musculus]	Hspa4	6.12505	6.11042	6.00586	6.00716	6.10718	6.02045	4.76373	3.36453	3.20919	2.09139	4.75063	4.04063	0.000224962	0.000735383	-2.35934	cell organization and biogenesis;protein metabolism;other metabolic processes;transport;other biological processes	non-structural extracellular;cytosol;mitochondrion;nucleus;other cell component	other molecular function	38	1388
P48722	Heat shock 70 kDa protein 4L [OS=Mus musculus]	Hspa4l	2.5108	2.52856	2.34449	2.14562	2.56043	2.04022	2.10952	0.42699	0.179552	1.54083	1.51916	-0.889831	0.00754249	0.0136977	-1.54065	protein metabolism;other metabolic processes;stress response	cytosol;nucleus;other cell component	other molecular function	24	435
P20029	Endoplasmic reticulum chaperone BiP [OS=Mus musculus]	Hspa5	6.18049	6.34953	6.10097	6.25948	6.49732	6.15779	3.95888	2.64643	1.69951	3.55517	3.27628	2.60484	1.83252e-06	1.93575e-05	-3.30074	protein metabolism;other metabolic processes;stress response;transport;developmental processes;signal transduction;other biological processes	non-structural extracellular;plasma membrane;other membranes;cytosol;mitochondrion;ER/Golgi;nucleus;other cell component	translation activity;other molecular function	26	1677
P63017	Heat shock cognate 71 kDa protein [OS=Mus musculus]	Hspa8	8.71147	8.74114	8.65895	8.78828	8.95132	8.71453	8.33845	8.15847	7.48016	8.03544	8.1327	8.05712	0.000181711	0.000624375	-0.727226	cell cycle OR cell proliferation;cell organization and biogenesis;protein metabolism;RNA metabolism OR transcription;other metabolic processes;stress response;transport;developmental processes;other biological processes	non-structural extracellular;plasma membrane;other membranes;cytosol;cytoskeleton;ER/Golgi;nucleus;other cytoplasmic organelle;other cell component	signal transduction activity or receptor binding;nucleic acid binding activity;other molecular function	26	3510
P38647	Stress-70 protein, mitochondrial [OS=Mus musculus]	Hspa9	5.33851	5.45923	5.39355	5.58945	5.62183	5.54262	-3.13482	-0.94381	0.578147	-1.51592	0.435102	-0.39948	5.77257e-07	8.30177e-06	-6.321	cell organization and biogenesis;protein metabolism;other metabolic processes;transport;other biological processes	mitochondrion;nucleus;other cell component	other molecular function	33	1304
Q99P31	Hsp70-binding protein 1 [OS=Mus musculus]	Hspbp1	-1.60311	-1.39752	-1.13423	-1.2063	-1.23217	-1.37307	-2.95631	NaN	4.82844	NaN	-3.06836	-2.51022	0.800424	0.829574	0.397789	other biological processes	non-structural extracellular;ER/Golgi	other molecular function	3	53
P63038	60 kDa heat shock protein, mitochondrial [OS=Mus musculus]	Hspd1	6.61753	6.65359	6.62484	6.86812	6.87649	6.91651	5.3428	5.41896	5.4987	6.06052	6.64064	6.33456	0.00326366	0.00670756	-0.876816	cell cycle OR cell proliferation;cell organization and biogenesis;protein metabolism;DNA metabolism;other metabolic processes;stress response;transport;developmental processes;signal transduction;other biological processes	non-structural extracellular;plasma membrane;other membranes;cytosol;cytoskeleton;mitochondrion;ER/Golgi;other cytoplasmic organelle;other cell component	nucleic acid binding activity;other molecular function	35	1697
Q64433	10 kDa heat shock protein, mitochondrial [OS=Mus musculus]	Hspe1	4.7423	4.25357	4.94035	5.00332	4.4414	4.61527	0.0780401	0.870283	-2.69451	NaN	NaN	-1.2817	2.78573e-05	0.000149748	-5.42301	protein metabolism;other metabolic processes	mitochondrion	other molecular function	7	294
Q61699	Heat shock protein 105 kDa [OS=Mus musculus]	Hsph1	5.16152	5.29162	5.04576	5.03798	5.22319	5.07226	2.35623	2.24893	1.42865	-2.35265	2.4992	6.22889	0.0207625	0.0323612	-3.07051	protein metabolism;other metabolic processes;stress response;other biological processes	non-structural extracellular;cytosol;nucleus;other cell component	cytoskeletal activity;other molecular function	36	1113
Q8BGC0	HIV Tat-specific factor 1 homolog [OS=Mus musculus]	Htatsf1	-0.952465	-0.65864	-0.672033	-1.0378	-0.903593	-0.359466	1.52981	2.41654	NaN	-4.32842	-1.09498	-6.32117	0.611791	0.653676	-0.795645	cell organization and biogenesis;DNA metabolism;RNA metabolism OR transcription;other metabolic processes;stress response;other biological processes	nucleus;other cell component	nucleic acid binding activity;other molecular function	5	59
Q9R118	Serine protease HTRA1 [OS=Mus musculus]	Htra1	0.659376	0.501257	-0.0752544	-0.792418	-0.780735	-0.503469	5.93136	5.95692	6.21964	6.68451	7.34781	7.15177	4.19923e-09	3.07817e-07	6.71388	protein metabolism;other biological processes	non-structural extracellular;plasma membrane;other membranes;cytosol	other molecular function	16	469
P42859	Huntingtin [OS=Mus musculus]	Htt	0.613029	0.747211	0.404696	0.257796	0.357712	0.316127	-3.8014	-1.05147	NaN	NaN	-3.21774	NaN	0.000804204	0.00208507	-3.13963	cell-cell signaling;cell cycle OR cell proliferation;cell organization and biogenesis;other metabolic processes;stress response;transport;developmental processes;signal transduction;other biological processes	plasma membrane;other membranes;cytosol;cytoskeleton;ER/Golgi;nucleus;other cytoplasmic organelle;other cell component	signal transduction activity or receptor binding;cytoskeletal activity;other molecular function	18	183
Q7TMY8	E3 ubiquitin-protein ligase HUWE1 [OS=Mus musculus]	Huwe1	3.42052	3.35133	3.26623	3.03915	3.24716	3.1381	-0.518136	3.56343	-6.568	-3.33787	-0.416941	0.169118	0.0102538	0.0177424	-4.42848	cell organization and biogenesis;protein metabolism;DNA metabolism;other metabolic processes;stress response;other biological processes	other membranes;cytosol;mitochondrion;ER/Golgi;nucleus;other cell component	nucleic acid binding activity;other molecular function	53	730
Q9JKR6	Hypoxia up-regulated protein 1 [OS=Mus musculus]	Hyou1	3.97351	3.91548	3.75107	3.77549	4.01625	3.74563	1.38133	-0.985422	-2.66218	0.125321	1.44153	0.534897	0.000123987	0.000469367	-3.89033	protein metabolism;other metabolic processes;stress response;transport;other biological processes	non-structural extracellular;ER/Golgi	other molecular function	26	565
Q8BU30	Isoleucine--tRNA ligase, cytoplasmic [OS=Mus musculus]	Iars1	3.73895	3.79565	3.50311	3.2428	3.52011	3.35474	3.11284	2.93283	2.28188	1.76019	3.19877	2.16467	0.00393426	0.0078523	-0.950696	protein metabolism;RNA metabolism OR transcription;other metabolic processes	cytosol;nucleus;other cell component	nucleic acid binding activity;other molecular function	29	610
Q8BIJ6	Isoleucine--tRNA ligase, mitochondrial [OS=Mus musculus]	Iars2	0.942616	1.09495	1.47206	1.15301	1.54381	1.68427	2.44626	3.47671	-0.914742	NaN	-4.1265	-3.41511	0.219368	0.264663	-1.82179	protein metabolism;RNA metabolism OR transcription;other metabolic processes	mitochondrion	nucleic acid binding activity;other molecular function	14	177
Q9JHR7	Insulin-degrading enzyme [OS=Mus musculus]	Ide	2.65035	2.79165	2.38204	2.4261	2.44657	2.21649	1.52061	-2.58925	-2.92785	0.0158596	0.208564	-0.623884	0.0010588	0.00262422	-3.21819	protein metabolism;other metabolic processes;stress response;other biological processes	non-structural extracellular;plasma membrane;other membranes;cytosol;other cytoplasmic organelle;other cell component	other molecular function	19	315
O88844	Isocitrate dehydrogenase [NADP] cytoplasmic [OS=Mus musculus]	Idh1	6.9166	6.97349	6.65961	6.66528	6.91329	6.71837	6.78174	5.91246	6.229	6.77293	7.60706	7.29713	0.879994	0.898567	-0.0410503	other metabolic processes;stress response;developmental processes;other biological processes	cytosol;mitochondrion;other cytoplasmic organelle;other cell component	other molecular function	28	1616
P54071	Isocitrate dehydrogenase [NADP], mitochondrial [OS=Mus musculus]	Idh2	2.73197	2.84879	2.87271	2.63851	2.81394	2.72976	-1.64884	0.28494	-1.86782	-4.13828	-0.0796022	-1.2387	6.37886e-05	0.000282093	-4.22066	other metabolic processes;other biological processes	cytosol;other cytoplasmic organelle	other molecular function	15	417
Q9D6R2	Isocitrate dehydrogenase [NAD] subunit alpha, mitochondrial [OS=Mus musculus]	Idh3a	4.7093	4.68058	5.00081	5.27098	5.38189	5.41374	-1.45843	-2.73827	1.07308	-1.07632	1.16776	-2.89682	9.39047e-06	6.30987e-05	-6.06438	other metabolic processes	mitochondrion	other molecular function	15	541
P70404	Isocitrate dehydrogenase [NAD] subunit gamma 1, mitochondrial [OS=Mus musculus]	Idh3g	3.34228	3.31043	3.45051	3.51222	3.49778	3.65873	1.16404	-1.15364	-4.06989	0.646743	-3.42877	-2.93016	0.000206471	0.000689468	-5.09061	other metabolic processes;other biological processes	mitochondrion;nucleus	other molecular function	9	371
P58044	Isopentenyl-diphosphate Delta-isomerase 1 [OS=Mus musculus]	Idi1	2.36548	2.27772	2.76218	2.75274	2.94835	2.44237	-1.03263	1.55783	-0.84106	3.30437	-1.50549	3.97336	0.115465	0.148727	-1.68208	other metabolic processes;other biological processes	other cytoplasmic organelle;other cell component	other molecular function	9	191
Q08890	Iduronate 2-sulfatase [OS=Mus musculus]	Ids	0.16098	0.117214	0.51503	0.949201	0.478666	0.70633	-0.653246	-0.607358	-3.58648	-0.72462	-1.48944	NaN	0.00598109	0.0112101	-1.90013	protein metabolism;other metabolic processes	other cytoplasmic organelle;other cell component	other molecular function	7	105
Q5SF07	Insulin-like growth factor 2 mRNA-binding protein 2 [OS=Mus musculus]	Igf2bp2	-3.50777	-3.77343	-4.11833	-3.60616	-3.7011	-3.78889	-1.0989	-1.84399	-2.20568	-1.59591	-0.969481	-1.37429	8.32484e-07	1.04884e-05	2.23457	other metabolic processes;transport;developmental processes;other biological processes	cytosol;cytoskeleton;nucleus;other cell component	nucleic acid binding activity;other molecular function	2	39
Q07113	Cation-independent mannose-6-phosphate receptor [OS=Mus musculus]	Igf2r	-0.990662	-0.768032	-1.32812	-1.36057	-1.19688	-1.02128	-0.50234	0.22449	2.71154	-0.603262	2.43243	1.052	0.00723651	0.0132214	1.99673	transport;developmental processes;signal transduction;other biological processes	non-structural extracellular;plasma membrane;other membranes;ER/Golgi;nucleus;other cytoplasmic organelle;other cell component	other molecular function	8	91
P47877	Insulin-like growth factor-binding protein 2 [OS=Mus musculus]	Igfbp2	0.370501	-0.0683346	0.000795364	-0.447803	-1.3385	-0.551499	1.86954	3.42141	1.81546	1.781	2.07115	1.75909	4.36079e-05	0.00020483	2.45875	other biological processes	non-structural extracellular;plasma membrane;other membranes	other molecular function	4	110
P47879	Insulin-like growth factor-binding protein 4 [OS=Mus musculus]	Igfbp4	-0.692772	-0.960619	-0.578146	-1.97774	-3.39879	-0.661273	-0.470017	0.886158	-0.147311	-0.658158	0.542236	1.15433	0.0156426	0.0254127	1.5961	cell cycle OR cell proliferation;signal transduction;other biological processes	non-structural extracellular	other molecular function	2	44
Q07079	Insulin-like growth factor-binding protein 5 [OS=Mus musculus]	Igfbp5	-2.11131	-1.11789	-1.28989	-1.08989	-2.43537	-1.99284	0.123444	-4.05359	1.25654	0.775237	1.94828	2.21349	0.0603465	0.0831311	2.0501	cell cycle OR cell proliferation;developmental processes;signal transduction;other biological processes	non-structural extracellular	other molecular function	3	67
Q80W15	Insulin-like growth factor-binding protein-like 1 [OS=Mus musculus]	Igfbpl1	-4.07499	-4.1279	-3.92898	-4.44897	-4.42426	-4.61451	0.719817	1.45229	-0.5344	0.269825	0.314067	-0.216376	3.39982e-08	1.15833e-06	4.60414	other biological processes	non-structural extracellular;extracellular matrix	other molecular function	3	38
P01869	Ig gamma-1 chain C region, membrane-bound form [OS=Mus musculus]	Ighg1	-0.712744	-0.949247	-0.441563	-0.385102	-0.866568	-0.708329	0.471534	-0.304523	2.18702	2.93274	2.842	2.38017	0.00141008	0.00330379	2.42875	cell organization and biogenesis;stress response;transport;other biological processes	non-structural extracellular;plasma membrane;other membranes;other cell component	signal transduction activity or receptor binding;other molecular function	2	63
Q7TNR6	Immunoglobulin superfamily member 21 [OS=Mus musculus]	Igsf21	-0.00222588	0.548733	0.435873	0.457959	0.511528	0.75059	2.57587	-0.602817	-0.322696	-2.1397	-0.642769	-0.0482035	0.333621	0.386138	-0.64713	cell adhesion;cell organization and biogenesis;developmental processes	plasma membrane;other membranes;other cell component		4	72
Q6ZQA6	Immunoglobulin superfamily member 3 [OS=Mus musculus]	Igsf3	2.6496	2.67665	2.73021	2.45182	3.09468	2.61953	9.85964	5.49111	0.164144	6.22214	9.03879	9.48924	0.0237294	0.0362154	4.0071	developmental processes	other membranes		18	240
Q8R366	Immunoglobulin superfamily member 8 [OS=Mus musculus]	Igsf8	4.80765	3.93345	0.78368	1.00637	4.18022	2.96321	4.09433	4.14432	3.60285	3.55088	5.17207	3.1726	0.207186	0.251472	1.01041	other biological processes	plasma membrane;other membranes;other cell component		7	112
Q9CXY6	Interleukin enhancer-binding factor 2 [OS=Mus musculus]	Ilf2	2.13282	2.0899	1.90123	2.06945	1.9589	1.98243	2.46864	0.335297	-0.790018	-2.07122	2.54422	2.19665	0.1478	0.186116	-1.24186	other biological processes	cytosol;nucleus;other cell component	nucleic acid binding activity	10	230
Q9Z1X4	Interleukin enhancer-binding factor 3 [OS=Mus musculus]	Ilf3	2.67015	2.66624	2.49955	2.54657	2.52954	2.39658	0.870797	1.3755	1.40688	0.779808	2.33147	1.55364	0.000514559	0.00142416	-1.16509	protein metabolism;other metabolic processes;stress response;other biological processes	mitochondrion;nucleus;other cell component	nucleic acid binding activity;other molecular function	13	388
O55222	Integrin-linked protein kinase [OS=Mus musculus]	Ilk	-0.501959	-0.224886	-0.677156	-0.614053	-0.415607	-0.553412	-0.854117	-3.80787	-0.223516	-0.805983	-0.419099	-0.368377	0.322334	0.374149	-0.581981	cell adhesion;cell cycle OR cell proliferation;cell organization and biogenesis;other metabolic processes;developmental processes;signal transduction;other biological processes	plasma membrane;other membranes;cytosol;cytoskeleton;other cell component	signal transduction activity or receptor binding;kinase activity;other molecular function	5	104
[truncated: 1,362 more rows]

## Sheet: Statitics 3VV-group (2)
Gene Symbol	Cell_1	Cell_2	Cell_3	Cell_4	Cell_5	Cell_6	EV_1	EV_2	EV_3	EV_4	EV_5	EV_6	p-value	q-value	log2 Difference
[truncated: 2,418 more rows]

[truncated: 2 more sheets: ALL-proteins, ALL-proteins (2)]
