# Supplementary material for: Extracellular Vesicles Released From Cortical Neurons Influence Spontaneous Activity of Recipient Neurons
Source: J Neurochem. 2025 Sep 15;169(9):e70231. doi: 10.1111/jnc.70231 (PMC12435116; doi:10.1111/jnc.70231)
Supplement: Supplementary file 2 — Data S2: jnc70231‐sup‐0002‐DataS2.xlsx. [file JNC-169-0-s002.xlsx]

## Sheet: Supplementary_data2-EV_UPREG
	ID	Description	GeneRatio	BgRatio	pvalue	p.adjust	qvalue	geneID	Count
GO:0007399	GO:0007399	nervous system development	88/330	2511/28943	4.28772e-22	1.95091e-19	3.74611e-20	Actl6a/Adam10/Adgrb2/Agrn/Ank3/Anxa2/Aplp1/Aplp2/Apoe/App/Atp6ap2/Bcan/Chl1/Clstn1/Clstn2/Clstn3/Clu/Cntn2/Cntnap4/Cpe/Cx3cl1/Dchs1/Dip2b/Dner/Enpp2/Ephb2/Fstl4/Fzd3/Gigyf2/Gja1/Gpc1/Gpc2/Gpm6b/Gprc5b/Hs6st1/Igf2bp2/Islr2/Itm2c/Itpr1/Lrp1/Lrrc4b/Lyn/Mdk/Ncan/Nes/Nlgn4l/Nr2f1/Nrcam/Nrxn1/Nrxn2/Numb/Olfm1/Pcm1/Pcsk2/Plppr1/Plxnd1/Prpf19/Ptn/Ptprz1/Reln/Robo1/Rtn4rl2/Sdcbp/Sema7a/Serpine2/Serpini1/S…	88
GO:0034330	GO:0034330	cell junction organization	45/330	773/28943	2.74262e-19	4.19013e-17	8.04582e-18	Adam10/Adgrb2/Agrn/Ank3/Apoe/App/Bcan/Cdh10/Clstn1/Clstn2/Clstn3/Cntn2/Cntnap4/Dchs1/Enpp2/Ephb2/Gja1/Gpm6b/Insr/Jup/Lrp1/Lrrc4b/Ncan/Nlgn4l/Nrcam/Nrxn1/Nrxn2/Numb/Pdcd6ip/Plxnd1/Prnp/Ptn/Ptprt/Rcc2/Reln/Sdcbp/Sez6/Sez6l/Sez6l2/Shank1/Slitrk1/Sparcl1/St8sia2/Tnc/Unc13b	45
GO:0051128	GO:0051128	regulation of cellular component organization	83/330	2502/28943	2.76272e-19	4.19013e-17	8.04582e-18	Actl6a/Adam10/Adgrb2/Agrn/Anxa2/Apoe/App/Ccn3/Clstn1/Clstn2/Clstn3/Clu/Cntn2/Cntnap4/Cth/Cx3cl1/Dip2b/Dnajb2/Dnmt1/Enpp2/Ephb2/Exosc4/Ezr/Fstl4/Gja1/Gpc2/Gpm6b/Gprc5b/Igfbp4/Igfbpl1/Insr/Islr2/Itm2c/Itpr1/Lman1/Lrp1/Lrrc4b/Lyn/Macroh2a1/Mdk/Ncan/Nes/Nrcam/Nrxn1/Numb/Olfm1/Pam/Pcid2/Pdcd6ip/Plxnd1/Prnp/Ptn/Ptprt/Ptprz1/Rcc1/Rcc2/Reln/Robo1/Rtn4rl2/Ruvbl1/Sdcbp/Sema7a/Serpine2/Serpini1/Sez6/Sfrp1/S…	83
GO:0044260	GO:0044260	cellular macromolecule metabolic process	94/330	3162/28943	9.21179e-19	1.04784e-16	2.01205e-17	Aco1/Actl6a/Agrn/Anxa2/Apex1/Aplp1/Apoe/App/B3gat1/Bhmt/Cat/Cdk4/Clu/Cnot10/Cnot9/Cst3/Ctsl/Ddx5/Dek/Dhx9/Dnajb2/Dnmt1/Exosc4/Fbl/Fbll1/Galnt2/Gemin5/Gigyf2/Gja1/Gpc1/Gusb/H2ax/Hbb-b1/Hectd3/Hpx/Hs6st1/Hs6st2/Hsd17b10/Igf2bp2/Insr/Itm2b/Itm2c/Lyn/Macroh2a1/Man2a2/Mcm3/Mcm5/Mcm6/Mcm7/Mgat5/Mrps31/Ngly1/Nono/Nsg1/Nudt16l1/Pcid2/Pds5a/Pds5b/Pnp/Polr2d/Prpf19/Psmd4/Pygl/Rbbp5/Rpl12/Rps27a/Rps4x/Rrm1/…	94
GO:0031175	GO:0031175	neuron projection development	52/330	1139/28943	1.2737e-17	9.90114e-16	1.9012e-16	Adam10/Agrn/Ank3/Aplp1/Aplp2/Apoe/App/Bcan/Chl1/Clu/Cntn2/Cx3cl1/Dip2b/Ephb2/Fstl4/Fzd3/Gja1/Gpc2/Gpm6b/Gprc5b/Islr2/Itm2c/Itpr1/Lrp1/Lyn/Mdk/Nrcam/Nrxn1/Numb/Olfm1/Plxnd1/Ptn/Ptprz1/Reln/Robo1/Rtn4rl2/Sema7a/Serpine2/Serpini1/Sez6/Sfrp1/Shank1/Slit3/Slitrk1/Spock1/St8sia2/Tnc/Top2b/Trim32/Tspan2/Vstm2l/Xylt1	52
GO:0048731	GO:0048731	system development	115/330	4580/28943	1.30564e-17	9.90114e-16	1.9012e-16	Actl6a/Acvr2a/Adam10/Adgrb2/Afp/Agrn/Aldh1a1/Ank3/Anxa2/Aplp1/Aplp2/Apoe/App/Asl/Atp6ap2/Bcan/Bmp1/Cat/Ccn3/Chl1/Clstn1/Clstn2/Clstn3/Clu/Cntn2/Cntnap4/Cpe/Cth/Ctsl/Cx3cl1/Dchs1/Dip2b/Dner/Dnmt1/Enpp2/Ephb2/Fjx1/Fstl4/Fzd3/Gigyf2/Gja1/Gna13/Gpc1/Gpc2/Gpm6b/Gprc5b/Hbb-b1/Hs6st1/Igf2bp2/Igf2r/Ighg1/Igsf3/Insr/Islr2/Itm2c/Itpr1/Jup/Lfng/Lrp1/Lrrc4b/Lyn/Mdk/Mfge8/Ncan/Nes/Nlgn4l/Nr2f1/Nrcam/Nrxn1/Nrx…	115
GO:0007155	GO:0007155	cell adhesion	59/330	1482/28943	3.63402e-17	2.36211e-15	4.5357e-16	Actl6a/Adam10/Ank3/Aplp1/App/Arg1/Bcan/Ccn3/Cdh10/Chl1/Clstn1/Clstn2/Clstn3/Cntn2/Cntnap4/Cx3cl1/Dchs1/Edil3/Enpp2/Ephb2/Gpm6b/Igfbp2/Jup/Lrp1/Lrrc4b/Lyn/Mdk/Mfge8/Ncan/Nlgn4l/Nrcam/Nrxn1/Nrxn2/Pcdha9/Pcdhga4/Plxnd1/Pnp/Podxl2/Prnp/Ptn/Ptprt/Ptprz1/Rcc2/Reln/Robo1/Serpine2/Serpini1/Sfrp1/Slitrk1/Smarcd1/Sparcl1/Spock1/Spock2/Spon1/Tnc/Tpm1/Ttyh1/Vstm2l/Ythdf2	59
GO:0022008	GO:0022008	neurogenesis	67/330	1907/28943	1.02774e-16	5.84529e-15	1.1224e-15	Adam10/Agrn/Ank3/Anxa2/Aplp1/Aplp2/Apoe/App/Bcan/Chl1/Clu/Cntn2/Cntnap4/Cx3cl1/Dchs1/Dip2b/Dner/Enpp2/Ephb2/Fstl4/Fzd3/Gigyf2/Gja1/Gpc1/Gpc2/Gpm6b/Gprc5b/Hs6st1/Islr2/Itm2c/Itpr1/Lrp1/Lyn/Mdk/Nr2f1/Nrcam/Nrxn1/Numb/Olfm1/Pcm1/Plxnd1/Prpf19/Ptn/Ptprz1/Reln/Robo1/Rtn4rl2/Sema7a/Serpine2/Serpini1/Sez6/Sfrp1/Shank1/Slit3/Slitrk1/Spock1/St8sia2/Timp2/Tnc/Top2b/Trim32/Tspan2/Tubgcp2/Ugdh/Vstm2l/Xylt1/Y…	67
GO:0048666	GO:0048666	neuron development	54/330	1300/28943	1.62124e-16	8.19628e-15	1.57384e-15	Adam10/Agrn/Ank3/Aplp1/Aplp2/Apoe/App/Bcan/Chl1/Clu/Cntn2/Cx3cl1/Dip2b/Ephb2/Fstl4/Fzd3/Gja1/Gpc2/Gpm6b/Gprc5b/Hs6st1/Islr2/Itm2c/Itpr1/Lrp1/Lyn/Mdk/Nrcam/Nrxn1/Numb/Olfm1/Plxnd1/Ptn/Ptprz1/Reln/Robo1/Rtn4rl2/Sema7a/Serpine2/Serpini1/Sez6/Sfrp1/Shank1/Slit3/Slitrk1/Spock1/St8sia2/Tnc/Top2b/Trim32/Tspan2/Ugdh/Vstm2l/Xylt1	54
GO:1901575	GO:1901575	organic substance catabolic process	69/330	2092/28943	8.01875e-16	3.64853e-14	7.00585e-15	Ahcy/Alad/Aldh1a1/Aldh2/Anxa2/Apex1/Apoe/App/Arg1/Atraid/Cdk4/Clu/Cnot10/Cnot9/Cpe/Cps1/Ctsl/Ddi2/Ddx5/Decr1/Dhx9/Dmgdh/Dnajb2/Dpyd/Dpys/Echs1/Enpp2/Exosc4/Ezr/Fah/Fuca1/Gcat/Gcdh/Gigyf2/Gja1/Gpc1/Gusb/Hectd3/Hoga1/Hpd/Hsd17b10/Igf2bp2/Insr/Lpl/Lrp1/Lypla1/Nell1/Ngly1/Pah/Pcid2/Pck2/Pdcd6ip/Pla2g7/Pnp/Polr2d/Prpf19/Psmd4/Pygl/Rps27a/Sdcbp/Serpine2/Shmt1/Tardbp/Timp2/Trim32/Tsg101/Vps28/Wdr82/Ythd…	69
GO:0030030	GO:0030030	cell projection organization	61/330	1694/28943	1.03374e-15	4.27425e-14	8.20736e-15	Adam10/Agrn/Ank3/Aplp1/Aplp2/Apoe/App/Bcan/Chl1/Clu/Cntn2/Cx3cl1/Dip2b/Enpp2/Ephb2/Ezr/Fstl4/Fzd3/Gja1/Gpc2/Gpm6b/Gprc5b/Insr/Islr2/Itm2c/Itpr1/Lrp1/Lyn/Mdk/Nes/Nrcam/Nrxn1/Numb/Olfm1/Pcm1/Plxnd1/Prnp/Ptn/Ptprz1/Rcc2/Reln/Robo1/Rtn4rl2/Sema7a/Serpine2/Serpini1/Sez6/Sfrp1/Shank1/Slit3/Slitrk1/Spock1/St8sia2/Tnc/Top2b/Tpm1/Trim32/Tspan2/Ttyh1/Vstm2l/Xylt1	61
GO:0120036	GO:0120036	plasma membrane bounded cell projection organization	60/330	1652/28943	1.26059e-15	4.27425e-14	8.20736e-15	Adam10/Agrn/Ank3/Aplp1/Aplp2/Apoe/App/Bcan/Chl1/Clu/Cntn2/Cx3cl1/Dip2b/Enpp2/Ephb2/Ezr/Fstl4/Fzd3/Gja1/Gpc2/Gpm6b/Gprc5b/Insr/Islr2/Itm2c/Itpr1/Lrp1/Lyn/Mdk/Nrcam/Nrxn1/Numb/Olfm1/Pcm1/Plxnd1/Prnp/Ptn/Ptprz1/Rcc2/Reln/Robo1/Rtn4rl2/Sema7a/Serpine2/Serpini1/Sez6/Sfrp1/Shank1/Slit3/Slitrk1/Spock1/St8sia2/Tnc/Top2b/Tpm1/Trim32/Tspan2/Ttyh1/Vstm2l/Xylt1	60
GO:0009056	GO:0009056	catabolic process	76/330	2490/28943	1.28676e-15	4.27425e-14	8.20736e-15	Acbd5/Ahcy/Alad/Aldh1a1/Aldh2/Anxa2/Apex1/Apoe/App/Arg1/Atraid/Cat/Cdk4/Clu/Cnot10/Cnot9/Cpe/Cps1/Ctsl/Ddi2/Ddx5/Decr1/Dhx9/Dmgdh/Dnajb2/Dpyd/Dpys/Echs1/Enpp2/Epg5/Exosc4/Ezr/Fah/Fuca1/Gcat/Gcdh/Gigyf2/Gja1/Gpc1/Gstm7/Gusb/Hbb-b1/Hbb-y/Hectd3/Hoga1/Hpd/Hsd17b10/Igf2bp2/Insr/Lpl/Lrp1/Lypla1/Nell1/Ngly1/Pah/Pcid2/Pck2/Pdcd6ip/Pla2g7/Pnp/Polr2d/Prpf19/Psmd4/Pygl/Rps27a/Sdcbp/Serpine2/Sh3bp4/Shmt1/Ta…	76
GO:0048869	GO:0048869	cellular developmental process	111/330	4608/28943	1.31515e-15	4.27425e-14	8.20736e-15	Actl6a/Acvr2a/Adam10/Agrn/Ank3/Anxa2/Aplp1/Aplp2/Apoe/App/Atraid/Bcan/Bmp1/Ccn3/Chl1/Clu/Cntn2/Cntnap4/Cth/Ctsl/Cx3cl1/Dchs1/Ddx5/Dip2b/Dner/Dnmt1/Enpp2/Ephb2/Ezr/Fstl4/Fzd3/Gigyf2/Gja1/Gna13/Gpc1/Gpc2/Gpm6b/Gprc5b/Hbb-b1/Hs6st1/Htra1/Ighg1/Islr2/Itm2c/Itpr1/Krt1/Krt10/Krt13/Krt14/Krt16/Krt2/Krt42/Krt5/Krt73/Krt76/Krt79/Lfng/Lpl/Lrp1/Lyn/Macroh2a1/Mdk/Nell1/Nes/Nr2f1/Nrcam/Nrxn1/Numb/Olfm1/Pcid2/…	111
GO:0048699	GO:0048699	generation of neurons	60/330	1670/28943	2.0519e-15	6.22409e-14	1.19514e-14	Adam10/Agrn/Ank3/Aplp1/Aplp2/Apoe/App/Bcan/Chl1/Clu/Cntn2/Cntnap4/Cx3cl1/Dip2b/Ephb2/Fstl4/Fzd3/Gigyf2/Gja1/Gpc2/Gpm6b/Gprc5b/Hs6st1/Islr2/Itm2c/Itpr1/Lrp1/Lyn/Mdk/Nr2f1/Nrcam/Nrxn1/Numb/Olfm1/Pcm1/Plxnd1/Ptn/Ptprz1/Reln/Robo1/Rtn4rl2/Sema7a/Serpine2/Serpini1/Sez6/Sfrp1/Shank1/Slit3/Slitrk1/Spock1/St8sia2/Timp2/Tnc/Top2b/Trim32/Tspan2/Tubgcp2/Ugdh/Vstm2l/Xylt1	60
GO:0030154	GO:0030154	cell differentiation	110/330	4585/28943	2.52224e-15	7.17263e-14	1.37728e-14	Actl6a/Acvr2a/Adam10/Agrn/Ank3/Anxa2/Aplp1/Aplp2/Apoe/App/Atraid/Bcan/Bmp1/Ccn3/Chl1/Clu/Cntn2/Cntnap4/Cth/Ctsl/Cx3cl1/Dchs1/Ddx5/Dip2b/Dner/Dnmt1/Enpp2/Ephb2/Ezr/Fstl4/Fzd3/Gigyf2/Gja1/Gna13/Gpc1/Gpc2/Gpm6b/Gprc5b/Hbb-b1/Hs6st1/Htra1/Ighg1/Islr2/Itm2c/Itpr1/Krt1/Krt10/Krt13/Krt14/Krt16/Krt2/Krt42/Krt5/Krt73/Krt76/Krt79/Lfng/Lpl/Lrp1/Lyn/Macroh2a1/Mdk/Nell1/Nr2f1/Nrcam/Nrxn1/Numb/Olfm1/Pcid2/Pck2…	110
GO:0030182	GO:0030182	neuron differentiation	57/330	1587/28943	1.18032e-14	3.15908e-13	6.06602e-14	Adam10/Agrn/Ank3/Aplp1/Aplp2/Apoe/App/Bcan/Chl1/Clu/Cntn2/Cntnap4/Cx3cl1/Dip2b/Ephb2/Fstl4/Fzd3/Gigyf2/Gja1/Gpc2/Gpm6b/Gprc5b/Hs6st1/Islr2/Itm2c/Itpr1/Lrp1/Lyn/Mdk/Nrcam/Nrxn1/Numb/Olfm1/Plxnd1/Ptn/Ptprz1/Reln/Robo1/Rtn4rl2/Sema7a/Serpine2/Serpini1/Sez6/Sfrp1/Shank1/Slit3/Slitrk1/Spock1/St8sia2/Timp2/Tnc/Top2b/Trim32/Tspan2/Ugdh/Vstm2l/Xylt1	57
GO:0010975	GO:0010975	regulation of neuron projection development	33/330	556/28943	1.27837e-14	3.23143e-13	6.20494e-14	Adam10/Agrn/Apoe/Cntn2/Cx3cl1/Dip2b/Ephb2/Fstl4/Gpc2/Gprc5b/Islr2/Itm2c/Itpr1/Lrp1/Lyn/Mdk/Nrcam/Nrxn1/Numb/Plxnd1/Ptn/Ptprz1/Reln/Robo1/Rtn4rl2/Sema7a/Serpine2/Serpini1/Sez6/Sfrp1/Slitrk1/Spock1/Xylt1	33
GO:0120035	GO:0120035	regulation of plasma membrane bounded cell projection organization	38/330	747/28943	1.55034e-14	3.71265e-13	7.12898e-14	Adam10/Agrn/Apoe/App/Cntn2/Cx3cl1/Dip2b/Enpp2/Ephb2/Ezr/Fstl4/Gpc2/Gprc5b/Islr2/Itm2c/Itpr1/Lrp1/Lyn/Mdk/Nrcam/Nrxn1/Numb/Plxnd1/Prnp/Ptn/Ptprz1/Rcc2/Reln/Robo1/Rtn4rl2/Sema7a/Serpine2/Serpini1/Sez6/Sfrp1/Slitrk1/Spock1/Xylt1	38
GO:0050793	GO:0050793	regulation of developmental process	78/330	2729/28943	1.71611e-14	3.75338e-13	7.20719e-14	Actl6a/Acvr2a/Adam10/Adgrb2/Agrn/Anxa2/Apoe/App/Atraid/Bmp1/Ccn3/Cdk4/Clstn1/Clstn2/Clstn3/Clu/Cntn2/Coch/Cpe/Cth/Cx3cl1/Ddx5/Dip2b/Dnmt1/Enpp2/Ephb2/Ezr/Fstl4/Fzd3/Gja1/Gna13/Gpc1/Gpm6b/Gprc5b/Hmgn2/Insr/Islr2/Jup/Krt10/Krt2/Lfng/Lpl/Lrp1/Lrrc4b/Lyn/Macroh2a1/Mdk/Nell1/Nrxn1/Numb/Olfm1/Pakap/Pcid2/Pcm1/Plxnd1/Pnp/Prpf19/Ptn/Ptprz1/Rcc2/Reln/Robo1/Ruvbl1/Sdcbp/Sema7a/Serpine2/Sez6/Sfrp1/Shank1/Sl…	78
GO:0051960	GO:0051960	regulation of nervous system development	33/330	562/28943	1.73233e-14	3.75338e-13	7.20719e-14	Adgrb2/Agrn/Anxa2/Apoe/Clstn1/Clstn2/Clstn3/Cx3cl1/Dip2b/Enpp2/Ephb2/Fstl4/Fzd3/Islr2/Lrp1/Lrrc4b/Lyn/Mdk/Nrxn1/Numb/Pcm1/Plxnd1/Prpf19/Ptn/Ptprz1/Reln/Robo1/Sema7a/Serpine2/Slitrk1/St8sia2/Trim32/Ythdf2	33
GO:0000902	GO:0000902	cell morphogenesis	47/330	1145/28943	2.9184e-14	5.96072e-13	1.14457e-13	Adam10/Agrn/Ank3/Aplp1/Aplp2/Apoe/App/Bcan/Cdh10/Chl1/Clu/Cntn2/Coch/Dchs1/Dip2b/Enpp2/Ephb2/Ezr/Fstl4/Fzd3/Gja1/Gna13/Islr2/Itpr1/Lrp1/Mdk/Nes/Nrcam/Nrxn1/Numb/Olfm1/Pakap/Plxnd1/Ptn/Ptprz1/Rcc2/Reln/Robo1/Sema7a/Sfrp1/Shank1/Slit3/Slitrk1/St8sia2/Top2b/Tpm1/Vstm2l	47
GO:0031344	GO:0031344	regulation of cell projection organization	38/330	763/28943	3.01311e-14	5.96072e-13	1.14457e-13	Adam10/Agrn/Apoe/App/Cntn2/Cx3cl1/Dip2b/Enpp2/Ephb2/Ezr/Fstl4/Gpc2/Gprc5b/Islr2/Itm2c/Itpr1/Lrp1/Lyn/Mdk/Nrcam/Nrxn1/Numb/Plxnd1/Prnp/Ptn/Ptprz1/Rcc2/Reln/Robo1/Rtn4rl2/Sema7a/Serpine2/Serpini1/Sez6/Sfrp1/Slitrk1/Spock1/Xylt1	38
GO:0061564	GO:0061564	axon development	32/330	540/28943	3.43586e-14	6.51381e-13	1.25077e-13	Agrn/Ank3/Aplp1/Aplp2/Apoe/App/Chl1/Cntn2/Dip2b/Ephb2/Fstl4/Fzd3/Islr2/Lrp1/Nrcam/Numb/Olfm1/Plxnd1/Ptn/Ptprz1/Reln/Robo1/Rtn4rl2/Sema7a/Slit3/Slitrk1/Tnc/Top2b/Trim32/Tspan2/Vstm2l/Xylt1	32
GO:0048858	GO:0048858	cell projection morphogenesis	37/330	735/28943	4.86122e-14	8.84743e-13	1.69887e-13	Adam10/Agrn/Ank3/Aplp1/Aplp2/Apoe/App/Bcan/Chl1/Clu/Cntn2/Dip2b/Enpp2/Ephb2/Fstl4/Fzd3/Gja1/Islr2/Lrp1/Mdk/Nes/Nrcam/Nrxn1/Numb/Olfm1/Plxnd1/Ptn/Ptprz1/Reln/Robo1/Sema7a/Shank1/Slit3/Slitrk1/St8sia2/Top2b/Vstm2l	37
GO:0048523	GO:0048523	negative regulation of cellular process	112/330	4964/28943	9.15564e-14	1.60224e-12	3.07659e-13	Actl6a/Adam10/Agrn/Alb/Aldh2/Ank3/Anxa2/Apex1/Aplp1/Apoe/App/Arg1/Atraid/Cat/Ccn3/Chl1/Clu/Cnot10/Cnot9/Cntn2/Cst3/Cth/Ctsl/Cx3cl1/Ddx5/Dhx9/Dip2b/Dnajb2/Dnmt1/Enpp2/Ephb2/Erbin/Ezr/Fstl4/Fzd3/Gigyf2/Gja1/Gna13/Gpc1/Gpm6b/Gstm7/H2ac7/Hbb-y/Hmgn2/Htra1/Igf2bp2/Insr/Itm2b/Itm2c/Itpr1/Jup/Krt16/Lfng/Lpl/Lrp1/Lyn/Lypla1/Macroh2a1/Mdk/Mgat5/Nell1/Nes/Nono/Nr2f1/Nrxn1/Nudt16l1/Numb/Pcid2/Pcm1/Pds5a/Pds…	112
GO:0032990	GO:0032990	cell part morphogenesis	37/330	758/28943	1.23977e-13	2.04579e-12	3.9283e-13	Adam10/Agrn/Ank3/Aplp1/Aplp2/Apoe/App/Bcan/Chl1/Clu/Cntn2/Dip2b/Enpp2/Ephb2/Fstl4/Fzd3/Gja1/Islr2/Lrp1/Mdk/Nes/Nrcam/Nrxn1/Numb/Olfm1/Plxnd1/Ptn/Ptprz1/Reln/Robo1/Sema7a/Shank1/Slit3/Slitrk1/St8sia2/Top2b/Vstm2l	37
GO:0044085	GO:0044085	cellular component biogenesis	82/330	3071/28943	1.25895e-13	2.04579e-12	3.9283e-13	Adam10/Adgrb2/Agrn/Alad/Aldh9a1/Ank3/Apoe/App/Cdh10/Clstn1/Clstn2/Clstn3/Clu/Cth/Cx3cl1/Dchs1/Dhx9/Dnajb2/Dnmt1/Enpp2/Ephb2/Exosc4/Ezr/Fbl/Fbll1/Gemin5/Gja1/Gpc1/Gpm6b/H2bc21/Hsd17b10/Jup/Krt1/Krt10/Krt14/Lrp1/Lrrc4b/Macroh2a1/Myo1b/Nlgn4l/Nrxn1/Nrxn2/Nsg1/Numb/Pcm1/Pdcd6ip/Plxnd1/Polr2d/Prnp/Prpf19/Prpf31/Ran/Rcc1/Rcc2/Reln/Rrm1/Ruvbl1/Sdcbp/Serinc1/Serpine2/Sf3b1/Shank1/Shmt1/Slc2a1/Slitrk1/Sma…	82
GO:0051094	GO:0051094	positive regulation of developmental process	54/330	1533/28943	1.43438e-13	2.25049e-12	4.32135e-13	Actl6a/Acvr2a/Adgrb2/Agrn/Apoe/App/Atraid/Bmp1/Clstn1/Clstn2/Clstn3/Clu/Cth/Cx3cl1/Enpp2/Ephb2/Ezr/Fzd3/Gja1/Gpc1/Gpm6b/Gprc5b/Insr/Islr2/Jup/Krt10/Krt2/Lpl/Lrp1/Lrrc4b/Lyn/Macroh2a1/Mdk/Nell1/Nrxn1/Numb/Pcid2/Plxnd1/Pnp/Prpf19/Ptn/Ptprz1/Reln/Robo1/Sdcbp/Sema7a/Serpine2/Sfrp1/Shank1/Slitrk1/Smarcd1/St8sia2/Timp2/Trim32	54
GO:0032989	GO:0032989	cellular component morphogenesis	39/330	861/28943	2.71001e-13	4.11018e-12	7.8923e-13	Adam10/Agrn/Ank3/Aplp1/Aplp2/Apoe/App/Bcan/Chl1/Clu/Cntn2/Dip2b/Enpp2/Ephb2/Fstl4/Fzd3/Gja1/Gpc1/Islr2/Lrp1/Mdk/Nes/Nrcam/Nrxn1/Numb/Olfm1/Plxnd1/Ptn/Ptprz1/Reln/Robo1/Sema7a/Shank1/Slit3/Slitrk1/St8sia2/Top2b/Tpm1/Vstm2l	39
GO:0051130	GO:0051130	positive regulation of cellular component organization	46/330	1183/28943	3.85825e-13	5.66292e-12	1.08739e-12	Actl6a/Adgrb2/Agrn/Anxa2/Apoe/App/Clstn1/Clstn2/Clstn3/Clu/Cx3cl1/Dnmt1/Enpp2/Ephb2/Gpc2/Gprc5b/Insr/Islr2/Itpr1/Lman1/Lrp1/Lrrc4b/Lyn/Macroh2a1/Mdk/Nes/Nrxn1/Numb/Pdcd6ip/Plxnd1/Ptn/Ptprz1/Reln/Robo1/Ruvbl1/Sdcbp/Sema7a/Serpine2/Serpini1/Slitrk1/St8sia2/Tcp1/Tpm1/Tsg101/Unc13b/Vps28	46
GO:0044248	GO:0044248	cellular catabolic process	62/330	2012/28943	6.31325e-13	8.97665e-12	1.72368e-12	Acbd5/Ahcy/Aldh2/Anxa2/Apex1/Apoe/App/Arg1/Cat/Clu/Cnot10/Cnot9/Cpe/Cps1/Ctsl/Ddx5/Decr1/Dhx9/Dnajb2/Dpyd/Dpys/Echs1/Enpp2/Epg5/Exosc4/Fah/Gcat/Gcdh/Gigyf2/Gpc1/Gstm7/Gusb/Hbb-b1/Hbb-y/Hectd3/Hoga1/Hpd/Hsd17b10/Igf2bp2/Insr/Lpl/Lrp1/Ngly1/Pah/Pcid2/Pck2/Pla2g7/Pnp/Polr2d/Psmd4/Pygl/Rps27a/Sdcbp/Sh3bp4/Shmt1/Tardbp/Timp2/Trim32/Tsg101/Vps28/Wdr82/Ythdf2	62
GO:0120039	GO:0120039	plasma membrane bounded cell projection morphogenesis	35/330	730/28943	9.94649e-13	1.37141e-11	2.63336e-12	Adam10/Agrn/Ank3/Aplp1/Aplp2/Apoe/App/Bcan/Chl1/Clu/Cntn2/Dip2b/Enpp2/Ephb2/Fstl4/Fzd3/Gja1/Islr2/Lrp1/Nrcam/Nrxn1/Numb/Olfm1/Plxnd1/Ptn/Ptprz1/Reln/Robo1/Sema7a/Shank1/Slit3/Slitrk1/St8sia2/Top2b/Vstm2l	35
GO:0022607	GO:0022607	cellular component assembly	75/330	2810/28943	1.95421e-12	2.61519e-11	5.02164e-12	Adam10/Adgrb2/Agrn/Alad/Aldh9a1/Ank3/Apoe/App/Cdh10/Clstn1/Clstn2/Clstn3/Clu/Cth/Cx3cl1/Dchs1/Dhx9/Dnajb2/Enpp2/Ephb2/Ezr/Gemin5/Gja1/Gpc1/Gpm6b/H2bc21/Hsd17b10/Jup/Krt1/Krt10/Krt14/Lrp1/Lrrc4b/Macroh2a1/Myo1b/Nlgn4l/Nrxn1/Nrxn2/Nsg1/Numb/Pcm1/Pdcd6ip/Plxnd1/Polr2d/Prnp/Prpf19/Prpf31/Rcc1/Rcc2/Reln/Rrm1/Ruvbl1/Sdcbp/Sf3b1/Shank1/Shmt1/Slc2a1/Slitrk1/Smarca5/Smc3/Snrpd3/Snrpe/Snrpf/Snrpg/St8sia2/S…	75
GO:0048812	GO:0048812	neuron projection morphogenesis	34/330	715/28943	2.69009e-12	3.49711e-11	6.71511e-12	Adam10/Agrn/Ank3/Aplp1/Aplp2/Apoe/App/Bcan/Chl1/Clu/Cntn2/Dip2b/Ephb2/Fstl4/Fzd3/Gja1/Islr2/Lrp1/Nrcam/Nrxn1/Numb/Olfm1/Plxnd1/Ptn/Ptprz1/Reln/Robo1/Sema7a/Shank1/Slit3/Slitrk1/St8sia2/Top2b/Vstm2l	34
GO:0016071	GO:0016071	mRNA metabolic process	34/330	724/28943	3.79433e-12	4.79562e-11	9.20847e-12	Anxa2/Apex1/Aplp1/App/Bud31/Cnot10/Cnot9/Ddx39a/Ddx5/Dhx15/Dhx9/Exosc4/Gemin5/Gigyf2/Hnrnpa1/Igf2bp2/Nono/Pcid2/Polr2d/Prpf19/Prpf31/Sap18/Sf3b1/Smu1/Snrpd3/Snrpe/Snrpf/Snrpg/Snrpn/Srsf5/Tardbp/Wdr33/Xab2/Ythdf2	34
GO:0040007	GO:0040007	growth	43/330	1126/28943	4.4179e-12	5.43283e-11	1.0432e-11	Actl6a/Adam10/Agrn/Apoe/App/Bcan/Ccn3/Cdk4/Clstn1/Clstn3/Cth/Dip2b/Dnajb2/Exosc4/Ezr/Fstl4/Gigyf2/Gja1/Igfbp2/Igfbp4/Igfbpl1/Insr/Islr2/Lrp1/Mdk/Nell2/Nlgn4l/Olfm1/Ptgfrn/Ptn/Robo1/Ruvbl1/Sdcbp/Sema7a/Serpine2/Sfrp1/Sh3bp4/Slit3/Slitrk1/St8sia2/Tnc/Trim32/Tsg101	43
GO:0065008	GO:0065008	regulation of biological quality	95/330	4120/28943	4.86728e-12	5.82793e-11	1.11907e-11	Aco1/Acvr2a/Adam10/Adgrb2/Afm/Afp/Agrn/Aldh1a1/Aldh8a1/Aldh9a1/Ank3/Anxa2/Apex1/Aplp2/Apoe/App/Atp6ap2/Ccn3/Cdk4/Clstn1/Clstn2/Clstn3/Clu/Cntn2/Cntnap4/Cpe/Cps1/Ctsl/Cx3cl1/Ddi2/Decr1/Dhx9/Dip2b/Ephb2/Erbin/Ezr/Fstl4/Gigyf2/Gja1/Gna13/Gpm6b/Gprc5b/Gstm7/H6pd/Hbb-b1/Hnrnpa1/Hpx/Hsd17b10/Igf2bp2/Insr/Islr2/Itpr1/Jup/Krt1/Krt16/Lpl/Lrp1/Lrrc4b/Lyn/Ncan/Nell2/Nrcam/Nrxn1/Nrxn2/Nsg1/Numb/Olfm1/Pcid2/P…	95
GO:0040008	GO:0040008	regulation of growth	34/330	735/28943	5.73385e-12	6.6895e-11	1.28451e-11	Actl6a/Adam10/Agrn/Apoe/App/Ccn3/Cdk4/Clstn1/Clstn3/Cth/Dip2b/Dnajb2/Exosc4/Ezr/Fstl4/Gja1/Igfbp2/Igfbp4/Igfbpl1/Insr/Islr2/Lrp1/Nell2/Olfm1/Ruvbl1/Sdcbp/Sema7a/Serpine2/Sfrp1/Sh3bp4/Slit3/Tnc/Trim32/Tsg101	34
GO:0048583	GO:0048583	regulation of response to stimulus	95/330	4140/28943	6.43238e-12	7.31683e-11	1.40497e-11	Actl6a/Acvr2a/Adam10/Agrn/Aldh2/Anxa2/Aplp1/Aplp2/Apoe/App/Arg1/Atp6ap2/Bud31/C1qtnf4/Cat/Ccn3/Cdk4/Clu/Cnot9/Cntn2/Cth/Cx3cl1/Cyth4/Ddx5/Dek/Dhx15/Dhx9/Epg5/Ephb2/Erbin/Ezr/Fstl4/Gja1/Gpc1/Gpc2/Gprc5b/Hbb-b1/Hpx/Htra1/Igfbp2/Igfbp4/Igfbpl1/Ighg1/Insr/Itm2c/Itpr1/Krt1/Lfng/Lpl/Lrp1/Lyn/Macroh2a1/Mdk/Mgat5/Mlc1/Mvb12b/Neto2/Nono/Nrxn1/Nudt16l1/Numb/Pcid2/Pla2g7/Pnp/Prnp/Ptn/Ptprt/Pycr1/Reln/Robo1/…	95
GO:0051246	GO:0051246	regulation of protein metabolic process	70/330	2600/28943	8.76948e-12	9.67905e-11	1.85856e-11	Aco1/Acvr2a/Agrn/Alad/Anxa2/Aplp1/Aplp2/Apoe/App/Atraid/Cdk4/Clu/Cnot10/Cnot9/Cntn2/Cst3/Cx3cl1/Dek/Dhx9/Dip2b/Dnajb2/Dnmt1/Enpp2/Ephb2/Ezr/Gemin5/Gigyf2/Gja1/Gprc5b/Hbb-b1/Hpx/Igf2bp2/Insr/Itm2b/Itm2c/Lrp1/Lyn/Macroh2a1/Mgat5/Nell1/Nrxn1/Pcid2/Polr2d/Ppp6r3/Prnp/Ptprt/Ptprz1/Reln/Robo1/Ruvbl1/Sdcbp/Sema7a/Serpinc1/Serpine2/Serpini1/Sf3b1/Sfrp1/Shmt1/Slco3a1/Smarca5/Spock1/Spock3/Spon1/Tardbp/Tbc…	70
GO:0048468	GO:0048468	cell development	68/330	2484/28943	8.93451e-12	9.67905e-11	1.85856e-11	Adam10/Agrn/Ank3/Anxa2/Aplp1/Aplp2/Apoe/App/Bcan/Chl1/Clu/Cntn2/Cx3cl1/Dip2b/Dner/Enpp2/Ephb2/Ezr/Fstl4/Fzd3/Gja1/Gpc2/Gpm6b/Gprc5b/Hbb-b1/Hs6st1/Islr2/Itm2c/Itpr1/Krt10/Krt2/Lrp1/Lyn/Mdk/Nrcam/Nrxn1/Numb/Olfm1/Pcm1/Plxnd1/Prpf19/Ptn/Ptprz1/Rabgap1l/Rcc2/Reln/Robo1/Rtn4rl2/Sema7a/Serpine2/Serpini1/Sez6/Sfrp1/Shank1/Slit3/Slitrk1/Spock1/St8sia2/Tnc/Top2b/Tpm1/Trim32/Tspan2/Ugdh/Vstm2l/Xylt1/Ythdf2…	68
GO:0033036	GO:0033036	macromolecule localization	76/330	2988/28943	1.41176e-11	1.4789e-10	2.83976e-11	Adam10/Afm/Agrn/Ank3/Anxa2/Apoe/App/B4galnt1/Bnip1/Ccn3/Clstn1/Clstn3/Clu/Cntn2/Cpe/Dchs1/Ddx39a/Ddx5/Dhx9/Dnajb2/Ephb2/Erbin/Esyt2/Ezr/Fbl/Gja1/Gpc1/Gpc2/Gpm6b/Hnrnpa1/Igf2bp2/Jup/Lman1/Lpl/Lrp1/Lypla1/Macroh2a1/Mlc1/Mvb12b/Myo1b/Nrcam/Nrxn1/Nrxn2/Nsg1/Numb/Pakap/Pam/Pcid2/Pcm1/Pdcd6ip/Polr2d/Prnp/Prpf19/Ptn/Rabgap1l/Ran/Rcc2/Reln/Scamp2/Scg5/Selenbp1/Sfrp1/Sh3bp4/Shank1/Slc2a1/Slco3a1/Sort1/Tar…	76
GO:0051240	GO:0051240	positive regulation of multicellular organismal process	54/330	1726/28943	1.43014e-11	1.4789e-10	2.83976e-11	Actl6a/Acvr2a/Adgrb2/Agrn/Alb/Anxa2/Apoe/App/Atp6ap2/Atraid/Bmp1/C1qtnf4/Clstn1/Clstn2/Clstn3/Clu/Cx3cl1/Decr1/Dhx9/Enpp2/Ephb2/Ezr/Fzd3/Gja1/Gpm6b/Gprc5b/Islr2/Jup/Lpl/Lrp1/Lrrc4b/Lyn/Macroh2a1/Mdk/Nell1/Nrxn1/Numb/Pcid2/Plxnd1/Pnp/Prpf19/Ptn/Ptprz1/Reln/Robo1/Sdcbp/Sema7a/Serpine2/Slitrk1/Smarcd1/St8sia2/Tpm1/Trim32/Unc13b	54
GO:0048513	GO:0048513	animal organ development	88/330	3785/28943	2.64749e-11	2.6769e-10	5.14015e-11	Actl6a/Acvr2a/Adam10/Afp/Agrn/Aldh1a1/Aplp1/Aplp2/App/Asl/Atraid/Bcan/Bmp1/Cat/Ccn3/Cdk4/Clu/Cntn2/Cpe/Ctsl/Dchs1/Ddx5/Dner/Ephb2/Fjx1/Fzd3/Gigyf2/Gja1/Gpc1/Gpm6b/Hbb-b1/Hs6st1/Htra1/Igf2r/Ighg1/Igsf3/Insr/Itpr1/Jup/Krt1/Krt10/Krt14/Krt16/Krt2/Krt5/Krt73/Krt76/Krt79/Lfng/Lrp1/Lyn/Macroh2a1/Mdk/Nell1/Nlgn4l/Nr2f1/Nrxn1/Numb/Pcid2/Pck2/Pcm1/Pds5a/Pds5b/Plxnd1/Pnp/Ptn/Ptprz1/Rabgap1l/Reln/Robo1/Rtn4…	88
GO:0016049	GO:0016049	cell growth	28/330	544/28943	4.08979e-11	4.04534e-10	7.76779e-11	Adam10/Apoe/App/Bcan/Ccn3/Clstn1/Clstn3/Cth/Dip2b/Dnajb2/Exosc4/Fstl4/Gja1/Igfbp4/Igfbpl1/Islr2/Lrp1/Olfm1/Sdcbp/Sema7a/Serpine2/Sfrp1/Sh3bp4/Slit3/St8sia2/Tnc/Trim32/Tsg101	28
GO:1901566	GO:1901566	organonitrogen compound biosynthetic process	52/330	1675/28943	4.79666e-11	4.64357e-10	8.91652e-11	Aco1/Ak3/Alad/Aldh1a1/Aldh2/Aplp1/Apoe/App/Arg1/Asl/B3gat1/B4galnt1/Bhmt/Cdk4/Ckm/Cnot10/Cnot9/Cps1/Cth/Dhx9/Galnt2/Gcdh/Gemin5/Gigyf2/Hbb-b1/Hs6st1/Hs6st2/Igf2bp2/Insr/Itm2b/Itm2c/Lyn/Mgat5/Mrps31/Naprt/Pah/Pam/Pcbd1/Pnp/Polr2d/Pycr1/Rpl12/Rps27a/Rps4x/Shmt1/St6galnac5/St8sia2/Tardbp/Ugdh/Xylt1/Ythdf2/Zdhhc5	52
GO:0042221	GO:0042221	response to chemical	96/330	4374/28943	6.01474e-11	5.70147e-10	1.09479e-10	Acap2/Aco1/Acvr2a/Adam10/Agrn/Ahcy/Alad/Aldh1a1/Aldh2/Ank3/Anxa2/Aox1/Apex1/Aplp1/Apoe/App/Arg1/C1qtnf4/Cat/Ccn3/Cdk4/Chl1/Clu/Cnot9/Cntn2/Cps1/Cth/Cx3cl1/Ddi2/Ddx5/Dhx9/Dnajb2/Dnmt1/Dpyd/Enpp2/Epg5/Ephb2/Erbin/Ezr/Fzd3/Gja1/Gpc1/Gstm7/H2az1/Hnrnpa1/Hpx/Htra1/Igf2r/Insr/Itpr1/Jup/Krt10/Lpl/Lrp1/Lyn/Mcm7/Mdk/Mlc1/Ngly1/Nono/Nrcam/Nrxn1/Nsg1/Pam/Pck2/Pla2g7/Plxnd1/Pnp/Polr2d/Prnp/Ptn/Ptprt/Pycr1/Rb…	96
GO:0009653	GO:0009653	anatomical structure morphogenesis	73/330	2902/28943	6.68357e-11	6.20618e-10	1.1917e-10	Actl6a/Acvr2a/Adam10/Adgrb2/Agrn/Aldh1a1/Ank3/Anxa2/Aplp1/Aplp2/Apoe/App/Atp6ap2/Bcan/Ccn3/Cdh10/Chl1/Clu/Cntn2/Coch/Cpe/Ctsl/Cx3cl1/Dchs1/Dip2b/Enpp2/Ephb2/Ezr/Fjx1/Fstl4/Fzd3/Gja1/Gna13/Gpc1/Hs6st1/Insr/Islr2/Itpr1/Jup/Krt10/Krt16/Lfng/Lrp1/Macroh2a1/Mdk/Mfge8/Nes/Nrcam/Nrxn1/Numb/Olfm1/Pakap/Pds5a/Plxnd1/Ptgfrn/Ptn/Ptprz1/Rcc2/Reln/Robo1/Sema7a/Serpine2/Sf3b1/Sfrp1/Shank1/Slit3/Slitrk1/St8sia2…	73
GO:0010646	GO:0010646	regulation of cell communication	83/330	3543/28943	8.2089e-11	7.4701e-10	1.4344e-10	Acvr2a/Adam10/Ank3/Aplp1/Aplp2/Apoe/App/Arg1/Atp6ap2/Bud31/C1qtnf4/Cat/Ccn3/Cdk4/Clstn1/Clstn2/Clstn3/Clu/Cnot9/Cntn2/Cntnap4/Cth/Cx3cl1/Cyth4/Ddx5/Dhx15/Ephb2/Erbin/Ezr/Fstl4/Gja1/Gpc1/Gpc2/Gprc5b/Hpx/Htra1/Igfbp2/Igfbp4/Igfbpl1/Insr/Itm2c/Itpr1/Lfng/Lrp1/Lyn/Mdk/Mgat5/Mvb12b/Nell2/Neto2/Nlgn4l/Nono/Nrxn1/Nsg1/Numb/Pcid2/Prnp/Ptn/Ptprt/Reln/Robo1/Ruvbl1/Scg5/Scube1/Sdcbp/Sema7a/Serpine2/Sez6/Sez…	83
GO:0023051	GO:0023051	regulation of signaling	83/330	3551/28943	9.19039e-11	8.19927e-10	1.57441e-10	Acvr2a/Adam10/Anxa2/Aplp1/Aplp2/Apoe/App/Arg1/Atp6ap2/Bud31/C1qtnf4/Cat/Ccn3/Cdk4/Clstn1/Clstn2/Clstn3/Clu/Cnot9/Cntn2/Cntnap4/Cth/Cx3cl1/Cyth4/Ddx5/Dhx15/Ephb2/Erbin/Ezr/Fstl4/Gja1/Gpc1/Gpc2/Gprc5b/Hpx/Htra1/Igfbp2/Igfbp4/Igfbpl1/Insr/Itm2c/Itpr1/Lfng/Lrp1/Lyn/Mdk/Mgat5/Mvb12b/Nell2/Neto2/Nlgn4l/Nono/Nrxn1/Nsg1/Numb/Pcid2/Prnp/Ptn/Ptprt/Reln/Robo1/Ruvbl1/Scg5/Scube1/Sdcbp/Sema7a/Serpine2/Sez6/Se…	83
GO:0051248	GO:0051248	negative regulation of protein metabolic process	40/330	1098/28943	1.08574e-10	9.50021e-10	1.82422e-10	Alad/Anxa2/Apoe/App/Atraid/Clu/Cnot10/Cnot9/Cst3/Dhx9/Dnajb2/Dnmt1/Ephb2/Gigyf2/Insr/Itm2b/Itm2c/Lrp1/Lyn/Macroh2a1/Mgat5/Nell1/Pcid2/Polr2d/Prnp/Ptprt/Sdcbp/Serpinc1/Serpine2/Serpini1/Sfrp1/Shmt1/Spock1/Spock3/Spon1/Tardbp/Timp2/Tsg101/Vps28/Ythdf2	40
GO:2000026	GO:2000026	regulation of multicellular organismal development	49/330	1575/28943	1.74969e-10	1.50209e-09	2.88429e-10	Actl6a/Acvr2a/Adam10/Adgrb2/Agrn/Anxa2/Apoe/Atraid/Bmp1/Clstn1/Clstn2/Clstn3/Cx3cl1/Dip2b/Enpp2/Ephb2/Fstl4/Fzd3/Gja1/Gpm6b/Insr/Islr2/Jup/Lrp1/Lrrc4b/Lyn/Macroh2a1/Mdk/Nell1/Nrxn1/Numb/Pcid2/Pcm1/Plxnd1/Pnp/Prpf19/Ptn/Ptprz1/Reln/Robo1/Ruvbl1/Sema7a/Serpine2/Sfrp1/Slitrk1/Smarcd1/St8sia2/Trim32/Ythdf2	49
GO:0008283	GO:0008283	cell population proliferation	59/330	2130/28943	1.80336e-10	1.5195e-09	2.91772e-10	Actl6a/Acvr2a/Adam10/Anxa2/Apoe/App/Arg1/Atraid/Ccn3/Cdk4/Clu/Cntnap4/Cst3/Cth/Ctsl/Cx3cl1/Dchs1/Dhx9/Dnajb2/Dnmt1/Enpp2/Ephb2/Fzd3/Gja1/Gna13/H2ac7/Htra1/Igfbp2/Igfbp4/Insr/Itpr1/Jup/Krt2/Lrp1/Lyn/Mcm7/Mdk/Nell1/Nes/Numb/Pcm1/Pds5b/Pnp/Prnp/Ptn/Ptprz1/Robo1/Sdcbp/Serpine2/Sfrp1/Sh3bp4/Slit3/Smarcd1/Timp2/Tnc/Tpm1/Trim32/Tsg101/Ythdf2	59
GO:0007417	GO:0007417	central nervous system development	37/330	976/28943	1.9238e-10	1.59151e-09	3.05599e-10	Aplp1/Aplp2/App/Atp6ap2/Bcan/Clu/Cntn2/Enpp2/Ephb2/Fzd3/Gigyf2/Lrp1/Mdk/Ncan/Nlgn4l/Nr2f1/Nrcam/Nrxn1/Numb/Pcm1/Prpf19/Ptn/Ptprz1/Reln/Robo1/Rtn4rl2/Sema7a/Serpine2/Sez6/Sez6l/Sez6l2/Sfrp1/Slc2a1/Spock1/Top2b/Tspan2/Tubgcp2	37
GO:1901565	GO:1901565	organonitrogen compound catabolic process	44/330	1324/28943	2.17732e-10	1.76907e-09	3.39695e-10	Ahcy/Alad/Anxa2/Apoe/App/Arg1/Atraid/Clu/Cpe/Ctsl/Ddi2/Dmgdh/Dnajb2/Dpyd/Dpys/Enpp2/Ezr/Fah/Gcat/Gja1/Gpc1/Gusb/Hectd3/Hoga1/Hpd/Hsd17b10/Lrp1/Lypla1/Nell1/Ngly1/Pah/Pdcd6ip/Pla2g7/Pnp/Prpf19/Psmd4/Rps27a/Sdcbp/Serpine2/Shmt1/Timp2/Trim32/Tsg101/Vps28	44
GO:0051641	GO:0051641	cellular localization	80/330	3452/28943	3.40479e-10	2.71786e-09	5.2188e-10	Acap2/Adam10/Afm/Agrn/Alb/Ank3/Anxa2/Apoe/App/Bnip1/Ccn3/Clstn1/Clstn3/Clu/Cntn2/Cpe/Cx3cl1/Dchs1/Ddx39a/Ddx5/Dhx9/Dnajb2/Epg5/Ephb2/Erbin/Ezr/Gja1/Gpc1/Gpc2/Gpm6b/Gstm7/Igf2r/Itpr1/Jup/Kif1c/Lman1/Lrp1/Lyn/Lypla1/Macroh2a1/Mlc1/Mvb12b/Myo1b/Nlgn4l/Nrcam/Nrxn1/Nrxn2/Nsg1/Numb/Pakap/Pam/Pcid2/Pcm1/Pdcd6ip/Polr2d/Prnp/Prpf19/Prpf31/Ptn/Rabgap1l/Ran/Rcc2/Reln/Scamp2/Scg5/Sdcbp/Selenbp1/Sfrp1/Sh3bp4/…	80
GO:0007610	GO:0007610	behavior	32/330	776/28943	4.53396e-10	3.55681e-09	6.82974e-10	Acvr2a/Ahcy/Alb/Aldh2/Aplp2/Apoe/App/Asl/B3gat1/Chl1/Cntn2/Cntnap4/Ephb2/Gigyf2/Gja1/Gprc5b/Insr/Mdk/Nlgn4l/Nrxn1/Nrxn2/Pcm1/Prnp/Ptn/Ptprz1/Reln/Serpine2/Sez6/Sez6l/Sez6l2/Shank1/Slitrk1	32
GO:0045597	GO:0045597	positive regulation of cell differentiation	37/330	1008/28943	4.68886e-10	3.61598e-09	6.94336e-10	Actl6a/Acvr2a/Apoe/App/Atraid/Clu/Cth/Cx3cl1/Enpp2/Ephb2/Fzd3/Gpc1/Gprc5b/Islr2/Lpl/Lrp1/Lyn/Macroh2a1/Mdk/Nell1/Numb/Pcid2/Plxnd1/Pnp/Prpf19/Ptn/Ptprz1/Reln/Robo1/Sdcbp/Sema7a/Serpine2/Sfrp1/Slitrk1/Smarcd1/Timp2/Trim32	37
GO:0051239	GO:0051239	regulation of multicellular organismal process	73/330	3042/28943	5.5844e-10	4.23484e-09	8.13167e-10	Actl6a/Acvr2a/Adam10/Adgrb2/Agrn/Alb/Aldh1a1/Anxa2/Apoe/App/Arg1/Atp6ap2/Atraid/Bmp1/C1qtnf4/Ccn3/Cdk4/Clstn1/Clstn2/Clstn3/Clu/Cntnap4/Cpe/Cx3cl1/Decr1/Dhx9/Dip2b/Enpp2/Ephb2/Erbin/Ezr/Fstl4/Fzd3/Gja1/Gpm6b/Gprc5b/Insr/Islr2/Jup/Lfng/Lpl/Lrp1/Lrrc4b/Lyn/Macroh2a1/Mdk/Nell1/Nrxn1/Numb/Pcid2/Pcm1/Plxnd1/Pnp/Prnp/Prpf19/Ptn/Ptprz1/Reln/Robo1/Ruvbl1/Sdcbp/Sema7a/Serpinc1/Serpine2/Sfrp1/Shank1/Slitrk…	73
GO:0043603	GO:0043603	cellular amide metabolic process	40/330	1166/28943	6.29654e-10	4.6966e-09	9.01834e-10	Aco1/Adam10/Aplp1/Apoe/App/Arg1/Asl/Atp6ap2/B4galnt1/Cdk4/Clu/Cnot10/Cnot9/Cpe/Cps1/Cth/Dhx9/Gcdh/Gemin5/Gigyf2/Gstm7/Hbb-b1/Igf2bp2/Mrps31/Pam/Pcsk1n/Pcsk2/Pnp/Polr2d/Prnp/Rpl12/Rps27a/Rps4x/Scg5/Shmt1/Spon1/St6galnac5/St8sia2/Tardbp/Ythdf2	40
GO:0000904	GO:0000904	cell morphogenesis involved in differentiation	33/330	835/28943	6.99049e-10	5.13012e-09	9.85077e-10	Adam10/Agrn/Ank3/Aplp1/Aplp2/Apoe/App/Chl1/Cntn2/Dip2b/Enpp2/Ephb2/Fstl4/Fzd3/Islr2/Lrp1/Mdk/Nrcam/Numb/Olfm1/Plxnd1/Ptn/Ptprz1/Rcc2/Reln/Robo1/Sema7a/Sfrp1/Shank1/Slit3/Slitrk1/Top2b/Vstm2l	33
GO:0080134	GO:0080134	regulation of response to stress	45/330	1431/28943	7.64029e-10	5.51799e-09	1.05956e-09	Actl6a/Aldh2/Anxa2/Apoe/App/Arg1/Ccn3/Clu/Cx3cl1/Ddx5/Dek/Dhx9/Ephb2/Ezr/Gja1/Gprc5b/Hbb-b1/Hpx/Htra1/Ighg1/Krt1/Lpl/Lrp1/Lyn/Macroh2a1/Mdk/Mlc1/Nono/Nudt16l1/Pnp/Ptn/Pycr1/Ruvbl1/Sema7a/Serpinc1/Serpine2/Sfrp1/Smarca5/Smarcd1/Tnc/Trim32/Tspan6/Unc13b/Xylt1/Ythdf2	45
GO:0048667	GO:0048667	cell morphogenesis involved in neuron differentiation	29/330	663/28943	8.17453e-10	5.77545e-09	1.10899e-09	Adam10/Agrn/Ank3/Aplp1/Aplp2/Apoe/App/Chl1/Cntn2/Dip2b/Ephb2/Fstl4/Fzd3/Islr2/Lrp1/Nrcam/Numb/Olfm1/Plxnd1/Ptn/Ptprz1/Reln/Robo1/Sema7a/Shank1/Slit3/Slitrk1/Top2b/Vstm2l	29
GO:0016477	GO:0016477	cell migration	48/330	1595/28943	8.25064e-10	5.77545e-09	1.10899e-09	Adam10/Apex1/Apoe/App/Ccn3/Chl1/Cntn2/Cx3cl1/Dchs1/Enpp2/Ephb2/Fzd3/Gja1/Gna13/Gpc1/Gpc2/Insr/Jup/Krt16/Krt2/Lrp1/Lyn/Mdk/Mgat5/Nr2f1/Numb/Pcm1/Pds5a/Pds5b/Pla2g7/Plxnd1/Podxl2/Ptn/Ptprt/Ptprz1/Rcc2/Reln/Robo1/Sdcbp/Sema7a/Sfrp1/Spock1/Sst/Tnc/Top2b/Tpm1/Trim32/Tubgcp2	48
GO:0008104	GO:0008104	protein localization	64/330	2533/28943	1.12166e-09	7.73262e-09	1.48481e-09	Adam10/Afm/Agrn/Ank3/Anxa2/Apoe/App/Bnip1/Ccn3/Clstn1/Clstn3/Clu/Cntn2/Cpe/Dchs1/Ddx5/Dhx9/Dnajb2/Ephb2/Erbin/Ezr/Gja1/Gpc1/Gpc2/Gpm6b/Jup/Lman1/Lrp1/Lypla1/Macroh2a1/Mlc1/Mvb12b/Myo1b/Nrcam/Nrxn1/Nrxn2/Nsg1/Numb/Pakap/Pam/Pcm1/Pdcd6ip/Prnp/Prpf19/Ptn/Rabgap1l/Ran/Rcc2/Reln/Scamp2/Scg5/Selenbp1/Sfrp1/Sh3bp4/Shank1/Sort1/Tardbp/Tcp1/Tsg101/Tspan14/Unc13b/Vps13b/Vps28/Zdhhc5	64
GO:0006950	GO:0006950	response to stress	88/330	4073/28943	1.16825e-09	7.93366e-09	1.52341e-09	Actl6a/Ahcy/Alb/Aldh1a1/Aldh2/Anxa2/Apex1/Apoe/App/Arg1/Cat/Ccn3/Clu/Cst3/Cx3cl1/Ddx5/Dek/Dhx15/Dhx9/Dnajb2/Ephb2/Exosc4/Ezr/Gigyf2/Gja1/Gna13/Gprc5b/Gstm7/H2ax/Hbb-b1/Hmgn2/Hpx/Htra1/Ighg1/Itpr1/Krt1/Krt16/Lpl/Lrp1/Lyn/Macroh2a1/Mcm3/Mcm5/Mcm6/Mcm7/Mdk/Mlc1/Naprt/Ngly1/Nono/Nudt16l1/Pck2/Pcsk1n/Pds5a/Pds5b/Pla2g7/Pnp/Polr2d/Prnp/Prpf19/Ptn/Pycr1/Rbbp5/Reln/Rrm1/Rtn4rl2/Ruvbl1/Sema7a/Serpinc1/Ser…	88
GO:0070727	GO:0070727	cellular macromolecule localization	64/330	2539/28943	1.23246e-09	8.2466e-09	1.5835e-09	Adam10/Afm/Agrn/Ank3/Anxa2/Apoe/App/Bnip1/Ccn3/Clstn1/Clstn3/Clu/Cntn2/Cpe/Dchs1/Ddx5/Dhx9/Dnajb2/Ephb2/Erbin/Ezr/Gja1/Gpc1/Gpc2/Gpm6b/Jup/Lman1/Lrp1/Lypla1/Macroh2a1/Mlc1/Mvb12b/Myo1b/Nrcam/Nrxn1/Nrxn2/Nsg1/Numb/Pakap/Pam/Pcm1/Pdcd6ip/Prnp/Prpf19/Ptn/Rabgap1l/Ran/Rcc2/Reln/Scamp2/Scg5/Selenbp1/Sfrp1/Sh3bp4/Shank1/Sort1/Tardbp/Tcp1/Tsg101/Tspan14/Unc13b/Vps13b/Vps28/Zdhhc5	64
GO:0009966	GO:0009966	regulation of signal transduction	71/330	2975/28943	1.30353e-09	8.59576e-09	1.65055e-09	Acvr2a/Adam10/Aplp1/Aplp2/Apoe/App/Arg1/Atp6ap2/Bud31/C1qtnf4/Cat/Ccn3/Cdk4/Clu/Cnot9/Cntn2/Cth/Cx3cl1/Cyth4/Ddx5/Dhx15/Ephb2/Erbin/Ezr/Fstl4/Gpc1/Gpc2/Gprc5b/Hpx/Htra1/Igfbp2/Igfbp4/Igfbpl1/Insr/Itm2c/Itpr1/Lfng/Lrp1/Lyn/Mdk/Mgat5/Mvb12b/Neto2/Nono/Nrxn1/Numb/Pcid2/Prnp/Ptprt/Reln/Robo1/Ruvbl1/Scube1/Sdcbp/Sema7a/Serpine2/Sez6/Sez6l/Sez6l2/Sfrp1/Sh3bp4/Shank1/Slit3/Timp2/Trim32/Tsg101/Tspan14/Ts…	71
GO:0044281	GO:0044281	small molecule metabolic process	51/330	1798/28943	1.71783e-09	1.11659e-08	2.14406e-09	Acbd5/Aco1/Afp/Ahcy/Ak3/Aldh1a1/Aldh8a1/Aplp2/Apoe/App/Arg1/Asl/Bhmt/Cat/Cps1/Cth/Decr1/Decr2/Dmgdh/Dpyd/Dpys/Echs1/Fah/Fuca1/Gcat/Gcdh/Gstm7/H6pd/Hoga1/Hpd/Hsd17b10/Igfbp4/Insr/Lpl/Lrp1/Lypla1/Macroh2a1/Man2a2/Naprt/Pah/Pam/Pcbd1/Pck2/Pla2g7/Pnp/Pycr1/Ran/Rrm1/Shmt1/Tst/Ugdh	51
GO:0043067	GO:0043067	regulation of programmed cell death	47/330	1617/28943	3.81297e-09	2.44352e-08	4.69201e-09	Actl6a/Adam10/Agrn/Alb/Aldh1a1/Aldh2/Apex1/Apoe/App/Cat/Cdk4/Chl1/Clu/Cst3/Cth/Cx3cl1/Dnmt1/Fzd3/Gja1/Htra1/Igf2r/Itm2c/Itpr1/Lrp1/Lyn/Mdk/Nell1/Nes/Nono/Olfm1/Pcid2/Pnp/Prnp/Ptma/Ptms/Ptn/Ptprz1/Ruvbl1/Sap18/Sfrp1/Sort1/Tardbp/Tcp1/Tmem132a/Trim32/Unc13b/Vstm2l	47
GO:0090304	GO:0090304	nucleic acid metabolic process	98/330	4875/28943	4.37475e-09	2.7646e-08	5.30854e-09	Abhd14b/Actl6a/Acvr2a/Agrn/Anxa2/Apex1/Aplp1/Apoe/App/Bud31/Cat/Ccdc124/Clu/Cnot10/Cnot9/Cst3/Cth/Cx3cl1/Ddx39a/Ddx5/Dek/Dhx15/Dhx9/Dnmt1/Erbin/Exosc4/Ezr/Fbl/Fbll1/Gemin5/Gigyf2/Gja1/Gtf2f1/H2ax/H2az1/Hbb-y/Hmgn2/Hnrnpa1/Hsd17b10/Igf2bp2/Insr/Ints4/Jup/Macroh2a1/Mcm3/Mcm5/Mcm6/Mcm7/Mdk/Nono/Nr2f1/Nudt16l1/Pam/Pcbd1/Pcid2/Pds5a/Pds5b/Pnp/Polr2a/Polr2b/Polr2d/Prnp/Prpf19/Prpf31/Ptma/Ptms/Reln/Rrm1…	98
GO:0010941	GO:0010941	regulation of cell death	50/330	1793/28943	4.44531e-09	2.77071e-08	5.32028e-09	Actl6a/Adam10/Agrn/Alb/Aldh1a1/Aldh2/Apex1/Apoe/App/Cat/Ccn3/Cdk4/Chl1/Clu/Cst3/Cth/Cx3cl1/Dnmt1/Fzd3/Gja1/Htra1/Igf2r/Itm2c/Itpr1/Lrp1/Lyn/Mdk/Nell1/Nes/Nono/Olfm1/Pcid2/Pnp/Prnp/Ptma/Ptms/Ptn/Ptprz1/Pycr1/Ruvbl1/Sap18/Sfrp1/Sort1/St8sia2/Tardbp/Tcp1/Tmem132a/Trim32/Unc13b/Vstm2l	50
GO:0012501	GO:0012501	programmed cell death	54/330	2028/28943	4.85093e-09	2.98267e-08	5.72727e-09	Actl6a/Adam10/Agrn/Alb/Aldh1a1/Aldh2/Apex1/Aplp1/Apoe/App/Bnip1/Cat/Cdk4/Chl1/Clu/Cst3/Cth/Cx3cl1/Ddx5/Dhx9/Dnmt1/Fzd3/Gja1/Htra1/Igf2r/Itm2c/Itpr1/Lrp1/Lyn/Mdk/Nell1/Nes/Nono/Nsg1/Olfm1/Pcid2/Pdcd6ip/Pnp/Prnp/Ptma/Ptms/Ptn/Ptprz1/Pygl/Ruvbl1/Sap18/Sfrp1/Sort1/Tardbp/Tcp1/Tmem132a/Trim32/Unc13b/Vstm2l	54
GO:0008219	GO:0008219	cell death	57/330	2216/28943	5.82542e-09	3.53409e-08	6.78611e-09	Actl6a/Adam10/Agrn/Alb/Aldh1a1/Aldh2/Apex1/Aplp1/Apoe/App/Bnip1/Cat/Ccn3/Cdk4/Chl1/Clu/Cst3/Cth/Cx3cl1/Ddx5/Dhx9/Dnmt1/Fzd3/Gja1/Htra1/Igf2r/Itm2c/Itpr1/Lrp1/Lyn/Mdk/Nell1/Nes/Nono/Nsg1/Olfm1/Pcid2/Pdcd6ip/Pnp/Prnp/Ptma/Ptms/Ptn/Ptprz1/Pycr1/Pygl/Ruvbl1/Sap18/Sfrp1/Sort1/St8sia2/Tardbp/Tcp1/Tmem132a/Trim32/Unc13b/Vstm2l	57
GO:0006396	GO:0006396	RNA processing	33/330	911/28943	6.01839e-09	3.60311e-08	6.91864e-09	Aplp1/App/Bud31/Ddx39a/Ddx5/Dhx15/Dhx9/Exosc4/Fbl/Fbll1/Gemin5/Hnrnpa1/Hsd17b10/Ints4/Nono/Nr2f1/Polr2a/Polr2d/Prpf19/Prpf31/Sap18/Sf3b1/Smu1/Snrpd3/Snrpe/Snrpf/Snrpg/Snrpn/Srsf5/Tardbp/Wdr33/Xab2/Ythdf2	33
GO:0043933	GO:0043933	protein-containing complex organization	47/330	1655/28943	7.86857e-09	4.64961e-08	8.92811e-09	Actl6a/Adam10/Alad/Aldh9a1/Apoe/App/Clu/Cth/Cx3cl1/Dhx9/Epg5/Gemin5/H2bc21/Hsd17b10/Insr/Krt1/Krt10/Lpl/Macroh2a1/Nes/Nrxn1/Nsg1/Pdcd6ip/Pla2g7/Polr2d/Prnp/Prpf19/Prpf31/Ptma/Rrm1/Ruvbl1/Sf3b1/Shank1/Shmt1/Slc2a1/Smarca5/Smarcd1/Snrpd3/Snrpe/Snrpf/Snrpg/Tpm1/Trim32/Tubgcp2/Ugdh/Unc13b/Xab2	47
GO:0042127	GO:0042127	regulation of cell population proliferation	49/330	1769/28943	8.04779e-09	4.69454e-08	9.01439e-09	Actl6a/Adam10/Anxa2/Apoe/App/Arg1/Atraid/Ccn3/Cdk4/Clu/Cst3/Cth/Ctsl/Cx3cl1/Dhx9/Dnajb2/Dnmt1/Enpp2/Ephb2/Fzd3/Gja1/Gna13/H2ac7/Htra1/Igfbp2/Insr/Itpr1/Jup/Lyn/Mdk/Nell1/Nes/Pds5b/Pnp/Prnp/Ptn/Ptprz1/Robo1/Sdcbp/Serpine2/Sfrp1/Sh3bp4/Slit3/Smarcd1/Timp2/Tnc/Tpm1/Trim32/Tsg101	49
GO:0098609	GO:0098609	cell-cell adhesion	32/330	878/28943	8.97781e-09	5.17076e-08	9.92883e-09	Actl6a/Ank3/Arg1/Ccn3/Cdh10/Clstn1/Clstn2/Clstn3/Cntn2/Cx3cl1/Dchs1/Igfbp2/Jup/Lrrc4b/Lyn/Mdk/Nlgn4l/Nrcam/Nrxn1/Pcdha9/Pcdhga4/Pnp/Podxl2/Prnp/Ptprt/Robo1/Serpine2/Slitrk1/Smarcd1/Sparcl1/Ttyh1/Vstm2l	32
GO:0060284	GO:0060284	regulation of cell development	26/330	608/28943	1.00644e-08	5.72412e-08	1.09914e-08	Anxa2/Apoe/Cx3cl1/Dip2b/Enpp2/Ephb2/Fstl4/Fzd3/Islr2/Lrp1/Lyn/Mdk/Numb/Pcm1/Plxnd1/Prpf19/Ptn/Ptprz1/Rcc2/Reln/Robo1/Sema7a/Serpine2/Slitrk1/Trim32/Ythdf2	26
GO:0045595	GO:0045595	regulation of cell differentiation	48/330	1734/28943	1.19184e-08	6.69488e-08	1.28554e-08	Actl6a/Acvr2a/Anxa2/Apoe/App/Atraid/Ccn3/Clu/Cntn2/Cth/Cx3cl1/Ddx5/Dip2b/Dnmt1/Enpp2/Ephb2/Fstl4/Fzd3/Gpc1/Gprc5b/Islr2/Lpl/Lrp1/Lyn/Macroh2a1/Mdk/Nell1/Numb/Pcid2/Pcm1/Plxnd1/Pnp/Prpf19/Ptn/Ptprz1/Rcc2/Reln/Robo1/Sdcbp/Sema7a/Serpine2/Sfrp1/Slitrk1/Smarcd1/Sort1/Timp2/Trim32/Ythdf2	48
GO:0009057	GO:0009057	macromolecule catabolic process	42/330	1402/28943	1.20911e-08	6.7091e-08	1.28827e-08	Alad/Anxa2/Apex1/Apoe/App/Atraid/Clu/Cnot10/Cnot9/Ctsl/Ddi2/Ddx5/Dhx9/Dnajb2/Exosc4/Ezr/Gigyf2/Gja1/Gpc1/Gusb/Hectd3/Igf2bp2/Lrp1/Lypla1/Nell1/Ngly1/Pcid2/Pdcd6ip/Polr2d/Prpf19/Psmd4/Pygl/Rps27a/Sdcbp/Serpine2/Tardbp/Timp2/Trim32/Tsg101/Vps28/Wdr82/Ythdf2	42
GO:1901135	GO:1901135	carbohydrate derivative metabolic process	35/330	1041/28943	1.33881e-08	7.30608e-08	1.4029e-08	Ahcy/Ak3/Aldh1a1/App/B3gat1/B4galnt1/Ctsl/Dpyd/Dpys/Fuca1/Gal3st3/Galnt2/Gcdh/Gpc1/Gusb/H6pd/Hs6st1/Hs6st2/Insr/Itm2b/Itm2c/Man2a2/Mgat5/Ngly1/Pnp/Pygl/Ran/Rrm1/Shmt1/Spock2/Spock3/St6galnac5/St8sia2/Ugdh/Xylt1	35
GO:0019752	GO:0019752	carboxylic acid metabolic process	33/330	942/28943	1.34881e-08	7.30608e-08	1.4029e-08	Acbd5/Aco1/Ahcy/Aldh1a1/Aldh8a1/App/Arg1/Asl/Bhmt/Cps1/Cth/Decr1/Decr2/Dpys/Echs1/Fah/Gcat/Gcdh/Gstm7/Hoga1/Hpd/Hsd17b10/Insr/Lpl/Lypla1/Pah/Pam/Pcbd1/Pck2/Pycr1/Shmt1/Tst/Ugdh	33
GO:0032101	GO:0032101	regulation of response to external stimulus	34/330	997/28943	1.55023e-08	8.29831e-08	1.59343e-08	Adam10/Agrn/Aldh2/Anxa2/Apoe/App/Arg1/Ccn3/Cx3cl1/Dhx9/Ephb2/Gja1/Gprc5b/Hpx/Htra1/Ighg1/Krt1/Lpl/Lrp1/Lyn/Mdk/Nono/Nrxn1/Pla2g7/Ptn/Robo1/Sema7a/Serpinc1/Serpine2/Tnc/Tspan6/Unc13b/Xylt1/Ythdf2	34
GO:0042981	GO:0042981	regulation of apoptotic process	45/330	1585/28943	1.71926e-08	9.09607e-08	1.74661e-08	Actl6a/Adam10/Agrn/Alb/Aldh1a1/Aldh2/Apex1/Apoe/App/Cat/Cdk4/Chl1/Clu/Cth/Cx3cl1/Dnmt1/Fzd3/Gja1/Htra1/Igf2r/Itm2c/Itpr1/Lrp1/Lyn/Mdk/Nell1/Nes/Nono/Olfm1/Pcid2/Pnp/Prnp/Ptma/Ptms/Ptn/Ptprz1/Ruvbl1/Sap18/Sfrp1/Sort1/Tardbp/Tcp1/Trim32/Unc13b/Vstm2l	45
GO:0065009	GO:0065009	regulation of molecular function	62/330	2597/28943	1.83991e-08	9.6225e-08	1.8477e-08	Acvr2a/Agrn/Ank3/Anxa2/Aplp2/Apoe/App/Bud31/Cat/Clu/Cst3/Cth/Cx3cl1/Dhx9/Dnajb2/Ephb2/Erbin/Gja1/Gna13/Gprc5b/Gstm7/Gtf2f1/Insr/Jup/Lfng/Lrp1/Lyn/Macroh2a1/Mgat5/Nes/Neto2/Nrxn1/Pcbd1/Pcid2/Plxnd1/Ppp6r3/Prnp/Ptma/Ptprt/Rabgap1l/Ran/Rcc2/Reln/Robo1/Serinc1/Serpinc1/Serpine2/Serpini1/Sfrp1/Sh3bp4/Shank1/Slco3a1/Sort1/Spock1/Spock3/Spon1/Tbc1d10a/Tcp1/Timp2/Tpm1/Trim32/Tsg101	62
GO:0060341	GO:0060341	regulation of cellular localization	35/330	1056/28943	1.91115e-08	9.88149e-08	1.89743e-08	Adam10/Ank3/Anxa2/Apoe/App/Ccn3/Clstn3/Dhx9/Dnajb2/Ephb2/Ezr/Gja1/Gpc1/Gpc2/Gpm6b/Jup/Lrp1/Lypla1/Macroh2a1/Mlc1/Nrxn1/Numb/Pam/Pcm1/Prnp/Ptn/Rabgap1l/Ran/Sfrp1/Tardbp/Tcp1/Tsg101/Unc13b/Vps28/Zdhhc5	35
GO:0006810	GO:0006810	transport	92/330	4598/28943	2.04273e-08	1.04432e-07	2.00529e-08	Acap2/Aco1/Acvr2a/Adam10/Afm/Afp/Agrn/Alb/Ank3/Anxa2/Aplp1/Apoe/App/Arg1/Bnip1/Ccn3/Clstn1/Clu/Cntn2/Cpe/Ctsl/Cx3cl1/Ddx39a/Ddx5/Dhx9/Epg5/Ephb2/Erbin/Esyt2/Ezr/Gja1/Gpm6b/Gstm7/Hbb-b1/Hnrnpa1/Hpx/Igf2bp2/Igf2r/Ighg1/Insr/Itpr1/Jup/Kif1c/Lman1/Lrp1/Lyn/Lypla1/Mfge8/Mlc1/Mvb12b/Myo1b/Nell2/Neto2/Nlgn4l/Nrxn1/Nrxn2/Nsg1/Numb/Pam/Pcid2/Pcm1/Pdcd6ip/Pip4p2/Polr2d/Prnp/Rabgap1l/Ran/Reln/Scamp2/Scg5/Sd…	92
GO:0006518	GO:0006518	peptide metabolic process	32/330	910/28943	2.07651e-08	1.04979e-07	2.0158e-08	Aco1/Adam10/Aplp1/Apoe/App/Atp6ap2/Cdk4/Clu/Cnot10/Cnot9/Cpe/Cth/Dhx9/Gemin5/Gigyf2/Gstm7/Hbb-b1/Igf2bp2/Mrps31/Pam/Pcsk1n/Pcsk2/Polr2d/Prnp/Rpl12/Rps27a/Rps4x/Scg5/Shmt1/Spon1/Tardbp/Ythdf2	32
GO:0043436	GO:0043436	oxoacid metabolic process	33/330	960/28943	2.11823e-08	1.05911e-07	2.0337e-08	Acbd5/Aco1/Ahcy/Aldh1a1/Aldh8a1/App/Arg1/Asl/Bhmt/Cps1/Cth/Decr1/Decr2/Dpys/Echs1/Fah/Gcat/Gcdh/Gstm7/Hoga1/Hpd/Hsd17b10/Insr/Lpl/Lypla1/Pah/Pam/Pcbd1/Pck2/Pycr1/Shmt1/Tst/Ugdh	33
GO:0032879	GO:0032879	regulation of localization	57/330	2306/28943	2.36161e-08	1.16797e-07	2.24272e-08	Acvr2a/Adam10/Agrn/Ank3/Anxa2/Apoe/App/Arg1/Ccn3/Clstn3/Clu/Cx3cl1/Dhx9/Dnajb2/Ephb2/Ezr/Gja1/Gpc1/Gpc2/Gpm6b/Gstm7/Ighg1/Insr/Itpr1/Jup/Lpl/Lrp1/Lyn/Lypla1/Macroh2a1/Mfge8/Mlc1/Nell2/Neto2/Nrxn1/Numb/Pam/Pcm1/Pdcd6ip/Pip4p2/Prnp/Ptn/Rabgap1l/Ran/Reln/Scg5/Sdcbp/Serpine2/Sfrp1/Shank1/Tardbp/Tcp1/Tsg101/Tspan13/Unc13b/Vps28/Zdhhc5	57
GO:0051234	GO:0051234	establishment of localization	94/330	4761/28943	2.58431e-08	1.26437e-07	2.42782e-08	Acap2/Aco1/Acvr2a/Adam10/Afm/Afp/Agrn/Alb/Ank3/Anxa2/Aplp1/Apoe/App/Arg1/Bnip1/Ccn3/Clstn1/Clu/Cntn2/Cpe/Ctsl/Cx3cl1/Ddx39a/Ddx5/Dhx9/Epg5/Ephb2/Erbin/Esyt2/Ezr/Gja1/Gpm6b/Gstm7/Hbb-b1/Hnrnpa1/Hpx/Igf2bp2/Igf2r/Ighg1/Insr/Itpr1/Jup/Kif1c/Lman1/Lrp1/Lyn/Lypla1/Macroh2a1/Mfge8/Mlc1/Mvb12b/Myo1b/Nell2/Neto2/Nlgn4l/Nrxn1/Nrxn2/Nsg1/Numb/Pam/Pcid2/Pcm1/Pdcd6ip/Pip4p2/Polr2d/Prnp/Rabgap1l/Ran/Rcc2/Reln…	94
GO:0006082	GO:0006082	organic acid metabolic process	33/330	969/28943	2.64245e-08	1.27906e-07	2.45603e-08	Acbd5/Aco1/Ahcy/Aldh1a1/Aldh8a1/App/Arg1/Asl/Bhmt/Cps1/Cth/Decr1/Decr2/Dpys/Echs1/Fah/Gcat/Gcdh/Gstm7/Hoga1/Hpd/Hsd17b10/Insr/Lpl/Lypla1/Pah/Pam/Pcbd1/Pck2/Pycr1/Shmt1/Tst/Ugdh	33
GO:0007166	GO:0007166	cell surface receptor signaling pathway	65/330	2828/28943	3.27672e-08	1.56002e-07	2.99553e-08	Acvr2a/Adam10/Adgrb2/Afp/Apoe/App/Arg1/Atp6ap2/C1qtnf4/Ccn3/Cdk4/Cnot9/Cntn2/Cpe/Cx3cl1/Ddx5/Dner/Ephb2/Ezr/Fstl4/Fzd3/Gigyf2/Gpc1/Gpc2/Gprc5b/Hpx/Htra1/Igfbp2/Igfbp4/Ighg1/Insr/Itm2c/Jup/Lfng/Lrp1/Lyn/Mdk/Mgat5/Mvb12b/Nrxn1/Numb/Pakap/Plxnd1/Prnp/Ptn/Ptprt/Rcc2/Reln/Robo1/Rtn4rl2/Ruvbl1/Scube1/Sdcbp/Sema7a/Serpine2/Sez6/Sfrp1/Shank1/Slit3/Sort1/Trim32/Tsg101/Tspan14/Unc13b/Ythdf2	65
GO:0048870	GO:0048870	cell motility	48/330	1792/28943	3.29147e-08	1.56002e-07	2.99553e-08	Adam10/Apex1/Apoe/App/Ccn3/Chl1/Cntn2/Cx3cl1/Dchs1/Enpp2/Ephb2/Fzd3/Gja1/Gna13/Gpc1/Gpc2/Insr/Jup/Krt16/Krt2/Lrp1/Lyn/Mdk/Mgat5/Nr2f1/Numb/Pcm1/Pds5a/Pds5b/Pla2g7/Plxnd1/Podxl2/Ptn/Ptprt/Ptprz1/Rcc2/Reln/Robo1/Sdcbp/Sema7a/Sfrp1/Spock1/Sst/Tnc/Top2b/Tpm1/Trim32/Tubgcp2	48
GO:0010628	GO:0010628	positive regulation of gene expression	38/330	1250/28943	4.38499e-08	2.05688e-07	3.94958e-08	Ank3/App/Atp6ap2/C1qtnf4/Cdk4/Clu/Cntn2/Cx3cl1/Ddx5/Dhx9/Dnmt1/Ephb2/Ezr/Gja1/Gprc5b/Hnrnpa1/Hpx/Igf2bp2/Lpl/Lrp1/Macroh2a1/Mdk/Nr2f1/Nrxn1/Pnp/Polr2a/Polr2d/Prpf19/Robo1/Ruvbl1/Sema7a/Smarcd1/Spon1/Srsf5/Tardbp/Tnc/Trim32/Ythdf2	38
GO:0032880	GO:0032880	regulation of protein localization	32/330	949/28943	5.45896e-08	2.53452e-07	4.86674e-08	Adam10/Ank3/Apoe/App/Ccn3/Clstn3/Dnajb2/Ephb2/Ezr/Gja1/Gpc1/Gpc2/Gpm6b/Jup/Lrp1/Lypla1/Macroh2a1/Nrxn1/Numb/Pam/Pcm1/Prnp/Ptn/Rabgap1l/Ran/Sfrp1/Tardbp/Tcp1/Tsg101/Unc13b/Vps28/Zdhhc5	32
GO:0010604	GO:0010604	positive regulation of macromolecule metabolic process	75/330	3525/28943	5.62939e-08	2.58725e-07	4.96799e-08	Abhd14b/Actl6a/Acvr2a/Agrn/Ank3/Anxa2/Apex1/Apoe/App/Atp6ap2/C1qtnf4/Cdk4/Clu/Cnot9/Cntn2/Cst3/Cx3cl1/Ddx5/Dek/Dhx9/Dip2b/Dnajb2/Dnmt1/Enpp2/Ephb2/Ezr/Gigyf2/Gja1/Gprc5b/Gtf2f1/H2az1/Hnrnpa1/Hpx/Igf2bp2/Insr/Jup/Lpl/Lrp1/Lyn/Macroh2a1/Mdk/Nr2f1/Nrxn1/Nsg1/Pcbd1/Pcid2/Pnp/Polr2a/Polr2d/Prnp/Prpf19/Ptma/Ptms/Ptprz1/Reln/Robo1/Ruvbl1/Sdcbp/Sema7a/Sf3b1/Sfr1/Sfrp1/Slco3a1/Smarca5/Smarcd1/Spon1/Srsf5/…	75
GO:0010647	GO:0010647	positive regulation of cell communication	50/330	1951/28943	6.54359e-08	2.97733e-07	5.71703e-08	Acvr2a/Ank3/Apoe/App/Atp6ap2/C1qtnf4/Cat/Ccn3/Clstn1/Clstn2/Clstn3/Clu/Cnot9/Cntn2/Cth/Cx3cl1/Ddx5/Dhx15/Ephb2/Erbin/Gja1/Gprc5b/Hpx/Igfbp4/Insr/Itm2c/Lfng/Lrp1/Lyn/Mgat5/Nell2/Nrxn1/Nsg1/Pcid2/Prnp/Ptn/Reln/Robo1/Ruvbl1/Scube1/Sdcbp/Sema7a/Serpine2/Sfrp1/Shank1/Tardbp/Timp2/Trim32/Tspan14/Zdhhc5	50
GO:0023056	GO:0023056	positive regulation of signaling	50/330	1957/28943	7.19568e-08	3.24162e-07	6.2245e-08	Acvr2a/Anxa2/Apoe/App/Atp6ap2/C1qtnf4/Cat/Ccn3/Clstn1/Clstn2/Clstn3/Clu/Cnot9/Cntn2/Cth/Cx3cl1/Ddx5/Dhx15/Ephb2/Erbin/Gja1/Gprc5b/Hpx/Igfbp4/Insr/Itm2c/Lfng/Lrp1/Lyn/Mgat5/Nell2/Nrxn1/Nsg1/Pcid2/Prnp/Ptn/Reln/Robo1/Ruvbl1/Scube1/Sdcbp/Sema7a/Serpine2/Sfrp1/Shank1/Tardbp/Timp2/Trim32/Tspan14/Zdhhc5	50
GO:0071705	GO:0071705	nitrogen compound transport	51/330	2019/28943	7.46213e-08	3.32869e-07	6.39171e-08	Afm/Ank3/Apoe/App/Arg1/Bnip1/Ccn3/Clstn1/Clu/Cpe/Ddx39a/Ddx5/Dhx9/Epg5/Erbin/Ezr/Gja1/Gpm6b/Hnrnpa1/Hpx/Igf2bp2/Jup/Lman1/Lrp1/Lyn/Lypla1/Mlc1/Mvb12b/Myo1b/Nsg1/Pam/Pcid2/Pcm1/Pdcd6ip/Polr2d/Prnp/Rabgap1l/Ran/Scamp2/Scg5/Selenbp1/Sfrp1/Slc44a1/Sort1/Tardbp/Tcp1/Tsg101/Tst/Unc13b/Vps13b/Vps28	51
GO:0006915	GO:0006915	apoptotic process	50/330	1969/28943	8.68848e-08	3.83811e-07	7.36989e-08	Actl6a/Adam10/Agrn/Alb/Aldh1a1/Aldh2/Apex1/Aplp1/Apoe/App/Bnip1/Cat/Cdk4/Chl1/Clu/Cth/Cx3cl1/Ddx5/Dnmt1/Fzd3/Gja1/Htra1/Igf2r/Itm2c/Itpr1/Lrp1/Lyn/Mdk/Nell1/Nes/Nono/Nsg1/Olfm1/Pcid2/Pdcd6ip/Pnp/Prnp/Ptma/Ptms/Ptn/Ptprz1/Ruvbl1/Sap18/Sfrp1/Sort1/Tardbp/Tcp1/Trim32/Unc13b/Vstm2l	50
GO:0010468	GO:0010468	regulation of gene expression	95/330	4956/28943	8.97519e-08	3.92665e-07	7.53989e-08	Abhd14b/Aco1/Actl6a/Acvr2a/Adam10/Agrn/Ank3/Anxa2/Apex1/Aplp1/Apoe/App/Arg1/Atp6ap2/Atraid/Bud31/C1qtnf4/Cat/Ccn3/Cdk4/Clu/Cnot10/Cnot9/Cntn2/Cth/Cx3cl1/Ddx5/Dek/Dhx9/Dnmt1/Ephb2/Erbin/Exosc4/Ezr/Gemin5/Gigyf2/Gja1/Gprc5b/Gtf2f1/H2az1/Hbb-b1/Hbb-y/Hmgn2/Hnrnpa1/Hpx/Igf2bp2/Insr/Jup/Lpl/Lrp1/Lyn/Macroh2a1/Mdk/Nell1/Nono/Nr2f1/Nrxn1/Pam/Pcbd1/Pcid2/Pnp/Polr2a/Polr2d/Prnp/Prpf19/Ptma/Ptms/Reln/Robo1…	95
GO:0006996	GO:0006996	organelle organization	73/330	3435/28943	9.37002e-08	4.06034e-07	7.79661e-08	Actl6a/Agrn/Apex1/Atp6ap2/Bnip1/Cntn2/Cx3cl1/Dhx9/Dnmt1/Esyt2/Ezr/Gpm6b/Hsd17b10/Insr/Krt1/Krt10/Krt13/Krt14/Krt16/Krt2/Krt42/Krt5/Krt73/Krt76/Krt79/Lman1/Lrp1/Lrrc4b/Macroh2a1/Mcm3/Mcm5/Mcm6/Mcm7/Mdk/Myo1b/Nes/Nrxn1/Nrxn2/Numb/Pakap/Pam/Pcid2/Pcm1/Pdcd6ip/Pds5a/Pds5b/Pnp/Ptgfrn/Ran/Rcc1/Reln/Rrm1/Ruvbl1/Sdcbp/Serpine2/Sfrp1/Shank1/Smarca5/Smarcd1/Smc3/Sort1/Stag1/Synm/Tardbp/Tcp1/Top1/Top2b/Tpm1…	73
GO:0070887	GO:0070887	cellular response to chemical stimulus	71/330	3308/28943	1.00747e-07	4.3245e-07	8.30385e-08	Acap2/Acvr2a/Adam10/Alad/Aldh1a1/Aldh2/Ank3/Anxa2/Aox1/Apex1/Aplp1/App/Arg1/C1qtnf4/Cat/Ccn3/Cdk4/Cnot9/Cps1/Cth/Cx3cl1/Ddi2/Ddx5/Dhx9/Dnmt1/Enpp2/Epg5/Erbin/Ezr/Gja1/Gpc1/Gstm7/H2az1/Hnrnpa1/Hpx/Htra1/Insr/Itpr1/Jup/Krt10/Lpl/Lrp1/Lyn/Mcm7/Mdk/Mlc1/Ngly1/Nono/Nrxn1/Nsg1/Pck2/Pla2g7/Prnp/Ptn/Ptprt/Pycr1/Robo1/Sdcbp/Sfr1/Sfrp1/Sh3bp4/Shmt1/Slit3/Smarca5/Sort1/Spock2/Stk16/Timp2/Trim32/Unc13b/Ythdf2	71
GO:0051668	GO:0051668	localization within membrane	26/330	690/28943	1.24142e-07	5.27896e-07	1.01366e-07	Acap2/Adam10/Agrn/Ank3/Anxa2/Apoe/Clstn1/Cpe/Dchs1/Epg5/Ephb2/Ezr/Gpc1/Gpc2/Jup/Lrp1/Lypla1/Nrxn1/Nrxn2/Nsg1/Numb/Prnp/Ptn/Reln/Tspan14/Zdhhc5	26
GO:0030334	GO:0030334	regulation of cell migration	32/330	991/28943	1.45196e-07	6.11704e-07	1.17458e-07	Adam10/Apex1/Apoe/App/Ccn3/Cx3cl1/Enpp2/Ephb2/Gna13/Insr/Jup/Krt16/Lrp1/Lyn/Mdk/Mgat5/Numb/Pla2g7/Plxnd1/Ptn/Ptprt/Ptprz1/Rcc2/Reln/Robo1/Sdcbp/Sema7a/Sfrp1/Sst/Tnc/Tpm1/Trim32	32
GO:0034645	GO:0034645	cellular macromolecule biosynthetic process	35/330	1151/28943	1.54806e-07	6.46208e-07	1.24084e-07	Aco1/Agrn/Aplp1/Apoe/App/B3gat1/Cdk4/Cnot10/Cnot9/Dhx9/Galnt2/Gemin5/Gigyf2/Hbb-b1/Hs6st1/Hs6st2/Igf2bp2/Insr/Itm2b/Itm2c/Lyn/Mgat5/Mrps31/Polr2d/Rpl12/Rps27a/Rps4x/Shmt1/St6galnac5/St8sia2/Tardbp/Ugdh/Xylt1/Ythdf2/Zdhhc5	35
GO:0040011	GO:0040011	locomotion	40/330	1428/28943	1.6551e-07	6.8461e-07	1.31458e-07	Adam10/Agrn/Ank3/Apex1/Apoe/App/Ccn3/Chl1/Cntn2/Cx3cl1/Enpp2/Ephb2/Fzd3/Gna13/Insr/Jup/Krt16/Lrp1/Lyn/Mdk/Mgat5/Nrcam/Numb/Pla2g7/Plxnd1/Ptn/Ptprt/Ptprz1/Rcc2/Reln/Robo1/Sdcbp/Sema7a/Sfrp1/Slit3/Sst/Tnc/Tpm1/Trim32/Vstm2l	40
GO:0006974	GO:0006974	cellular response to DNA damage stimulus	29/330	848/28943	1.76983e-07	7.25469e-07	1.39303e-07	Actl6a/Apex1/Clu/Ddx5/Dek/Dhx9/Gigyf2/H2ax/Lyn/Mcm3/Mcm5/Mcm6/Mcm7/Nono/Nudt16l1/Pds5a/Pds5b/Pnp/Prpf19/Rbbp5/Rrm1/Ruvbl1/Sfr1/Smarca5/Smarcad1/Smarcd1/Smc3/Trim32/Xab2	29
GO:0072657	GO:0072657	protein localization to membrane	24/330	614/28943	1.98658e-07	8.07048e-07	1.54968e-07	Adam10/Agrn/Ank3/Anxa2/Apoe/Clstn1/Cpe/Dchs1/Ephb2/Ezr/Gpc1/Gpc2/Jup/Lrp1/Lypla1/Nrxn1/Nrxn2/Nsg1/Numb/Prnp/Ptn/Reln/Tspan14/Zdhhc5	24
GO:0048584	GO:0048584	positive regulation of response to stimulus	56/330	2396/28943	2.07181e-07	8.28376e-07	1.59063e-07	Actl6a/Acvr2a/Adam10/Apoe/App/Arg1/Atp6ap2/C1qtnf4/Cat/Ccn3/Clu/Cnot9/Cntn2/Cth/Cx3cl1/Ddx5/Dhx15/Dhx9/Erbin/Ezr/Gja1/Gprc5b/Hpx/Igfbp4/Ighg1/Insr/Itm2c/Krt1/Lfng/Lpl/Lrp1/Lyn/Macroh2a1/Mdk/Mgat5/Nono/Nrxn1/Pcid2/Pla2g7/Pnp/Prnp/Ptn/Reln/Robo1/Ruvbl1/Scube1/Sdcbp/Sema7a/Sfrp1/Shank1/Smarcd1/Timp2/Trim32/Tspan14/Unc13b/Zdhhc5	56
GO:0071702	GO:0071702	organic substance transport	57/330	2459/28943	2.07567e-07	8.28376e-07	1.59063e-07	Afm/Ank3/Anxa2/Apoe/App/Arg1/Bnip1/Ccn3/Clstn1/Clu/Cpe/Ddx39a/Ddx5/Dhx9/Epg5/Erbin/Esyt2/Ezr/Gja1/Gpm6b/Hnrnpa1/Hpx/Igf2bp2/Insr/Jup/Lman1/Lrp1/Lyn/Lypla1/Mlc1/Mvb12b/Myo1b/Nsg1/Pam/Pcid2/Pcm1/Pdcd6ip/Polr2d/Prnp/Rabgap1l/Ran/Scamp2/Scg5/Selenbp1/Sfrp1/Slc2a1/Slc44a1/Slco3a1/Sort1/Tardbp/Tcp1/Tsg101/Tst/Unc13b/Vps13b/Vps28/Zdhhc5	57
GO:0006629	GO:0006629	lipid metabolic process	40/330	1441/28943	2.0937e-07	8.28376e-07	1.59063e-07	Acbd5/Acss3/Afp/Aldh1a1/Aldh8a1/Aox1/Aplp2/Apoe/App/B4galnt1/Cat/Cdk4/Cps1/Cth/Decr1/Decr2/Dhrs4/Echs1/Enpp2/Fah/Fuca1/Gal3st3/Gcdh/Gstm7/H6pd/Hsd17b10/Lpl/Lrp1/Lyn/Lypla1/Macroh2a1/Pam/Pck2/Pip4p2/Pla2g7/Plppr1/Prpf19/Serinc1/St6galnac5/St8sia2	40
GO:0009605	GO:0009605	response to external stimulus	66/330	3044/28943	2.21648e-07	8.69395e-07	1.6694e-07	Adam10/Agrn/Ahcy/Alad/Alb/Aldh2/Ank3/Anxa2/Apoe/App/Arg1/Asl/Ccn3/Cdk4/Chl1/Cntn2/Cps1/Cx3cl1/Dhx15/Dhx9/Dpyd/Enpp2/Ephb2/Erbin/Exosc4/Fzd3/Gja1/Gprc5b/Hmgn2/Hpx/Htra1/Ighg1/Insr/Jup/Krt1/Krt16/Lpl/Lrp1/Lyn/Mdk/Nono/Nrcam/Nrxn1/Nrxn2/Pck2/Pcsk1n/Pla2g7/Plxnd1/Ptn/Pygl/Reln/Robo1/Sema7a/Serpinc1/Serpine2/Shank1/Slc2a1/Slit3/Tnc/Trim32/Tspan6/Unc13b/Vstm2l/Xylt1/Ythdf2/Zdhhc5	66
GO:0009059	GO:0009059	macromolecule biosynthetic process	88/330	4552/28943	2.26723e-07	8.79251e-07	1.68832e-07	Abhd14b/Aco1/Actl6a/Acvr2a/Agrn/Anxa2/Apex1/Aplp1/Apoe/App/B3gat1/Bud31/Cat/Ccdc124/Cdk4/Clu/Cnot10/Cnot9/Cth/Cx3cl1/Ddx5/Dek/Dhx9/Dnmt1/Erbin/Ezr/Galnt2/Gemin5/Gigyf2/Gja1/Gtf2f1/H2az1/Hbb-b1/Hbb-y/Hmgn2/Hs6st1/Hs6st2/Igf2bp2/Insr/Itm2b/Itm2c/Jup/Lyn/Macroh2a1/Mdk/Mgat5/Mrps31/Nono/Nr2f1/Pam/Pcbd1/Pcid2/Polr2a/Polr2b/Polr2d/Prnp/Ptma/Ptms/Reln/Rpl12/Rps27a/Rps4x/Rrm1/Ruvbl1/Sap18/Sdcbp/Sf3b1/Sfr…	88
GO:0010629	GO:0010629	negative regulation of gene expression	35/330	1170/28943	2.28026e-07	8.79251e-07	1.68832e-07	Adam10/Apex1/Apoe/App/Arg1/Cnot10/Cnot9/Cx3cl1/Ddx5/Dhx9/Dnmt1/Ephb2/Erbin/Exosc4/Ezr/Gigyf2/Gja1/Igf2bp2/Insr/Lrp1/Macroh2a1/Nr2f1/Nrxn1/Pcid2/Polr2d/Prnp/Robo1/Sap18/Serpine2/Sfrp1/Shmt1/Slit3/Smarca5/Tardbp/Ythdf2	35
GO:0030155	GO:0030155	regulation of cell adhesion	28/330	812/28943	2.46381e-07	9.42045e-07	1.8089e-07	Actl6a/Adam10/Ank3/Arg1/Cx3cl1/Edil3/Enpp2/Ephb2/Gpm6b/Igfbp2/Jup/Lrp1/Lyn/Mdk/Plxnd1/Pnp/Prnp/Ptn/Ptprz1/Rcc2/Serpine2/Serpini1/Smarcd1/Spock1/Spock2/Tnc/Tpm1/Ythdf2	28
GO:0048585	GO:0048585	negative regulation of response to stimulus	44/330	1681/28943	2.50401e-07	9.49438e-07	1.8231e-07	Anxa2/Aplp1/Apoe/App/Arg1/Ccn3/Clu/Cnot9/Cth/Cx3cl1/Ephb2/Erbin/Ezr/Fstl4/Gja1/Gpc1/Htra1/Itpr1/Krt1/Lfng/Lpl/Lrp1/Lyn/Macroh2a1/Mdk/Nono/Nrxn1/Nudt16l1/Numb/Prnp/Ptprt/Pycr1/Robo1/Sema7a/Serpine2/Sfrp1/Sh3bp4/Slit3/Timp2/Trim32/Tsg101/Tspan6/Xylt1/Ythdf2	44
GO:0009893	GO:0009893	positive regulation of metabolic process	78/330	3872/28943	2.75602e-07	1.03635e-06	1.98999e-07	Abhd14b/Actl6a/Acvr2a/Agrn/Ank3/Anxa2/Apex1/Apoe/App/Asl/Atp6ap2/C1qtnf4/Cdk4/Clu/Cnot9/Cntn2/Cst3/Cx3cl1/Ddx5/Decr1/Dek/Dhx9/Dip2b/Dnajb2/Dnmt1/Enpp2/Ephb2/Ezr/Gigyf2/Gja1/Gprc5b/Gtf2f1/H2az1/Hnrnpa1/Hpx/Igf2bp2/Insr/Jup/Lpl/Lrp1/Lyn/Macroh2a1/Mdk/Nr2f1/Nrxn1/Nsg1/Pcbd1/Pcid2/Pnp/Polr2a/Polr2d/Prnp/Prpf19/Ptma/Ptms/Ptprz1/Reln/Robo1/Ruvbl1/Sdcbp/Sema7a/Sf3b1/Sfr1/Sfrp1/Sh3bp4/Slco3a1/Smarca5/Sma…	78
GO:0044271	GO:0044271	cellular nitrogen compound biosynthetic process	88/330	4590/28943	3.27947e-07	1.22308e-06	2.34854e-07	Abhd14b/Aco1/Actl6a/Acvr2a/Agrn/Ak3/Alad/Aldh2/Anxa2/Apex1/Aplp1/Apoe/App/Arg1/Asl/B4galnt1/Bud31/Cat/Ccdc124/Cdk4/Clu/Cnot10/Cnot9/Cps1/Cth/Cx3cl1/Ddx5/Dek/Dhx9/Dnmt1/Erbin/Ezr/Gcdh/Gemin5/Gigyf2/Gja1/Gtf2f1/H2az1/Hbb-b1/Hbb-y/Hmgn2/Igf2bp2/Insr/Jup/Macroh2a1/Mdk/Mrps31/Naprt/Nono/Nr2f1/Pam/Pcbd1/Pcid2/Pnp/Polr2a/Polr2b/Polr2d/Prnp/Ptma/Ptms/Reln/Rpl12/Rps27a/Rps4x/Rrm1/Ruvbl1/Sap18/Sdcbp/Sf3b1/…	88
GO:0051173	GO:0051173	positive regulation of nitrogen compound metabolic process	66/330	3094/28943	3.99535e-07	1.47795e-06	2.83795e-07	Abhd14b/Actl6a/Acvr2a/Agrn/Anxa2/Apex1/Apoe/App/Asl/Cdk4/Clu/Cnot9/Cntn2/Cst3/Cx3cl1/Ddx5/Dek/Dhx9/Dip2b/Dnajb2/Dnmt1/Enpp2/Ezr/Gigyf2/Gja1/Gprc5b/Gtf2f1/H2az1/Hpx/Insr/Jup/Lrp1/Lyn/Mdk/Nr2f1/Nrxn1/Pcbd1/Pcid2/Pnp/Polr2a/Polr2d/Prnp/Prpf19/Ptma/Ptms/Ptprz1/Reln/Robo1/Ruvbl1/Sdcbp/Sema7a/Sf3b1/Sfr1/Sfrp1/Slco3a1/Smarca5/Smarcd1/Spon1/Srsf5/Stk16/Tardbp/Tbc1d10a/Tcp1/Trim32/Vps28/Ythdf2	66
GO:0040012	GO:0040012	regulation of locomotion	33/330	1096/28943	4.47124e-07	1.64066e-06	3.15037e-07	Adam10/Agrn/Apex1/Apoe/App/Ccn3/Cx3cl1/Enpp2/Ephb2/Gna13/Insr/Jup/Krt16/Lrp1/Lyn/Mdk/Mgat5/Numb/Pla2g7/Plxnd1/Ptn/Ptprt/Ptprz1/Rcc2/Reln/Robo1/Sdcbp/Sema7a/Sfrp1/Sst/Tnc/Tpm1/Trim32	33
GO:2000145	GO:2000145	regulation of cell motility	32/330	1048/28943	4.98296e-07	1.8138e-06	3.48283e-07	Adam10/Apex1/Apoe/App/Ccn3/Cx3cl1/Enpp2/Ephb2/Gna13/Insr/Jup/Krt16/Lrp1/Lyn/Mdk/Mgat5/Numb/Pla2g7/Plxnd1/Ptn/Ptprt/Ptprz1/Rcc2/Reln/Robo1/Sdcbp/Sema7a/Sfrp1/Sst/Tnc/Tpm1/Trim32	32
GO:0022603	GO:0022603	regulation of anatomical structure morphogenesis	31/330	1002/28943	5.74889e-07	2.07599e-06	3.98628e-07	Adam10/Adgrb2/Apoe/Cntn2/Coch/Cpe/Dip2b/Enpp2/Ephb2/Ezr/Fstl4/Fzd3/Gja1/Gna13/Islr2/Jup/Lfng/Lrp1/Mdk/Numb/Pakap/Plxnd1/Ptn/Ptprz1/Rcc2/Reln/Robo1/Sema7a/Sfrp1/Slitrk1/Tpm1	31
GO:0051247	GO:0051247	positive regulation of protein metabolic process	40/330	1500/28943	5.83673e-07	2.09111e-06	4.01532e-07	Acvr2a/Agrn/Anxa2/Apoe/App/Cdk4/Clu/Cnot9/Cntn2/Cx3cl1/Dek/Dhx9/Dip2b/Dnajb2/Dnmt1/Enpp2/Ezr/Gja1/Gprc5b/Hpx/Insr/Lrp1/Lyn/Nrxn1/Polr2d/Prnp/Ptprz1/Reln/Robo1/Ruvbl1/Sdcbp/Sema7a/Sf3b1/Slco3a1/Smarca5/Spon1/Tbc1d10a/Trim32/Vps28/Ythdf2	40
GO:0010605	GO:0010605	negative regulation of macromolecule metabolic process	63/330	2929/28943	5.88801e-07	2.09301e-06	4.01896e-07	Adam10/Alad/Anxa2/Apex1/Apoe/App/Arg1/Atraid/Clu/Cnot10/Cnot9/Cst3/Cx3cl1/Ddx5/Dhx9/Dnajb2/Dnmt1/Ephb2/Erbin/Exosc4/Ezr/Gigyf2/Gja1/Hbb-y/Hmgn2/Igf2bp2/Insr/Itm2b/Itm2c/Lrp1/Lyn/Macroh2a1/Mgat5/Nell1/Nono/Nr2f1/Nrxn1/Nudt16l1/Pcid2/Pds5a/Polr2d/Prnp/Ptprt/Robo1/Sap18/Sdcbp/Serpinc1/Serpine2/Serpini1/Sfrp1/Shmt1/Slit3/Smarca5/Spock1/Spock3/Spon1/Tardbp/Timp2/Tsg101/Vps28/Wdr82/Ythdf2/Zfp37	63
GO:0033554	GO:0033554	cellular response to stress	48/330	1978/28943	6.09757e-07	2.15069e-06	4.12973e-07	Actl6a/Alb/Aldh2/Apex1/App/Cat/Clu/Ddx5/Dek/Dhx9/Dnajb2/Ezr/Gigyf2/Gstm7/H2ax/Hbb-b1/Itpr1/Lrp1/Lyn/Mcm3/Mcm5/Mcm6/Mcm7/Ngly1/Nono/Nudt16l1/Pds5a/Pds5b/Pnp/Polr2d/Prpf19/Ptn/Pycr1/Rbbp5/Rrm1/Rtn4rl2/Ruvbl1/Sfr1/Sfrp1/Slc2a1/Smarca5/Smarcad1/Smarcd1/Smc3/Tnc/Trim32/Xab2/Xylt1	48
GO:0006281	GO:0006281	DNA repair	22/330	566/28943	7.11346e-07	2.48971e-06	4.7807e-07	Actl6a/Apex1/Dek/Dhx9/H2ax/Mcm3/Mcm5/Mcm6/Mcm7/Nono/Nudt16l1/Pds5a/Pds5b/Pnp/Prpf19/Rrm1/Ruvbl1/Sfr1/Smarcad1/Smarcd1/Smc3/Xab2	22
GO:0065003	GO:0065003	protein-containing complex assembly	39/330	1464/28943	8.39094e-07	2.91441e-06	5.59621e-07	Adam10/Alad/Aldh9a1/Apoe/App/Clu/Cth/Cx3cl1/Dhx9/Gemin5/H2bc21/Hsd17b10/Krt1/Krt10/Macroh2a1/Nrxn1/Nsg1/Pdcd6ip/Polr2d/Prnp/Prpf19/Prpf31/Rrm1/Ruvbl1/Sf3b1/Shank1/Shmt1/Slc2a1/Smarca5/Snrpd3/Snrpe/Snrpf/Snrpg/Tpm1/Trim32/Tubgcp2/Ugdh/Unc13b/Xab2	39
GO:0051276	GO:0051276	chromosome organization	21/330	529/28943	9.13677e-07	3.14942e-06	6.04747e-07	Actl6a/Apex1/Dhx9/Dnmt1/Macroh2a1/Mcm3/Mcm5/Mcm6/Mcm7/Pcid2/Pds5a/Pds5b/Ran/Ruvbl1/Smarca5/Smarcd1/Smc3/Stag1/Tcp1/Top1/Top2b	21
GO:0043412	GO:0043412	macromolecule modification	73/330	3651/28943	9.95204e-07	3.40464e-06	6.53755e-07	Actl6a/Acvr2a/Adam10/Agrn/Anxa2/Apex1/Aplp2/Apoe/App/Bhmt/Cdk4/Clu/Cnot9/Cth/Cx3cl1/Dek/Dip2b/Dnajb2/Dnmt1/Enpp2/Ephb2/Exosc4/Fbl/Fbll1/Galnt2/Gprc5b/Hbb-b1/Hpx/Hsd17b10/Insr/Krt1/Krt10/Krt2/Lrp1/Lyn/Lypla1/Macroh2a1/Man2a2/Mgat5/Ngly1/Nrxn1/Pah/Pam/Ppp6r3/Prnp/Prpf19/Ptprt/Ptprz1/Rbbp5/Reln/Robo1/Rps27a/Ruvbl1/Sdcbp/Sema7a/Sf3b1/Sfrp1/Slco3a1/Smarca5/Smarcad1/Snrpd3/Spock2/Spock3/St6galnac5/St8s…	73
GO:0008285	GO:0008285	negative regulation of cell population proliferation	26/330	774/28943	1.09361e-06	3.71338e-06	7.13037e-07	Apoe/App/Arg1/Atraid/Ccn3/Cth/Ctsl/Dnajb2/Gja1/Gna13/H2ac7/Lyn/Nell1/Pds5b/Prnp/Ptn/Ptprz1/Robo1/Serpine2/Sfrp1/Sh3bp4/Slit3/Timp2/Tpm1/Trim32/Tsg101	26
GO:0006935	GO:0006935	chemotaxis	23/330	630/28943	1.15889e-06	3.9059e-06	7.50005e-07	Adam10/Agrn/Ank3/App/Ccn3/Chl1/Cntn2/Cx3cl1/Enpp2/Ephb2/Fzd3/Lrp1/Lyn/Mdk/Nrcam/Pla2g7/Plxnd1/Ptn/Reln/Robo1/Sema7a/Slit3/Vstm2l	23
GO:0036211	GO:0036211	protein modification process	70/330	3463/28943	1.1975e-06	4.00635e-06	7.69292e-07	Actl6a/Acvr2a/Adam10/Agrn/Anxa2/Aplp2/Apoe/App/Bhmt/Cdk4/Clu/Cnot9/Cth/Cx3cl1/Dek/Dip2b/Dnajb2/Dnmt1/Enpp2/Ephb2/Fbl/Fbll1/Galnt2/Gprc5b/Hbb-b1/Hpx/Insr/Krt1/Krt10/Krt2/Lrp1/Lyn/Lypla1/Macroh2a1/Man2a2/Mgat5/Ngly1/Nrxn1/Pah/Pam/Ppp6r3/Prnp/Prpf19/Ptprt/Ptprz1/Rbbp5/Reln/Robo1/Rps27a/Ruvbl1/Sdcbp/Sema7a/Sf3b1/Sfrp1/Slco3a1/Smarca5/Smarcad1/Snrpd3/Spock2/Spock3/St6galnac5/St8sia2/Stk16/Tardbp/Top1/…	70
GO:0042330	GO:0042330	taxis	23/330	632/28943	1.22275e-06	4.06095e-06	7.79778e-07	Adam10/Agrn/Ank3/App/Ccn3/Chl1/Cntn2/Cx3cl1/Enpp2/Ephb2/Fzd3/Lrp1/Lyn/Mdk/Nrcam/Pla2g7/Plxnd1/Ptn/Reln/Robo1/Sema7a/Slit3/Vstm2l	23
GO:0051172	GO:0051172	negative regulation of nitrogen compound metabolic process	54/330	2406/28943	1.24033e-06	4.08949e-06	7.85258e-07	Alad/Anxa2/Apoe/App/Atraid/Clu/Cnot10/Cnot9/Cst3/Ddx5/Dhx9/Dnajb2/Dnmt1/Ephb2/Ezr/Gigyf2/Gja1/Hbb-y/Hmgn2/Igf2bp2/Insr/Itm2b/Itm2c/Lrp1/Lyn/Macroh2a1/Mgat5/Nell1/Nono/Nr2f1/Nudt16l1/Pcid2/Pds5a/Polr2d/Prnp/Ptprt/Sap18/Sdcbp/Serpinc1/Serpine2/Serpini1/Sfrp1/Shmt1/Smarca5/Spock1/Spock3/Spon1/Tardbp/Timp2/Tsg101/Vps28/Wdr82/Ythdf2/Zfp37	54
GO:0007049	GO:0007049	cell cycle	44/330	1792/28943	1.39843e-06	4.57759e-06	8.78981e-07	Actl6a/Ank3/Apex1/App/Ccdc124/Cdk4/Ezr/Fzd3/Gigyf2/H2ax/Insr/Lfng/Macroh2a1/Mcm3/Mcm5/Mcm6/Mcm7/Nes/Pcid2/Pcm1/Pdcd6ip/Pds5a/Pds5b/Prpf19/Ran/Rcc1/Rcc2/Rrm1/Ruvbl1/Sdcbp/Sfrp1/Smarca5/Smarcad1/Smarcd1/Smc3/Stag1/Tardbp/Timp2/Top2b/Trim32/Tsg101/Ttyh1/Tubgcp2/Ythdf2	44
GO:0045184	GO:0045184	establishment of protein localization	42/330	1674/28943	1.44434e-06	4.6941e-06	9.01354e-07	Afm/Ank3/Apoe/App/Bnip1/Ccn3/Clstn1/Clu/Cntn2/Ddx5/Erbin/Ezr/Gja1/Gpm6b/Jup/Lman1/Lrp1/Lypla1/Macroh2a1/Mlc1/Mvb12b/Myo1b/Nrxn1/Nsg1/Pam/Pcm1/Pdcd6ip/Prnp/Rabgap1l/Ran/Rcc2/Scamp2/Scg5/Selenbp1/Sfrp1/Sort1/Tardbp/Tcp1/Tsg101/Unc13b/Vps13b/Vps28	42
GO:0016070	GO:0016070	RNA metabolic process	82/330	4332/28943	1.62243e-06	5.2355e-06	1.00531e-06	Abhd14b/Actl6a/Acvr2a/Agrn/Anxa2/Apex1/Aplp1/Apoe/App/Bud31/Cat/Ccdc124/Clu/Cnot10/Cnot9/Cth/Cx3cl1/Ddx39a/Ddx5/Dek/Dhx15/Dhx9/Dnmt1/Erbin/Exosc4/Ezr/Fbl/Fbll1/Gemin5/Gigyf2/Gtf2f1/H2az1/Hbb-y/Hmgn2/Hnrnpa1/Hsd17b10/Igf2bp2/Insr/Ints4/Jup/Macroh2a1/Mdk/Nono/Nr2f1/Pam/Pcbd1/Pcid2/Polr2a/Polr2b/Polr2d/Prnp/Prpf19/Prpf31/Ptma/Ptms/Reln/Ruvbl1/Sap18/Sdcbp/Sf3b1/Sfr1/Sfrp1/Slco3a1/Smarca5/Smarcd1/Smu1…	82
GO:0007420	GO:0007420	brain development	24/330	692/28943	1.6551e-06	5.30332e-06	1.01834e-06	Aplp1/Aplp2/App/Bcan/Cntn2/Ephb2/Fzd3/Mdk/Nlgn4l/Nr2f1/Nrxn1/Numb/Pcm1/Reln/Robo1/Rtn4rl2/Sema7a/Serpine2/Sez6/Sez6l/Sez6l2/Sfrp1/Top2b/Tubgcp2	24
GO:0000278	GO:0000278	mitotic cell cycle	28/330	900/28943	1.86357e-06	5.92954e-06	1.13858e-06	Actl6a/Ank3/Apex1/App/Cdk4/Fzd3/Gigyf2/Insr/Macroh2a1/Mcm3/Mcm6/Nes/Pcid2/Pdcd6ip/Pds5a/Pds5b/Ran/Rcc1/Rcc2/Rrm1/Sdcbp/Smarca5/Smarcd1/Smc3/Stag1/Timp2/Ttyh1/Tubgcp2	28
GO:0060322	GO:0060322	head development	25/330	751/28943	2.07873e-06	6.56821e-06	1.26122e-06	Aplp1/Aplp2/App/Atp6ap2/Bcan/Cntn2/Ephb2/Fzd3/Mdk/Nlgn4l/Nr2f1/Nrxn1/Numb/Pcm1/Reln/Robo1/Rtn4rl2/Sema7a/Serpine2/Sez6/Sez6l/Sez6l2/Sfrp1/Top2b/Tubgcp2	25
GO:0043604	GO:0043604	amide biosynthetic process	27/330	856/28943	2.2188e-06	6.96244e-06	1.33692e-06	Aco1/Aplp1/App/Arg1/Asl/B4galnt1/Cdk4/Cnot10/Cnot9/Cps1/Dhx9/Gcdh/Gemin5/Gigyf2/Hbb-b1/Igf2bp2/Mrps31/Pam/Polr2d/Rpl12/Rps27a/Rps4x/Shmt1/St6galnac5/St8sia2/Tardbp/Ythdf2	27
GO:0051049	GO:0051049	regulation of transport	46/330	1950/28943	2.31616e-06	7.21816e-06	1.38602e-06	Acvr2a/Agrn/Ank3/Anxa2/Apoe/App/Arg1/Ccn3/Clu/Cx3cl1/Dhx9/Ephb2/Ezr/Gja1/Gpm6b/Gstm7/Ighg1/Insr/Itpr1/Jup/Lrp1/Lyn/Lypla1/Mfge8/Mlc1/Nell2/Neto2/Nrxn1/Numb/Pam/Pcm1/Pdcd6ip/Pip4p2/Prnp/Ran/Reln/Scg5/Sdcbp/Serpine2/Sfrp1/Shank1/Tardbp/Tsg101/Tspan13/Unc13b/Vps28	46
GO:0031347	GO:0031347	regulation of defense response	23/330	659/28943	2.46556e-06	7.6315e-06	1.46539e-06	Aldh2/Apoe/App/Arg1/Ccn3/Cx3cl1/Dhx9/Ephb2/Gja1/Gprc5b/Hpx/Htra1/Ighg1/Krt1/Lpl/Lyn/Mdk/Nono/Sema7a/Tnc/Tspan6/Unc13b/Ythdf2	23
GO:0009888	GO:0009888	tissue development	48/330	2088/28943	2.76522e-06	8.50118e-06	1.63238e-06	Acvr2a/Agrn/Aldh1a1/Atp6ap2/Atraid/Bmp1/Cat/Ccn3/Cdk4/Ctsl/Dchs1/Ddx5/Dner/Ezr/Fzd3/Gja1/Gna13/Gpc1/Gpm6b/Insr/Krt1/Krt10/Krt13/Krt14/Krt16/Krt2/Krt42/Krt5/Krt73/Krt76/Krt79/Lfng/Macroh2a1/Mdk/Nell1/Numb/Pck2/Plxnd1/Ptn/Robo1/Sdcbp/Sema7a/Serpine2/Sfrp1/Tnc/Tpm1/Tsg101/Tst	48
GO:0048589	GO:0048589	developmental growth	26/330	819/28943	3.0637e-06	9.35561e-06	1.79645e-06	Agrn/Apoe/App/Bcan/Ccn3/Cdk4/Dip2b/Ezr/Fstl4/Gigyf2/Gja1/Insr/Islr2/Lrp1/Mdk/Nlgn4l/Olfm1/Ptgfrn/Ptn/Robo1/Sema7a/Sfrp1/Slit3/Slitrk1/St8sia2/Tnc	26
GO:0006259	GO:0006259	DNA metabolic process	30/330	1033/28943	3.15926e-06	9.58309e-06	1.84013e-06	Actl6a/Apex1/Cst3/Dek/Dhx9/Dnmt1/Exosc4/Gja1/H2ax/Mcm3/Mcm5/Mcm6/Mcm7/Nono/Nudt16l1/Pds5a/Pds5b/Pnp/Prpf19/Rrm1/Ruvbl1/Sfr1/Smarca5/Smarcad1/Smarcd1/Smc3/Tcp1/Top1/Top2b/Xab2	30
GO:0044092	GO:0044092	negative regulation of molecular function	30/330	1037/28943	3.41041e-06	1.02705e-05	1.97213e-06	Agrn/Ank3/Apoe/App/Cat/Cst3/Dnajb2/Ephb2/Erbin/Gstm7/Gtf2f1/Insr/Lyn/Macroh2a1/Mgat5/Nes/Pcid2/Prnp/Ptprt/Rcc2/Serpinc1/Serpine2/Serpini1/Sfrp1/Sh3bp4/Sort1/Spock1/Spock3/Timp2/Tsg101	30
GO:0044087	GO:0044087	regulation of cellular component biogenesis	29/330	983/28943	3.43104e-06	1.02705e-05	1.97213e-06	Adgrb2/Agrn/Apoe/App/Clstn1/Clstn2/Clstn3/Clu/Cx3cl1/Dnajb2/Dnmt1/Enpp2/Ephb2/Ezr/Gja1/Gpm6b/Lrp1/Lrrc4b/Nrxn1/Numb/Pdcd6ip/Rcc2/Sdcbp/Shank1/Slitrk1/St8sia2/Tpm1/Tsg101/Unc13b	29
GO:0044089	GO:0044089	positive regulation of cellular component biogenesis	20/330	533/28943	3.89043e-06	1.15696e-05	2.22157e-06	Adgrb2/Agrn/Apoe/Clstn1/Clstn2/Clstn3/Clu/Cx3cl1/Dnmt1/Enpp2/Ephb2/Lrrc4b/Nrxn1/Pdcd6ip/Sdcbp/Slitrk1/St8sia2/Tpm1/Tsg101/Unc13b	20
GO:0009892	GO:0009892	negative regulation of metabolic process	64/330	3168/28943	3.93266e-06	1.16192e-05	2.23111e-06	Adam10/Alad/Aldh1a1/Anxa2/Apex1/Apoe/App/Arg1/Atraid/Clu/Cnot10/Cnot9/Cst3/Cx3cl1/Ddx5/Dhx9/Dnajb2/Dnmt1/Ephb2/Erbin/Exosc4/Ezr/Gigyf2/Gja1/Hbb-y/Hmgn2/Igf2bp2/Insr/Itm2b/Itm2c/Lrp1/Lyn/Macroh2a1/Mgat5/Nell1/Nono/Nr2f1/Nrxn1/Nudt16l1/Pcid2/Pds5a/Polr2d/Prnp/Ptprt/Robo1/Sap18/Sdcbp/Serpinc1/Serpine2/Serpini1/Sfrp1/Shmt1/Slit3/Smarca5/Spock1/Spock3/Spon1/Tardbp/Timp2/Tsg101/Vps28/Wdr82/Ythdf2/Zfp37	64
GO:0044093	GO:0044093	positive regulation of molecular function	38/330	1510/28943	4.46559e-06	1.31087e-05	2.51711e-06	Agrn/Ank3/Anxa2/Apoe/App/Bud31/Cat/Clu/Cth/Cx3cl1/Dhx9/Dnajb2/Ephb2/Gna13/Gprc5b/Gstm7/Insr/Jup/Lfng/Lrp1/Lyn/Nrxn1/Plxnd1/Prnp/Ptma/Rabgap1l/Ran/Rcc2/Reln/Robo1/Serinc1/Slco3a1/Spon1/Tbc1d10a/Tcp1/Timp2/Tpm1/Trim32	38
GO:0009968	GO:0009968	negative regulation of signal transduction	34/330	1281/28943	4.8284e-06	1.40828e-05	2.70416e-06	Aplp1/Apoe/App/Arg1/Ccn3/Clu/Cnot9/Cth/Cx3cl1/Ephb2/Erbin/Ezr/Fstl4/Gpc1/Htra1/Itpr1/Lfng/Lrp1/Lyn/Mdk/Nono/Numb/Prnp/Ptprt/Robo1/Serpine2/Sfrp1/Sh3bp4/Slit3/Timp2/Trim32/Tsg101/Tspan6/Ythdf2	34
GO:1901698	GO:1901698	response to nitrogen compound	31/330	1114/28943	5.09733e-06	1.47725e-05	2.8366e-06	Aplp1/Apoe/App/Cdk4/Cps1/Ddi2/Dhx9/Dnajb2/Dnmt1/Epg5/Erbin/Ezr/Gja1/Gstm7/H2az1/Insr/Itpr1/Jup/Lpl/Lrp1/Ngly1/Nsg1/Pck2/Polr2d/Prnp/Sfrp1/Sh3bp4/Shmt1/Slc2a1/Sort1/Srsf5	31
GO:0010942	GO:0010942	positive regulation of cell death	23/330	690/28943	5.25157e-06	1.51232e-05	2.90393e-06	Adam10/Agrn/Aldh1a1/Apoe/App/Cdk4/Clu/Htra1/Igf2r/Itm2c/Itpr1/Lrp1/Lyn/Nell1/Olfm1/Prnp/Ptn/Ptprz1/Sap18/Sfrp1/Sort1/St8sia2/Unc13b	23
GO:0010817	GO:0010817	regulation of hormone levels	21/330	595/28943	5.72902e-06	1.63944e-05	3.14802e-06	Acvr2a/Adam10/Afp/Aldh1a1/Aldh8a1/Atp6ap2/Ccn3/Cpe/Ctsl/Gja1/H6pd/Hsd17b10/Lrp1/Lyn/Nell2/Pcsk1n/Pcsk2/Reln/Scg5/Sfrp1/Tardbp	21
GO:0031399	GO:0031399	regulation of protein modification process	39/330	1595/28943	6.48582e-06	1.8444e-05	3.5416e-06	Acvr2a/Agrn/Anxa2/Aplp2/Apoe/App/Clu/Cnot9/Cx3cl1/Dek/Dip2b/Dnajb2/Dnmt1/Enpp2/Ephb2/Gprc5b/Hbb-b1/Hpx/Insr/Lrp1/Lyn/Macroh2a1/Mgat5/Nrxn1/Ppp6r3/Prnp/Ptprt/Ptprz1/Reln/Robo1/Sdcbp/Sema7a/Sf3b1/Sfrp1/Slco3a1/Smarca5/Tardbp/Tsg101/Vps28	39
GO:0051050	GO:0051050	positive regulation of transport	30/330	1079/28943	7.41035e-06	2.09423e-05	4.02131e-06	Acvr2a/Ank3/Anxa2/Apoe/App/Clu/Cx3cl1/Dhx9/Ephb2/Ezr/Gja1/Gstm7/Ighg1/Insr/Itpr1/Jup/Lrp1/Mfge8/Mlc1/Nell2/Pcm1/Pdcd6ip/Prnp/Ran/Reln/Sdcbp/Tardbp/Tsg101/Unc13b/Vps28	30
GO:0015031	GO:0015031	protein transport	38/330	1552/28943	8.34389e-06	2.3435e-05	4.49995e-06	Afm/Ank3/Apoe/App/Bnip1/Ccn3/Clstn1/Clu/Ddx5/Erbin/Ezr/Gja1/Gpm6b/Jup/Lman1/Lrp1/Lypla1/Mlc1/Mvb12b/Myo1b/Nsg1/Pam/Pcm1/Pdcd6ip/Prnp/Rabgap1l/Ran/Scamp2/Scg5/Selenbp1/Sfrp1/Sort1/Tardbp/Tcp1/Tsg101/Unc13b/Vps13b/Vps28	38
GO:0043086	GO:0043086	negative regulation of catalytic activity	22/330	666/28943	9.71166e-06	2.71092e-05	5.20548e-06	Apoe/App/Cst3/Ephb2/Lyn/Macroh2a1/Mgat5/Nes/Pcid2/Prnp/Ptprt/Rcc2/Serpinc1/Serpine2/Serpini1/Sfrp1/Sh3bp4/Sort1/Spock1/Spock3/Timp2/Tsg101	22
GO:0018193	GO:0018193	peptidyl-amino acid modification	32/330	1224/28943	1.25989e-05	3.49543e-05	6.71187e-06	Actl6a/Agrn/Aplp2/App/Cnot9/Cth/Dek/Dip2b/Dnmt1/Enpp2/Ephb2/Galnt2/Gprc5b/Hpx/Insr/Lyn/Macroh2a1/Mgat5/Nrxn1/Prnp/Ptprz1/Rbbp5/Reln/Ruvbl1/Sf3b1/Sfrp1/Smarca5/Spock2/Spock3/Top1/Tsg101/Wdr82	32
GO:0010033	GO:0010033	response to organic substance	65/330	3356/28943	1.28342e-05	3.53914e-05	6.7958e-06	Acap2/Acvr2a/Adam10/Alad/Aldh1a1/Aldh2/Aplp1/Apoe/App/Arg1/C1qtnf4/Cdk4/Clu/Cnot9/Cps1/Cth/Cx3cl1/Ddi2/Ddx5/Dhx9/Dnajb2/Dnmt1/Dpyd/Epg5/Erbin/Ezr/Gja1/Gpc1/Gstm7/H2az1/Hpx/Htra1/Igf2r/Insr/Itpr1/Jup/Lpl/Lrp1/Lyn/Mlc1/Ngly1/Nrxn1/Nsg1/Pck2/Polr2d/Prnp/Ptprt/Rbbp5/Robo1/Sdcbp/Sfr1/Sfrp1/Sh3bp4/Shmt1/Slc2a1/Slit3/Smarca5/Sort1/Spock2/Srsf5/Stk16/Timp2/Trim32/Unc13b/Ythdf2	65
GO:0009967	GO:0009967	positive regulation of signal transduction	38/330	1585/28943	1.33619e-05	3.66246e-05	7.0326e-06	Acvr2a/Apoe/App/Atp6ap2/C1qtnf4/Cat/Ccn3/Clu/Cnot9/Cntn2/Cth/Cx3cl1/Ddx5/Dhx15/Erbin/Gprc5b/Hpx/Igfbp4/Insr/Itm2c/Lfng/Lrp1/Lyn/Mgat5/Nrxn1/Pcid2/Reln/Robo1/Ruvbl1/Scube1/Sdcbp/Sema7a/Sfrp1/Shank1/Timp2/Trim32/Tspan14/Zdhhc5	38
GO:0009894	GO:0009894	regulation of catabolic process	27/330	947/28943	1.38596e-05	3.77612e-05	7.25086e-06	Alad/Anxa2/Apex1/Apoe/App/Atraid/Cdk4/Clu/Dhx9/Dnajb2/Ezr/Gigyf2/Gja1/Igf2bp2/Insr/Lrp1/Nell1/Pcid2/Polr2d/Sdcbp/Serpine2/Sh3bp4/Tardbp/Timp2/Trim32/Vps28/Ythdf2	27
GO:1901699	GO:1901699	cellular response to nitrogen compound	23/330	734/28943	1.41584e-05	3.83456e-05	7.36307e-06	Aplp1/App/Cdk4/Cps1/Ddi2/Dhx9/Dnmt1/Epg5/Ezr/Gja1/Gstm7/H2az1/Insr/Itpr1/Jup/Lpl/Lrp1/Nsg1/Pck2/Prnp/Sfrp1/Sh3bp4/Shmt1	23
GO:0051129	GO:0051129	negative regulation of cellular component organization	23/330	739/28943	1.57591e-05	4.24283e-05	8.14702e-06	Apoe/App/Clu/Dip2b/Dnajb2/Ephb2/Fstl4/Itm2c/Lrp1/Nrxn1/Pcid2/Prnp/Ptn/Ptprz1/Rcc2/Rtn4rl2/Sdcbp/Sema7a/Shank1/Smarca5/Spock1/Tpm1/Xylt1	23
GO:0031325	GO:0031325	positive regulation of cellular metabolic process	61/330	3103/28943	1.61267e-05	4.31626e-05	8.28801e-06	Abhd14b/Actl6a/Acvr2a/Agrn/Anxa2/Apex1/Apoe/App/Asl/Cdk4/Clu/Cnot9/Cst3/Cx3cl1/Ddx5/Dek/Dhx9/Dnajb2/Dnmt1/Enpp2/Ephb2/Gigyf2/Gprc5b/Gtf2f1/H2az1/Hpx/Insr/Jup/Lyn/Mdk/Nr2f1/Nrxn1/Nsg1/Pcbd1/Pcid2/Pnp/Polr2a/Polr2d/Prnp/Prpf19/Ptma/Ptms/Ptprz1/Reln/Robo1/Ruvbl1/Sdcbp/Sema7a/Sf3b1/Sfr1/Sfrp1/Sh3bp4/Slco3a1/Smarca5/Smarcd1/Srsf5/Stk16/Tardbp/Tcp1/Trim32/Ythdf2	61
GO:0006508	GO:0006508	proteolysis	41/330	1792/28943	1.78174e-05	4.74088e-05	9.10337e-06	Adam10/Alad/Apoe/App/Atp6ap2/Bmp1/Capn5/Clu/Cntn2/Cpe/Cst3/Ctsl/Ddi2/Dnajb2/Hectd3/Htra1/Lyn/Ngly1/Pcid2/Pcsk1n/Pcsk2/Pdcd6ip/Prpf19/Psmd4/Reln/Robo1/Rps27a/Ruvbl1/Scg5/Sdcbp/Serpinc1/Serpine2/Serpini1/Spock1/Spock3/Spon1/Tbc1d10a/Timp2/Trim32/Tsg101/Vps28	41
GO:0001932	GO:0001932	regulation of protein phosphorylation	30/330	1131/28943	1.81575e-05	4.8033e-05	9.22322e-06	Acvr2a/Agrn/Anxa2/Aplp2/Apoe/App/Clu/Cnot9/Cx3cl1/Enpp2/Ephb2/Gprc5b/Hbb-b1/Hpx/Insr/Lrp1/Lyn/Macroh2a1/Nrxn1/Prnp/Ptprt/Ptprz1/Reln/Robo1/Sdcbp/Sema7a/Sfrp1/Slco3a1/Tardbp/Tsg101	30
GO:0030163	GO:0030163	protein catabolic process	28/330	1018/28943	1.83247e-05	4.81951e-05	9.25434e-06	Alad/Anxa2/Apoe/App/Atraid/Clu/Ctsl/Ddi2/Dnajb2/Ezr/Gja1/Gpc1/Gusb/Hectd3/Lrp1/Lypla1/Nell1/Ngly1/Pdcd6ip/Prpf19/Psmd4/Rps27a/Sdcbp/Serpine2/Timp2/Trim32/Tsg101/Vps28	28
GO:0044283	GO:0044283	small molecule biosynthetic process	19/330	550/28943	2.14877e-05	5.61378e-05	1.07795e-05	Aldh1a1/Aldh8a1/Apoe/Asl/Bhmt/Cth/Decr2/Gstm7/H6pd/Hoga1/Hsd17b10/Lpl/Pah/Pcbd1/Pck2/Pnp/Pycr1/Shmt1/Ugdh	19
GO:1903047	GO:1903047	mitotic cell cycle process	23/330	754/28943	2.15915e-05	5.61378e-05	1.07795e-05	Actl6a/Ank3/Apex1/App/Cdk4/Gigyf2/Insr/Macroh2a1/Mcm3/Mcm6/Nes/Pcid2/Pdcd6ip/Pds5a/Pds5b/Ran/Rcc1/Rcc2/Rrm1/Smarca5/Smarcd1/Smc3/Stag1	23
GO:0006897	GO:0006897	endocytosis	22/330	705/28943	2.31968e-05	5.99691e-05	1.15152e-05	Anxa2/Aplp1/Apoe/App/Clu/Cntn2/Ctsl/Esyt2/Ezr/Ighg1/Insr/Lrp1/Mfge8/Mlc1/Nlgn4l/Numb/Rabgap1l/Sdcbp/Sh3bp4/Sort1/Tsg101/Vps28	22
GO:0016192	GO:0016192	vesicle-mediated transport	39/330	1689/28943	2.37132e-05	6.09575e-05	1.1705e-05	Acap2/Ank3/Anxa2/Aplp1/Apoe/App/Bnip1/Clstn1/Clu/Cntn2/Ctsl/Epg5/Ephb2/Esyt2/Ezr/Ighg1/Insr/Kif1c/Lman1/Lrp1/Lyn/Lypla1/Mfge8/Mlc1/Myo1b/Nlgn4l/Nrxn1/Nsg1/Numb/Pdcd6ip/Pip4p2/Rabgap1l/Sdcbp/Sh3bp4/Sort1/Tbc1d10a/Tsg101/Unc13b/Vps28	39
GO:0050790	GO:0050790	regulation of catalytic activity	41/330	1815/28943	2.38883e-05	6.10627e-05	1.17252e-05	Acvr2a/Agrn/Aplp2/Apoe/App/Clu/Cst3/Cx3cl1/Dhx9/Ephb2/Gna13/Gprc5b/Insr/Lrp1/Lyn/Macroh2a1/Mgat5/Nes/Nrxn1/Pcid2/Plxnd1/Ppp6r3/Prnp/Ptprt/Rabgap1l/Rcc2/Reln/Robo1/Serinc1/Serpinc1/Serpine2/Serpini1/Sfrp1/Sh3bp4/Sort1/Spock1/Spock3/Tbc1d10a/Tcp1/Timp2/Tsg101	41
GO:0007267	GO:0007267	cell-cell signaling	40/330	1759/28943	2.61003e-05	6.63444e-05	1.27393e-05	Acvr2a/Agrn/Apoe/App/Atp6ap2/Ccn3/Clstn1/Clstn2/Clstn3/Cntn2/Cntnap4/Cpe/Cx3cl1/Ephb2/Fjx1/Fzd3/Gja1/Gprc5b/Jup/Lrp1/Lyn/Mdk/Nell2/Nlgn4l/Nrxn1/Nrxn2/Nsg1/Prnp/Ptn/Reln/Ruvbl1/Scg5/Sdcbp/Serpine2/Sez6/Sfrp1/Shank1/Tardbp/Tnc/Unc13b	40
GO:0022402	GO:0022402	cell cycle process	31/330	1216/28943	2.79855e-05	7.06308e-05	1.35624e-05	Actl6a/Ank3/Apex1/App/Cdk4/Ezr/Gigyf2/Insr/Macroh2a1/Mcm3/Mcm6/Nes/Pcid2/Pcm1/Pdcd6ip/Pds5a/Pds5b/Prpf19/Ran/Rcc1/Rcc2/Rrm1/Sfrp1/Smarca5/Smarcad1/Smarcd1/Smc3/Stag1/Top2b/Tubgcp2/Ythdf2	31
GO:1901137	GO:1901137	carbohydrate derivative biosynthetic process	20/330	611/28943	2.80971e-05	7.06308e-05	1.35624e-05	Ak3/B3gat1/B4galnt1/Gal3st3/Galnt2/Gcdh/Hs6st1/Hs6st2/Insr/Itm2b/Itm2c/Mgat5/Pnp/Pygl/Rrm1/Shmt1/St6galnac5/St8sia2/Ugdh/Xylt1	20
GO:0051052	GO:0051052	regulation of DNA metabolic process	19/330	565/28943	3.09795e-05	7.74487e-05	1.48716e-05	Actl6a/Cst3/Dek/Dhx9/Dnmt1/Gja1/Mcm3/Mcm5/Mcm6/Mcm7/Nudt16l1/Pds5a/Pnp/Ruvbl1/Smarca5/Smarcad1/Smarcd1/Smc3/Tcp1	19
GO:0006954	GO:0006954	inflammatory response	23/330	776/28943	3.36925e-05	8.3771e-05	1.60856e-05	Ahcy/Aldh2/Apoe/App/Ccn3/Clu/Cx3cl1/Dhx9/Ephb2/Gja1/Gprc5b/Ighg1/Krt1/Krt16/Lpl/Lrp1/Lyn/Mdk/Pla2g7/Ptn/Sema7a/Tnc/Tspan2	23
GO:0007010	GO:0007010	cytoskeleton organization	35/330	1470/28943	3.44821e-05	8.52682e-05	1.63731e-05	Agrn/Cntn2/Cx3cl1/Ezr/Gpm6b/Krt1/Krt10/Krt13/Krt14/Krt16/Krt2/Krt42/Krt5/Krt73/Krt76/Krt79/Lrp1/Mdk/Myo1b/Nes/Pakap/Pam/Pcm1/Pdcd6ip/Ran/Rcc1/Sdcbp/Sfrp1/Shank1/Smc3/Stag1/Synm/Tpm1/Trim32/Tubgcp2	35
GO:0010608	GO:0010608	post-transcriptional regulation of gene expression	19/330	575/28943	3.92326e-05	9.64909e-05	1.8528e-05	Aco1/Apex1/Aplp1/App/Cdk4/Cnot10/Cnot9/Ddx5/Dhx9/Gemin5/Gigyf2/Hbb-b1/Igf2bp2/Nr2f1/Pcid2/Polr2d/Shmt1/Tardbp/Ythdf2	19
GO:0060429	GO:0060429	epithelium development	32/330	1301/28943	4.12079e-05	0.000100804	1.93563e-05	Aldh1a1/Atp6ap2/Cat/Ctsl/Dchs1/Ezr/Fzd3/Gja1/Gna13/Krt1/Krt10/Krt13/Krt14/Krt16/Krt2/Krt42/Krt5/Krt73/Krt76/Krt79/Lfng/Macroh2a1/Mdk/Numb/Pck2/Plxnd1/Robo1/Serpine2/Sfrp1/Tnc/Tsg101/Tst	32
GO:0010648	GO:0010648	negative regulation of cell communication	34/330	1423/28943	4.18777e-05	0.000101895	1.95657e-05	Aplp1/Apoe/App/Arg1/Ccn3/Clu/Cnot9/Cth/Cx3cl1/Ephb2/Erbin/Ezr/Fstl4/Gpc1/Htra1/Itpr1/Lfng/Lrp1/Lyn/Mdk/Nono/Numb/Prnp/Ptprt/Robo1/Serpine2/Sfrp1/Sh3bp4/Slit3/Timp2/Trim32/Tsg101/Tspan6/Ythdf2	34
GO:0023057	GO:0023057	negative regulation of signaling	34/330	1427/28943	4.42651e-05	0.000106691	2.04867e-05	Aplp1/Apoe/App/Arg1/Ccn3/Clu/Cnot9/Cth/Cx3cl1/Ephb2/Erbin/Ezr/Fstl4/Gpc1/Htra1/Itpr1/Lfng/Lrp1/Lyn/Mdk/Nono/Numb/Prnp/Ptprt/Robo1/Serpine2/Sfrp1/Sh3bp4/Slit3/Timp2/Trim32/Tsg101/Tspan6/Ythdf2	34
GO:0006793	GO:0006793	phosphorus metabolic process	55/330	2795/28943	4.43178e-05	0.000106691	2.04867e-05	Acvr2a/Adam10/Agrn/Ak3/Anxa2/Aplp2/Apoe/App/Cdk4/Ckm/Clu/Cnot9/Cps1/Cx3cl1/Dpyd/Dpys/Enpp2/Ephb2/Gcdh/Gprc5b/H6pd/Hbb-b1/Hpx/Insr/Lrp1/Lyn/Macroh2a1/Mcm7/Mgat5/Naprt/Nrxn1/Pip4p2/Pla2g7/Plppr1/Pnp/Ppp6r3/Prnp/Ptprt/Ptprz1/Pygl/Ran/Reln/Robo1/Rrm1/Sdcbp/Sema7a/Serinc1/Sfrp1/Shmt1/Slco3a1/Stk16/Tardbp/Top1/Tsg101/Ugdh	55
GO:0009719	GO:0009719	response to endogenous stimulus	36/330	1552/28943	4.54334e-05	0.000108801	2.08918e-05	Acap2/Acvr2a/Aplp1/Apoe/App/Cdk4/Cnot9/Ddx5/Dnmt1/Ezr/Gja1/Gpc1/Gstm7/H2az1/Htra1/Insr/Itpr1/Jup/Lpl/Lrp1/Lyn/Nrxn1/Nsg1/Pck2/Prnp/Rbbp5/Sdcbp/Sfr1/Sfrp1/Sh3bp4/Shmt1/Slc2a1/Sort1/Srsf5/Stk16/Timp2	36
GO:1901362	GO:1901362	organic cyclic compound biosynthetic process	72/330	4002/28943	4.72827e-05	0.000112637	2.16283e-05	Abhd14b/Actl6a/Acvr2a/Agrn/Ak3/Alad/Aldh2/Anxa2/Apex1/Apoe/App/Bud31/Cat/Ccdc124/Clu/Cps1/Cth/Cx3cl1/Ddx5/Dek/Dhx9/Dnmt1/Erbin/Ezr/Gcdh/Gja1/Gtf2f1/H2az1/H6pd/Hbb-y/Hmgn2/Hsd17b10/Insr/Jup/Macroh2a1/Mdk/Naprt/Nono/Nr2f1/Pah/Pam/Pcbd1/Pcid2/Pnp/Polr2a/Polr2b/Polr2d/Prnp/Ptma/Ptms/Pycr1/Reln/Rrm1/Ruvbl1/Sap18/Sdcbp/Sf3b1/Sfr1/Sfrp1/Shmt1/Slco3a1/Smarca5/Smarcd1/Stk16/Tcp1/Top1/Trim32/Tsg101/Ugdh/Wd…	72
GO:0008284	GO:0008284	positive regulation of cell population proliferation	27/330	1022/28943	5.15656e-05	0.000121844	2.33963e-05	Actl6a/Adam10/Anxa2/Arg1/Cdk4/Clu/Cst3/Cx3cl1/Dhx9/Dnmt1/Enpp2/Ephb2/Fzd3/Htra1/Igfbp2/Insr/Itpr1/Lyn/Mdk/Nes/Pnp/Ptn/Ptprz1/Sdcbp/Sfrp1/Smarcd1/Tnc	27
GO:0070201	GO:0070201	regulation of establishment of protein localization	19/330	587/28943	5.16832e-05	0.000121844	2.33963e-05	Ank3/Apoe/App/Ccn3/Ezr/Gja1/Jup/Lrp1/Lypla1/Pam/Pcm1/Prnp/Ran/Sfrp1/Tardbp/Tcp1/Tsg101/Unc13b/Vps28	19
GO:0060548	GO:0060548	negative regulation of cell death	29/330	1142/28943	5.48124e-05	0.000128555	2.46849e-05	Alb/Aldh2/Apoe/App/Cat/Ccn3/Chl1/Clu/Cst3/Cth/Cx3cl1/Dnmt1/Fzd3/Itpr1/Lrp1/Mdk/Nes/Nono/Pcid2/Pnp/Prnp/Ptma/Ptms/Ptprz1/Pycr1/Sfrp1/Tmem132a/Trim32/Vstm2l	29
GO:0097435	GO:0097435	supramolecular fiber organization	23/330	807/28943	6.10849e-05	0.000142531	2.73687e-05	Anxa2/Apoe/App/Clu/Cx3cl1/Ezr/Krt1/Krt10/Krt13/Krt14/Krt16/Krt2/Krt42/Krt5/Krt73/Krt76/Krt79/Myo1b/Pakap/Pcm1/Shank1/Tpm1/Tubgcp2	23
GO:0044255	GO:0044255	cellular lipid metabolic process	27/330	1035/28943	6.37356e-05	0.000147958	2.84106e-05	Acbd5/Aldh1a1/Aldh8a1/Apoe/B4galnt1/Cat/Cps1/Decr1/Decr2/Dhrs4/Echs1/Enpp2/Gal3st3/Gcdh/Gstm7/Hsd17b10/Lpl/Lrp1/Lypla1/Pam/Pck2/Pip4p2/Pla2g7/Plppr1/Serinc1/St6galnac5/St8sia2	27
GO:0042325	GO:0042325	regulation of phosphorylation	31/330	1276/28943	6.8428e-05	0.000158044	3.03474e-05	Acvr2a/Agrn/Anxa2/Aplp2/Apoe/App/Clu/Cnot9/Cx3cl1/Enpp2/Ephb2/Gprc5b/Hbb-b1/Hpx/Insr/Lrp1/Lyn/Macroh2a1/Mcm7/Nrxn1/Prnp/Ptprt/Ptprz1/Reln/Robo1/Sdcbp/Sema7a/Sfrp1/Slco3a1/Tardbp/Tsg101	31
GO:0006796	GO:0006796	phosphate-containing compound metabolic process	54/330	2773/28943	6.9317e-05	0.000159289	3.05864e-05	Acvr2a/Adam10/Agrn/Ak3/Anxa2/Aplp2/Apoe/App/Cdk4/Ckm/Clu/Cnot9/Cps1/Cx3cl1/Dpyd/Dpys/Enpp2/Ephb2/Gcdh/Gprc5b/H6pd/Hbb-b1/Hpx/Insr/Lrp1/Lyn/Macroh2a1/Mcm7/Mgat5/Naprt/Nrxn1/Pip4p2/Pla2g7/Plppr1/Pnp/Ppp6r3/Prnp/Ptprt/Ptprz1/Pygl/Ran/Reln/Robo1/Rrm1/Sdcbp/Sema7a/Serinc1/Sfrp1/Shmt1/Slco3a1/Stk16/Tardbp/Top1/Tsg101	54
GO:1902531	GO:1902531	regulation of intracellular signal transduction	37/330	1652/28943	7.32189e-05	0.00016741	3.21458e-05	Apoe/App/Atp6ap2/C1qtnf4/Cat/Ccn3/Clu/Cth/Cx3cl1/Cyth4/Ddx5/Dhx15/Ephb2/Erbin/Ezr/Gprc5b/Igfbp4/Insr/Itpr1/Lrp1/Lyn/Nono/Nrxn1/Pcid2/Prnp/Reln/Robo1/Sema7a/Serpine2/Sez6/Sez6l/Sez6l2/Sfrp1/Sh3bp4/Timp2/Trim32/Tspan6	37
GO:0018130	GO:0018130	heterocycle biosynthetic process	69/330	3845/28943	7.68207e-05	0.000174767	3.35585e-05	Abhd14b/Actl6a/Acvr2a/Agrn/Ak3/Alad/Aldh2/Anxa2/Apex1/Apoe/App/Bud31/Cat/Ccdc124/Clu/Cps1/Cth/Cx3cl1/Ddx5/Dek/Dhx9/Dnmt1/Erbin/Ezr/Gcdh/Gja1/Gtf2f1/H2az1/Hbb-y/Hmgn2/Insr/Jup/Macroh2a1/Mdk/Naprt/Nono/Nr2f1/Pam/Pcbd1/Pcid2/Pnp/Polr2a/Polr2b/Polr2d/Prnp/Ptma/Ptms/Pycr1/Reln/Rrm1/Ruvbl1/Sap18/Sdcbp/Sf3b1/Sfr1/Sfrp1/Shmt1/Slco3a1/Smarca5/Smarcd1/Stk16/Tcp1/Top1/Trim32/Tsg101/Ugdh/Wdr82/Xab2/Zfp37	69
GO:0019219	GO:0019219	regulation of nucleobase-containing compound metabolic process	70/330	3919/28943	7.77578e-05	0.000176019	3.37989e-05	Abhd14b/Actl6a/Acvr2a/Agrn/Anxa2/Apex1/Apoe/App/Bud31/Cat/Clu/Cst3/Cth/Cx3cl1/Ddx5/Dek/Dhx9/Dnmt1/Erbin/Ezr/Gigyf2/Gja1/Gtf2f1/H2az1/Hbb-y/Hmgn2/Igf2bp2/Insr/Jup/Macroh2a1/Mcm3/Mcm5/Mcm6/Mcm7/Mdk/Nono/Nr2f1/Nudt16l1/Pam/Pcbd1/Pcid2/Pds5a/Pnp/Polr2a/Polr2d/Prnp/Prpf19/Ptma/Ptms/Reln/Ruvbl1/Sap18/Sdcbp/Sf3b1/Sfr1/Sfrp1/Slco3a1/Smarca5/Smarcad1/Smarcd1/Smc3/Srsf5/Stk16/Tardbp/Tcp1/Trim32/Tsg101/Wdr8…	70
GO:0043065	GO:0043065	positive regulation of apoptotic process	19/330	607/28943	8.03599e-05	0.000181009	3.4757e-05	Adam10/Agrn/Aldh1a1/App/Cdk4/Clu/Htra1/Igf2r/Itm2c/Itpr1/Lyn/Nell1/Olfm1/Prnp/Ptn/Sap18/Sfrp1/Sort1/Unc13b	19
GO:0051223	GO:0051223	regulation of protein transport	18/330	558/28943	8.47728e-05	0.000190008	3.64851e-05	Ank3/Apoe/App/Ccn3/Ezr/Gja1/Jup/Lrp1/Lypla1/Pam/Pcm1/Prnp/Ran/Sfrp1/Tardbp/Tsg101/Unc13b/Vps28	18
GO:0010243	GO:0010243	response to organonitrogen compound	26/330	996/28943	8.62952e-05	0.000191533	3.67779e-05	Aplp1/Apoe/App/Cdk4/Dnajb2/Dnmt1/Erbin/Ezr/Gja1/Gstm7/H2az1/Insr/Itpr1/Jup/Lpl/Lrp1/Ngly1/Nsg1/Pck2/Prnp/Sfrp1/Sh3bp4/Shmt1/Slc2a1/Sort1/Srsf5	26
GO:0044265	GO:0044265	cellular macromolecule catabolic process	26/330	996/28943	8.62952e-05	0.000191533	3.67779e-05	Apex1/Clu/Cnot10/Cnot9/Ctsl/Ddx5/Dhx9/Dnajb2/Exosc4/Gigyf2/Gpc1/Gusb/Hectd3/Igf2bp2/Ngly1/Pcid2/Polr2d/Psmd4/Rps27a/Sdcbp/Tardbp/Trim32/Tsg101/Vps28/Wdr82/Ythdf2	26
GO:0031326	GO:0031326	regulation of cellular biosynthetic process	70/330	3951/28943	9.99954e-05	0.000220864	4.24099e-05	Abhd14b/Aco1/Actl6a/Acvr2a/Agrn/Aldh2/Anxa2/Apex1/Aplp1/Apoe/App/Asl/Bud31/Cat/Cdk4/Clu/Cnot10/Cnot9/Cth/Cx3cl1/Ddx5/Dek/Dhx9/Dnmt1/Erbin/Ezr/Gemin5/Gigyf2/Gja1/Gtf2f1/H2az1/H6pd/Hbb-b1/Hbb-y/Hmgn2/Igf2bp2/Insr/Itm2b/Itm2c/Jup/Macroh2a1/Mdk/Nono/Nr2f1/Pam/Pcbd1/Pcid2/Polr2d/Prnp/Ptma/Ptms/Reln/Ruvbl1/Sap18/Sdcbp/Sf3b1/Sfr1/Sfrp1/Shmt1/Slco3a1/Smarca5/Smarcd1/Stk16/Tardbp/Tcp1/Trim32/Tsg101/Wdr82/…	70
GO:0043068	GO:0043068	positive regulation of programmed cell death	19/330	618/28943	0.000101509	0.000223124	4.28439e-05	Adam10/Agrn/Aldh1a1/App/Cdk4/Clu/Htra1/Igf2r/Itm2c/Itpr1/Lyn/Nell1/Olfm1/Prnp/Ptn/Sap18/Sfrp1/Sort1/Unc13b	19
GO:0019220	GO:0019220	regulation of phosphate metabolic process	33/330	1433/28943	0.000109575	0.000239695	4.60259e-05	Acvr2a/Agrn/Anxa2/Aplp2/Apoe/App/Clu/Cnot9/Cx3cl1/Enpp2/Ephb2/Gprc5b/Hbb-b1/Hpx/Insr/Lrp1/Lyn/Macroh2a1/Mcm7/Mgat5/Nrxn1/Ppp6r3/Prnp/Ptprt/Ptprz1/Reln/Robo1/Sdcbp/Sema7a/Sfrp1/Slco3a1/Tardbp/Tsg101	33
GO:0051174	GO:0051174	regulation of phosphorus metabolic process	33/330	1434/28943	0.000111008	0.000241668	4.64047e-05	Acvr2a/Agrn/Anxa2/Aplp2/Apoe/App/Clu/Cnot9/Cx3cl1/Enpp2/Ephb2/Gprc5b/Hbb-b1/Hpx/Insr/Lrp1/Lyn/Macroh2a1/Mcm7/Mgat5/Nrxn1/Ppp6r3/Prnp/Ptprt/Ptprz1/Reln/Robo1/Sdcbp/Sema7a/Sfrp1/Slco3a1/Tardbp/Tsg101	33
GO:0080135	GO:0080135	regulation of cellular response to stress	21/330	730/28943	0.000112135	0.000242959	4.66526e-05	Actl6a/App/Clu/Ddx5/Dek/Dhx9/Ezr/Hbb-b1/Lrp1/Lyn/Nono/Nudt16l1/Pnp/Ptn/Pycr1/Ruvbl1/Sfrp1/Smarca5/Smarcd1/Trim32/Xylt1	21
GO:0060627	GO:0060627	regulation of vesicle-mediated transport	19/330	624/28943	0.000115004	0.000247994	4.76195e-05	Anxa2/Apoe/App/Clu/Ezr/Ighg1/Insr/Lrp1/Lyn/Lypla1/Mfge8/Nrxn1/Numb/Pdcd6ip/Pip4p2/Sdcbp/Tsg101/Unc13b/Vps28	19
GO:0010556	GO:0010556	regulation of macromolecule biosynthetic process	67/330	3766/28943	0.000129533	0.000278008	5.33827e-05	Abhd14b/Aco1/Actl6a/Acvr2a/Agrn/Anxa2/Apex1/Aplp1/Apoe/App/Bud31/Cat/Cdk4/Clu/Cnot10/Cnot9/Cth/Cx3cl1/Ddx5/Dek/Dhx9/Dnmt1/Erbin/Ezr/Gemin5/Gigyf2/Gja1/Gtf2f1/H2az1/Hbb-b1/Hbb-y/Hmgn2/Igf2bp2/Insr/Itm2b/Itm2c/Jup/Macroh2a1/Mdk/Nono/Nr2f1/Pam/Pcbd1/Pcid2/Polr2d/Prnp/Ptma/Ptms/Reln/Ruvbl1/Sap18/Sdcbp/Sf3b1/Sfr1/Sfrp1/Shmt1/Slco3a1/Smarca5/Smarcd1/Stk16/Tardbp/Tcp1/Trim32/Tsg101/Wdr82/Ythdf2/Zfp37	67
GO:0030335	GO:0030335	positive regulation of cell migration	18/330	578/28943	0.000131483	0.000280866	5.39315e-05	Adam10/App/Cx3cl1/Enpp2/Ephb2/Insr/Lrp1/Lyn/Mdk/Mgat5/Numb/Pla2g7/Ptn/Ptprz1/Reln/Sdcbp/Sema7a/Trim32	18
GO:0071310	GO:0071310	cellular response to organic substance	51/330	2641/28943	0.00013958	0.000296771	5.69854e-05	Acap2/Acvr2a/Alad/Aplp1/App/Arg1/C1qtnf4/Cdk4/Cnot9/Cth/Cx3cl1/Ddx5/Dhx9/Dnmt1/Epg5/Erbin/Ezr/Gja1/Gpc1/Gstm7/H2az1/Hpx/Htra1/Insr/Itpr1/Jup/Lpl/Lrp1/Lyn/Mlc1/Ngly1/Nrxn1/Nsg1/Pck2/Prnp/Ptprt/Robo1/Sdcbp/Sfr1/Sfrp1/Sh3bp4/Shmt1/Slit3/Smarca5/Sort1/Spock2/Stk16/Timp2/Trim32/Unc13b/Ythdf2	51
GO:0019438	GO:0019438	aromatic compound biosynthetic process	68/330	3856/28943	0.000148056	0.000313329	6.01649e-05	Abhd14b/Actl6a/Acvr2a/Agrn/Ak3/Alad/Aldh2/Anxa2/Apex1/Apoe/App/Bud31/Cat/Ccdc124/Clu/Cth/Cx3cl1/Ddx5/Dek/Dhx9/Dnmt1/Erbin/Ezr/Gcdh/Gja1/Gtf2f1/H2az1/Hbb-y/Hmgn2/Insr/Jup/Macroh2a1/Mdk/Naprt/Nono/Nr2f1/Pah/Pam/Pcbd1/Pcid2/Pnp/Polr2a/Polr2b/Polr2d/Prnp/Ptma/Ptms/Reln/Rrm1/Ruvbl1/Sap18/Sdcbp/Sf3b1/Sfr1/Sfrp1/Shmt1/Slco3a1/Smarca5/Smarcd1/Stk16/Tcp1/Top1/Trim32/Tsg101/Ugdh/Wdr82/Xab2/Zfp37	68
GO:0009611	GO:0009611	response to wounding	17/330	535/28943	0.000158852	0.000334619	6.4253e-05	Anxa2/Apoe/Cx3cl1/Ephb2/Gja1/Gna13/Lrp1/Lyn/Mdk/Ptn/Rtn4rl2/Serpinc1/Serpine2/Srsf5/Tnc/Tpm1/Xylt1	17
GO:0030162	GO:0030162	regulation of proteolysis	21/330	751/28943	0.00016533	0.00034666	6.65652e-05	Alad/Apoe/App/Clu/Cntn2/Cst3/Dnajb2/Lyn/Pcid2/Robo1/Ruvbl1/Sdcbp/Serpinc1/Serpine2/Serpini1/Spock1/Spock3/Spon1/Tbc1d10a/Timp2/Trim32	21
GO:0007167	GO:0007167	enzyme-linked receptor protein signaling pathway	25/330	987/28943	0.000187367	0.000391063	7.50914e-05	Acvr2a/Afp/Ccn3/Cdk4/Cnot9/Ddx5/Ephb2/Fstl4/Gigyf2/Gpc1/Htra1/Igfbp2/Igfbp4/Insr/Lrp1/Lyn/Mvb12b/Nrxn1/Pakap/Ptprt/Robo1/Sdcbp/Sfrp1/Sort1/Tsg101	25
GO:0009889	GO:0009889	regulation of biosynthetic process	70/330	4035/28943	0.000189047	0.000392769	7.54189e-05	Abhd14b/Aco1/Actl6a/Acvr2a/Agrn/Aldh2/Anxa2/Apex1/Aplp1/Apoe/App/Asl/Bud31/Cat/Cdk4/Clu/Cnot10/Cnot9/Cth/Cx3cl1/Ddx5/Dek/Dhx9/Dnmt1/Erbin/Ezr/Gemin5/Gigyf2/Gja1/Gtf2f1/H2az1/H6pd/Hbb-b1/Hbb-y/Hmgn2/Igf2bp2/Insr/Itm2b/Itm2c/Jup/Macroh2a1/Mdk/Nono/Nr2f1/Pam/Pcbd1/Pcid2/Polr2d/Prnp/Ptma/Ptms/Reln/Ruvbl1/Sap18/Sdcbp/Sf3b1/Sfr1/Sfrp1/Shmt1/Slco3a1/Smarca5/Smarcd1/Stk16/Tardbp/Tcp1/Trim32/Tsg101/Wdr82/…	70
GO:0031401	GO:0031401	positive regulation of protein modification process	26/330	1048/28943	0.000192939	0.000399034	7.66219e-05	Acvr2a/Agrn/Anxa2/App/Clu/Cnot9/Cx3cl1/Dek/Dip2b/Dnajb2/Dnmt1/Enpp2/Gprc5b/Hpx/Insr/Lyn/Nrxn1/Prnp/Ptprz1/Reln/Robo1/Sdcbp/Sema7a/Sf3b1/Slco3a1/Smarca5	26
GO:0071417	GO:0071417	cellular response to organonitrogen compound	19/330	658/28943	0.000225704	0.000464684	8.9228e-05	Aplp1/App/Cdk4/Dnmt1/Ezr/Gja1/Gstm7/H2az1/Insr/Itpr1/Jup/Lpl/Lrp1/Nsg1/Pck2/Prnp/Sfrp1/Sh3bp4/Shmt1	19
GO:1905114	GO:1905114	cell surface receptor signaling pathway involved in cell-cell signaling	17/330	552/28943	0.000229103	0.000468573	8.99747e-05	Apoe/App/Atp6ap2/Cpe/Cx3cl1/Fzd3/Gprc5b/Jup/Lrp1/Mdk/Nrxn1/Reln/Ruvbl1/Sez6/Sfrp1/Shank1/Unc13b	17
GO:2000147	GO:2000147	positive regulation of cell motility	18/330	605/28943	0.000229652	0.000468573	8.99747e-05	Adam10/App/Cx3cl1/Enpp2/Ephb2/Insr/Lrp1/Lyn/Mdk/Mgat5/Numb/Pla2g7/Ptn/Ptprz1/Reln/Sdcbp/Sema7a/Trim32	18
GO:0071407	GO:0071407	cellular response to organic cyclic compound	17/330	565/28943	0.000299765	0.000608897	0.00011692	Aplp1/App/Cdk4/Cnot9/Ddx5/Dhx9/Dnmt1/Epg5/Ezr/Gstm7/H2az1/Itpr1/Jup/Mlc1/Nsg1/Pck2/Sfrp1	17
GO:0040017	GO:0040017	positive regulation of locomotion	18/330	622/28943	0.000320104	0.000647322	0.000124298	Adam10/App/Cx3cl1/Enpp2/Ephb2/Insr/Lrp1/Lyn/Mdk/Mgat5/Numb/Pla2g7/Ptn/Ptprz1/Reln/Sdcbp/Sema7a/Trim32	18
GO:0009896	GO:0009896	positive regulation of catabolic process	16/330	523/28943	0.000374349	0.000753668	0.000144718	Apoe/App/Clu/Dhx9/Dnajb2/Ezr/Gigyf2/Gja1/Insr/Lrp1/Polr2d/Sh3bp4/Tardbp/Trim32/Vps28/Ythdf2	16
GO:0001944	GO:0001944	vasculature development	21/330	799/28943	0.000377542	0.000756747	0.000145309	Adam10/Adgrb2/Anxa2/Apoe/Ccn3/Cth/Cx3cl1/Dnmt1/Enpp2/Ephb2/Gja1/Gna13/Hs6st1/Jup/Lrp1/Mdk/Mfge8/Nrxn1/Plxnd1/Ptn/Robo1	21
GO:0034654	GO:0034654	nucleobase-containing compound biosynthetic process	65/330	3773/28943	0.000409459	0.000817123	0.000156903	Abhd14b/Actl6a/Acvr2a/Agrn/Ak3/Anxa2/Apex1/Apoe/App/Bud31/Cat/Ccdc124/Clu/Cth/Cx3cl1/Ddx5/Dek/Dhx9/Dnmt1/Erbin/Ezr/Gcdh/Gja1/Gtf2f1/H2az1/Hbb-y/Hmgn2/Insr/Jup/Macroh2a1/Mdk/Naprt/Nono/Nr2f1/Pam/Pcbd1/Pcid2/Pnp/Polr2a/Polr2b/Polr2d/Prnp/Ptma/Ptms/Reln/Rrm1/Ruvbl1/Sap18/Sdcbp/Sf3b1/Sfr1/Sfrp1/Shmt1/Slco3a1/Smarca5/Smarcd1/Stk16/Tcp1/Top1/Trim32/Tsg101/Ugdh/Wdr82/Xab2/Zfp37	65
GO:0006468	GO:0006468	protein phosphorylation	34/330	1610/28943	0.000426255	0.000846926	0.000162626	Acvr2a/Adam10/Agrn/Anxa2/Aplp2/Apoe/App/Cdk4/Clu/Cnot9/Cx3cl1/Enpp2/Ephb2/Gprc5b/Hbb-b1/Hpx/Insr/Lrp1/Lyn/Macroh2a1/Nrxn1/Prnp/Ptprt/Ptprz1/Reln/Robo1/Sdcbp/Sema7a/Sfrp1/Slco3a1/Stk16/Tardbp/Top1/Tsg101	34
GO:0051301	GO:0051301	cell division	18/330	641/28943	0.000456483	0.000903043	0.000173401	Ank3/Cat/Ccdc124/Cdk4/Mdk/Numb/Pdcd6ip/Pds5b/Ptn/Ran/Rcc1/Rcc2/Ruvbl1/Smc3/Stag1/Top1/Tsg101/Ythdf2	18
GO:1902532	GO:1902532	negative regulation of intracellular signal transduction	16/330	533/28943	0.000459819	0.000905705	0.000173912	Apoe/Ccn3/Clu/Ephb2/Erbin/Ezr/Itpr1/Lyn/Nono/Prnp/Serpine2/Sfrp1/Sh3bp4/Timp2/Trim32/Tspan6	16
GO:0048646	GO:0048646	anatomical structure formation involved in morphogenesis	28/330	1239/28943	0.000493787	0.000968418	0.000185954	Actl6a/Adgrb2/Aldh1a1/Anxa2/Ccn3/Cx3cl1/Dchs1/Enpp2/Ephb2/Fjx1/Fzd3/Gna13/Gpc1/Hs6st1/Jup/Lfng/Macroh2a1/Mdk/Mfge8/Nrxn1/Plxnd1/Ptgfrn/Ptn/Reln/Robo1/Sf3b1/Sfrp1/Tpm1	28
GO:0001934	GO:0001934	positive regulation of protein phosphorylation	20/330	762/28943	0.000526981	0.00102908	0.000197603	Acvr2a/Agrn/Anxa2/App/Clu/Cnot9/Cx3cl1/Enpp2/Gprc5b/Hpx/Insr/Lyn/Nrxn1/Prnp/Ptprz1/Reln/Robo1/Sdcbp/Sema7a/Slco3a1	20
GO:0045859	GO:0045859	regulation of protein kinase activity	17/330	600/28943	0.000591184	0.00114831	0.000220496	Agrn/Aplp2/Apoe/App/Clu/Ephb2/Gprc5b/Insr/Lyn/Macroh2a1/Nrxn1/Prnp/Ptprt/Reln/Robo1/Sfrp1/Tsg101	17
GO:0006412	GO:0006412	translation	19/330	712/28943	0.000593082	0.00114831	0.000220496	Aco1/Aplp1/App/Cdk4/Cnot10/Cnot9/Dhx9/Gemin5/Gigyf2/Hbb-b1/Igf2bp2/Mrps31/Polr2d/Rpl12/Rps27a/Rps4x/Shmt1/Tardbp/Ythdf2	19
GO:0043069	GO:0043069	negative regulation of programmed cell death	24/330	1008/28943	0.000607394	0.00116739	0.000224161	Alb/Aldh2/Apoe/Cat/Chl1/Clu/Cth/Cx3cl1/Dnmt1/Fzd3/Lrp1/Mdk/Nes/Nono/Pcid2/Pnp/Prnp/Ptma/Ptms/Ptprz1/Sfrp1/Tmem132a/Trim32/Vstm2l	24
GO:0033043	GO:0033043	regulation of organelle organization	27/330	1193/28943	0.00060807	0.00116739	0.000224161	Actl6a/Agrn/Cx3cl1/Dnmt1/Ezr/Gpm6b/Insr/Lman1/Lrp1/Lrrc4b/Macroh2a1/Mdk/Nes/Nrxn1/Numb/Pam/Pcid2/Pdcd6ip/Rcc1/Ruvbl1/Sdcbp/Shank1/Smarca5/Smarcd1/Tcp1/Tpm1/Tsg101	27
GO:0048514	GO:0048514	blood vessel morphogenesis	18/330	663/28943	0.000674773	0.00128542	0.000246824	Adgrb2/Anxa2/Apoe/Ccn3/Cx3cl1/Enpp2/Ephb2/Gja1/Gna13/Hs6st1/Jup/Lrp1/Mdk/Mfge8/Nrxn1/Plxnd1/Ptn/Robo1	18
GO:0051726	GO:0051726	regulation of cell cycle	25/330	1077/28943	0.000675198	0.00128542	0.000246824	Actl6a/Apex1/App/Cdk4/Fzd3/Gigyf2/Insr/Lfng/Macroh2a1/Pcid2/Pdcd6ip/Prpf19/Rcc1/Rcc2/Rrm1/Ruvbl1/Sdcbp/Sfrp1/Smarca5/Smarcd1/Tardbp/Timp2/Trim32/Tsg101/Ythdf2	25
GO:0007268	GO:0007268	chemical synaptic transmission	22/330	896/28943	0.000683979	0.00129133	0.000247959	Agrn/Apoe/App/Clstn1/Clstn2/Clstn3/Cntn2/Cntnap4/Cx3cl1/Ephb2/Nlgn4l/Nrxn1/Nrxn2/Nsg1/Prnp/Ptn/Reln/Sdcbp/Serpine2/Sez6/Shank1/Unc13b	22
GO:0098916	GO:0098916	anterograde trans-synaptic signaling	22/330	896/28943	0.000683979	0.00129133	0.000247959	Agrn/Apoe/App/Clstn1/Clstn2/Clstn3/Cntn2/Cntnap4/Cx3cl1/Ephb2/Nlgn4l/Nrxn1/Nrxn2/Nsg1/Prnp/Ptn/Reln/Sdcbp/Serpine2/Sez6/Shank1/Unc13b	22
GO:0045935	GO:0045935	positive regulation of nucleobase-containing compound metabolic process	39/330	1990/28943	0.000689775	0.00129689	0.000249027	Abhd14b/Actl6a/Acvr2a/Agrn/Anxa2/Apex1/Apoe/App/Cst3/Cx3cl1/Ddx5/Dek/Dhx9/Gigyf2/Gtf2f1/H2az1/Insr/Jup/Mdk/Nr2f1/Pcbd1/Pcid2/Pnp/Polr2a/Polr2d/Prpf19/Ptma/Ptms/Ruvbl1/Sf3b1/Sfr1/Sfrp1/Smarca5/Smarcd1/Srsf5/Stk16/Tardbp/Tcp1/Ythdf2	39
GO:0007169	GO:0007169	transmembrane receptor protein tyrosine kinase signaling pathway	17/330	609/28943	0.000697095	0.00130526	0.000250634	Cdk4/Cnot9/Ephb2/Fstl4/Gigyf2/Gpc1/Igfbp2/Igfbp4/Insr/Lrp1/Lyn/Mvb12b/Nrxn1/Ptprt/Robo1/Sort1/Tsg101	17
GO:0071495	GO:0071495	cellular response to endogenous stimulus	29/330	1336/28943	0.000742025	0.00138369	0.000265695	Acap2/Acvr2a/Aplp1/App/Cdk4/Cnot9/Ddx5/Dnmt1/Ezr/Gja1/Gpc1/Gstm7/H2az1/Htra1/Insr/Itpr1/Jup/Lpl/Lrp1/Nrxn1/Nsg1/Pck2/Prnp/Sdcbp/Sfr1/Sfrp1/Sh3bp4/Shmt1/Stk16	29
GO:0042327	GO:0042327	positive regulation of phosphorylation	21/330	843/28943	0.000751664	0.00139595	0.000268048	Acvr2a/Agrn/Anxa2/App/Clu/Cnot9/Cx3cl1/Enpp2/Ephb2/Gprc5b/Hpx/Insr/Lyn/Nrxn1/Prnp/Ptprz1/Reln/Robo1/Sdcbp/Sema7a/Slco3a1	21
GO:0099537	GO:0099537	trans-synaptic signaling	22/330	904/28943	0.000767961	0.001418	0.000272283	Agrn/Apoe/App/Clstn1/Clstn2/Clstn3/Cntn2/Cntnap4/Cx3cl1/Ephb2/Nlgn4l/Nrxn1/Nrxn2/Nsg1/Prnp/Ptn/Reln/Sdcbp/Serpine2/Sez6/Shank1/Unc13b	22
GO:0072359	GO:0072359	circulatory system development	27/330	1212/28943	0.000769774	0.001418	0.000272283	Adam10/Adgrb2/Anxa2/Apoe/Ccn3/Cpe/Cth/Cx3cl1/Dchs1/Dnmt1/Enpp2/Ephb2/Gja1/Gna13/Hs6st1/Insr/Jup/Lrp1/Mdk/Mfge8/Nrxn1/Pds5a/Plxnd1/Ptn/Robo1/Slit3/Tpm1	27
GO:0008610	GO:0008610	lipid biosynthetic process	18/330	671/28943	0.000773875	0.00141981	0.00027263	Aldh1a1/Aldh8a1/Apoe/B4galnt1/Cdk4/Decr2/Gal3st3/Gcdh/Gstm7/H6pd/Hsd17b10/Lpl/Pam/Pck2/Prpf19/Serinc1/St6galnac5/St8sia2	18
GO:0035556	GO:0035556	intracellular signal transduction	47/330	2564/28943	0.000817894	0.00149455	0.00028698	Adgrb2/Aldh2/Apoe/App/Atp6ap2/C1qtnf4/Cat/Ccn3/Clu/Cth/Cx3cl1/Cyth4/Dchs1/Ddx5/Dhx15/Dnmt1/Ephb2/Erbin/Ezr/Gigyf2/Gna13/Gprc5b/Igfbp4/Insr/Itpr1/Lrp1/Lyn/Nono/Nrxn1/Pcid2/Pnp/Prnp/Prpf19/Reln/Robo1/Sdcbp/Sema7a/Serpine2/Sez6/Sez6l/Sez6l2/Sfrp1/Sh3bp4/Timp2/Trim32/Tspan6/Unc13b	47
GO:0051093	GO:0051093	negative regulation of developmental process	24/330	1034/28943	0.000862862	0.00157041	0.000301548	Actl6a/Adgrb2/Apoe/App/Ccn3/Cntn2/Cpe/Dip2b/Dnmt1/Ephb2/Fstl4/Gja1/Lyn/Mdk/Pcm1/Ptn/Ptprz1/Rcc2/Sema7a/Sfrp1/Smarcd1/Sort1/Xylt1/Ythdf2	24
GO:0043043	GO:0043043	peptide biosynthetic process	19/330	738/28943	0.000906506	0.00164327	0.000315538	Aco1/Aplp1/App/Cdk4/Cnot10/Cnot9/Dhx9/Gemin5/Gigyf2/Hbb-b1/Igf2bp2/Mrps31/Polr2d/Rpl12/Rps27a/Rps4x/Shmt1/Tardbp/Ythdf2	19
GO:0016310	GO:0016310	phosphorylation	37/330	1886/28943	0.000932706	0.00168405	0.000323369	Acvr2a/Adam10/Agrn/Ak3/Anxa2/Aplp2/Apoe/App/Cdk4/Ckm/Clu/Cnot9/Cx3cl1/Enpp2/Ephb2/Gprc5b/Hbb-b1/Hpx/Insr/Lrp1/Lyn/Macroh2a1/Mcm7/Nrxn1/Prnp/Ptprt/Ptprz1/Reln/Robo1/Sdcbp/Sema7a/Sfrp1/Slco3a1/Stk16/Tardbp/Top1/Tsg101	37
GO:0051241	GO:0051241	negative regulation of multicellular organismal process	26/330	1167/28943	0.000959837	0.00172619	0.00033146	Adgrb2/Aldh1a1/Anxa2/Apoe/App/Arg1/Ccn3/Cpe/Cx3cl1/Dip2b/Ephb2/Erbin/Ezr/Fstl4/Gja1/Insr/Jup/Lyn/Mdk/Pcm1/Prnp/Ptn/Robo1/Sema7a/Serpine2/Sfrp1	26
GO:0043066	GO:0043066	negative regulation of apoptotic process	23/330	985/28943	0.00101802	0.00182361	0.000350167	Alb/Aldh2/Apoe/Cat/Chl1/Clu/Cth/Cx3cl1/Dnmt1/Fzd3/Lrp1/Mdk/Nes/Nono/Pcid2/Pnp/Prnp/Ptma/Ptms/Ptprz1/Sfrp1/Trim32/Vstm2l	23
GO:0050673	GO:0050673	epithelial cell proliferation	15/330	521/28943	0.0010448	0.00186425	0.00035797	Acvr2a/Apoe/Arg1/Ccn3/Cdk4/Ctsl/Gja1/Htra1/Igfbp4/Itpr1/Krt2/Mdk/Ptn/Robo1/Sfrp1	15
GO:0051336	GO:0051336	regulation of hydrolase activity	23/330	988/28943	0.00105951	0.00188311	0.000361591	Agrn/App/Cst3/Cx3cl1/Gna13/Lrp1/Lyn/Mgat5/Pcid2/Plxnd1/Ppp6r3/Rabgap1l/Rcc2/Robo1/Serpinc1/Serpine2/Serpini1/Sh3bp4/Sort1/Spock1/Spock3/Tbc1d10a/Timp2	23
GO:0031324	GO:0031324	negative regulation of cellular metabolic process	42/330	2247/28943	0.0010871	0.00192463	0.000369565	Anxa2/Apoe/App/Clu/Cnot10/Cnot9/Ddx5/Dhx9/Dnmt1/Ephb2/Ezr/Gigyf2/Gja1/Hbb-y/Hmgn2/Igf2bp2/Insr/Itm2b/Itm2c/Lrp1/Lyn/Macroh2a1/Mgat5/Nono/Nr2f1/Nudt16l1/Pds5a/Polr2d/Prnp/Ptprt/Sap18/Sdcbp/Sfrp1/Shmt1/Smarca5/Spon1/Tardbp/Timp2/Tsg101/Wdr82/Ythdf2/Zfp37	42
GO:0051649	GO:0051649	establishment of localization in cell	41/330	2186/28943	0.00117104	0.00206521	0.000396559	Acap2/Adam10/Ank3/Anxa2/App/Clu/Cntn2/Ddx39a/Ddx5/Dhx9/Epg5/Erbin/Ezr/Gpm6b/Igf2r/Jup/Kif1c/Lman1/Lrp1/Lyn/Mlc1/Myo1b/Nlgn4l/Nrxn1/Nrxn2/Nsg1/Numb/Pcid2/Pcm1/Pdcd6ip/Polr2d/Prnp/Ran/Scg5/Sdcbp/Sort1/Tardbp/Tbc1d10a/Tsg101/Unc13b/Vps28	41
GO:0099536	GO:0099536	synaptic signaling	22/330	936/28943	0.00119962	0.00210743	0.000404666	Agrn/Apoe/App/Clstn1/Clstn2/Clstn3/Cntn2/Cntnap4/Cx3cl1/Ephb2/Nlgn4l/Nrxn1/Nrxn2/Nsg1/Prnp/Ptn/Reln/Sdcbp/Serpine2/Sez6/Shank1/Unc13b	22
GO:0051254	GO:0051254	positive regulation of RNA metabolic process	35/330	1779/28943	0.00122359	0.00214129	0.000411167	Abhd14b/Actl6a/Acvr2a/Agrn/Anxa2/Apex1/Apoe/App/Cx3cl1/Ddx5/Dek/Dhx9/Gigyf2/Gtf2f1/H2az1/Insr/Jup/Mdk/Nr2f1/Pcbd1/Pcid2/Polr2a/Polr2d/Prpf19/Ptma/Ptms/Ruvbl1/Sf3b1/Sfr1/Sfrp1/Smarca5/Srsf5/Stk16/Tardbp/Ythdf2	35
GO:0031400	GO:0031400	negative regulation of protein modification process	15/330	530/28943	0.00123741	0.00215718	0.000414218	Apoe/Dnajb2/Dnmt1/Ephb2/Insr/Lrp1/Lyn/Macroh2a1/Mgat5/Prnp/Ptprt/Sfrp1/Tardbp/Tsg101/Vps28	15
GO:0014070	GO:0014070	response to organic cyclic compound	20/330	823/28943	0.00134193	0.00233046	0.000447491	Aldh2/Aplp1/App/Cdk4/Cnot9/Ddx5/Dhx9/Dnmt1/Dpyd/Epg5/Ezr/Gstm7/H2az1/Itpr1/Jup/Mlc1/Nsg1/Pck2/Polr2d/Sfrp1	20
GO:0010035	GO:0010035	response to inorganic substance	15/330	537/28943	0.00140716	0.00243443	0.000467456	Aco1/Alad/Ank3/Apex1/App/Cat/Cdk4/Cps1/Ddi2/Hnrnpa1/Krt10/Nrxn1/Pam/Prnp/Pycr1	15
GO:0035295	GO:0035295	tube development	26/330	1203/28943	0.00147293	0.00253857	0.000487453	Adgrb2/Anxa2/Apoe/Atp6ap2/Cat/Ccn3/Cx3cl1/Dchs1/Enpp2/Ephb2/Fzd3/Gja1/Gna13/Hs6st1/Jup/Lrp1/Mdk/Mfge8/Nrxn1/Numb/Plxnd1/Ptn/Robo1/Serpine2/Sfrp1/Tnc	26
GO:0046907	GO:0046907	intracellular transport	31/330	1531/28943	0.00149486	0.00256664	0.000492843	Acap2/Adam10/Ank3/Anxa2/App/Clu/Ddx39a/Ddx5/Dhx9/Epg5/Erbin/Ezr/Igf2r/Jup/Kif1c/Lman1/Lrp1/Mlc1/Myo1b/Nsg1/Pcid2/Pcm1/Polr2d/Prnp/Ran/Scg5/Sort1/Tardbp/Tbc1d10a/Tsg101/Vps28	31
GO:0035239	GO:0035239	tube morphogenesis	22/330	959/28943	0.00162633	0.00278188	0.000534173	Adgrb2/Anxa2/Apoe/Ccn3/Cx3cl1/Dchs1/Enpp2/Ephb2/Fzd3/Gja1/Gna13/Hs6st1/Jup/Lrp1/Mdk/Mfge8/Nrxn1/Plxnd1/Ptn/Robo1/Sfrp1/Tnc	22
GO:0032787	GO:0032787	monocarboxylic acid metabolic process	17/330	661/28943	0.00168295	0.00286795	0.000550699	Acbd5/Aldh1a1/Aldh8a1/App/Decr1/Decr2/Echs1/Fah/Gcdh/Gstm7/Hoga1/Hsd17b10/Insr/Lpl/Lypla1/Pam/Pck2	17
GO:0001525	GO:0001525	angiogenesis	15/330	550/28943	0.00177442	0.00301254	0.000578463	Adgrb2/Anxa2/Ccn3/Cx3cl1/Enpp2/Ephb2/Gna13/Hs6st1/Jup/Mdk/Mfge8/Nrxn1/Plxnd1/Ptn/Robo1	15
GO:1901700	GO:1901700	response to oxygen-containing compound	34/330	1755/28943	0.0018493	0.003128	0.000600634	Alad/Aldh1a1/Aldh2/Apex1/Aplp1/App/Cat/Cdk4/Cps1/Cx3cl1/Dnmt1/Erbin/Ezr/Gja1/H2az1/Igf2r/Insr/Itpr1/Jup/Lpl/Lrp1/Lyn/Mlc1/Nsg1/Pck2/Prnp/Pycr1/Sfrp1/Sh3bp4/Shmt1/Slc2a1/Sort1/Srsf5/Unc13b	34
GO:0001817	GO:0001817	regulation of cytokine production	19/330	787/28943	0.00189172	0.0031879	0.000612136	App/Arg1/Atp6ap2/C1qtnf4/Clu/Cx3cl1/Dhx9/Ephb2/Erbin/Ezr/Gprc5b/Lpl/Lrp1/Lyn/Mdk/Pnp/Prnp/Sema7a/Trim32	19
GO:0030855	GO:0030855	epithelial cell differentiation	18/330	730/28943	0.00196939	0.00330655	0.000634918	Ezr/Gja1/Krt1/Krt10/Krt13/Krt14/Krt16/Krt2/Krt42/Krt5/Krt73/Krt76/Krt79/Macroh2a1/Numb/Pck2/Tsg101/Tst	18
GO:0050804	GO:0050804	modulation of chemical synaptic transmission	17/330	672/28943	0.00199908	0.00334406	0.000642121	Apoe/App/Clstn1/Clstn2/Clstn3/Cntn2/Cntnap4/Ephb2/Nlgn4l/Nrxn1/Nsg1/Prnp/Ptn/Reln/Serpine2/Shank1/Unc13b	17
GO:0099177	GO:0099177	regulation of trans-synaptic signaling	17/330	673/28943	0.00203014	0.00338357	0.000649709	Apoe/App/Clstn1/Clstn2/Clstn3/Cntn2/Cntnap4/Ephb2/Nlgn4l/Nrxn1/Nsg1/Prnp/Ptn/Reln/Serpine2/Shank1/Unc13b	17
GO:0055086	GO:0055086	nucleobase-containing small molecule metabolic process	16/330	620/28943	0.00220459	0.00366091	0.000702963	Ahcy/Ak3/App/Cps1/Dpyd/Dpys/Gcdh/H6pd/Insr/Macroh2a1/Naprt/Pnp/Ran/Rrm1/Shmt1/Ugdh	16
GO:0031329	GO:0031329	regulation of cellular catabolic process	18/330	740/28943	0.0022788	0.00377038	0.000723983	Anxa2/Apex1/Apoe/App/Clu/Dhx9/Dnajb2/Gigyf2/Igf2bp2/Insr/Pcid2/Polr2d/Sdcbp/Sh3bp4/Tardbp/Timp2/Trim32/Ythdf2	18
GO:0001819	GO:0001819	positive regulation of cytokine production	14/330	509/28943	0.00231092	0.00379591	0.000728885	App/Atp6ap2/C1qtnf4/Clu/Cx3cl1/Dhx9/Ephb2/Gprc5b/Lpl/Lrp1/Mdk/Pnp/Sema7a/Trim32	14
GO:0007346	GO:0007346	regulation of mitotic cell cycle	14/330	509/28943	0.00231092	0.00379591	0.000728885	Actl6a/Apex1/App/Cdk4/Fzd3/Gigyf2/Insr/Pcid2/Rcc1/Rcc2/Rrm1/Sdcbp/Smarcd1/Timp2	14
GO:1903530	GO:1903530	regulation of secretion by cell	17/330	685/28943	0.00243558	0.0039863	0.000765443	Acvr2a/Anxa2/Apoe/Ccn3/Ezr/Gja1/Lrp1/Lyn/Nell2/Pam/Pdcd6ip/Scg5/Sdcbp/Sfrp1/Tardbp/Tsg101/Unc13b	17
GO:0010562	GO:0010562	positive regulation of phosphorus metabolic process	21/330	929/28943	0.00245321	0.00398647	0.000765475	Acvr2a/Agrn/Anxa2/App/Clu/Cnot9/Cx3cl1/Enpp2/Ephb2/Gprc5b/Hpx/Insr/Lyn/Nrxn1/Prnp/Ptprz1/Reln/Robo1/Sdcbp/Sema7a/Slco3a1	21
GO:0045937	GO:0045937	positive regulation of phosphate metabolic process	21/330	929/28943	0.00245321	0.00398647	0.000765475	Acvr2a/Agrn/Anxa2/App/Clu/Cnot9/Cx3cl1/Enpp2/Ephb2/Gprc5b/Hpx/Insr/Lyn/Nrxn1/Prnp/Ptprz1/Reln/Robo1/Sdcbp/Sema7a/Slco3a1	21
GO:0034762	GO:0034762	regulation of transmembrane transport	16/330	627/28943	0.00246304	0.0039882	0.000765808	Agrn/Ank3/App/Arg1/Cx3cl1/Ephb2/Gja1/Gstm7/Insr/Lyn/Neto2/Nrxn1/Prnp/Reln/Shank1/Tspan13	16
GO:0006952	GO:0006952	defense response	35/330	1856/28943	0.00247303	0.00399018	0.000766188	Ahcy/Aldh2/Apoe/App/Arg1/Ccn3/Clu/Cx3cl1/Dhx15/Dhx9/Ephb2/Exosc4/Gja1/Gprc5b/Hmgn2/Hpx/Htra1/Ighg1/Krt1/Krt16/Lpl/Lrp1/Lyn/Mdk/Nono/Pla2g7/Ptn/Sema7a/Tnc/Trim32/Tspan2/Tspan6/Unc13b/Ythdf2/Zdhhc5	35
GO:0045596	GO:0045596	negative regulation of cell differentiation	18/330	746/28943	0.00248333	0.00399263	0.000766659	Actl6a/App/Ccn3/Cntn2/Dip2b/Dnmt1/Ephb2/Fstl4/Lyn/Mdk/Pcm1/Ptn/Rcc2/Sema7a/Sfrp1/Smarcd1/Sort1/Ythdf2	18
GO:0006351	GO:0006351	DNA-templated transcription	56/330	3377/28943	0.00259608	0.00415922	0.000798647	Abhd14b/Actl6a/Acvr2a/Agrn/Anxa2/Apex1/Apoe/App/Bud31/Cat/Ccdc124/Clu/Cth/Cx3cl1/Ddx5/Dek/Dhx9/Dnmt1/Erbin/Ezr/Gtf2f1/H2az1/Hbb-y/Hmgn2/Insr/Jup/Macroh2a1/Mdk/Nono/Nr2f1/Pam/Pcbd1/Pcid2/Polr2a/Polr2b/Polr2d/Prnp/Ptma/Ptms/Reln/Ruvbl1/Sap18/Sdcbp/Sf3b1/Sfr1/Sfrp1/Slco3a1/Smarca5/Smarcd1/Stk16/Top1/Trim32/Tsg101/Wdr82/Xab2/Zfp37	56
GO:0002682	GO:0002682	regulation of immune system process	32/330	1658/28943	0.00265858	0.00423786	0.000813747	Actl6a/Acvr2a/Adam10/Apoe/App/Arg1/Ccn3/Cx3cl1/Dhx9/Epg5/Ephb2/Erbin/Ezr/Gprc5b/Hpx/Igfbp2/Ighg1/Krt1/Lyn/Mdk/Nono/Pcid2/Pla2g7/Pnp/Prnp/Ptn/Sema7a/Sfrp1/Smarcd1/Tspan6/Ythdf2/Zdhhc5	32
GO:0097659	GO:0097659	nucleic acid-templated transcription	56/330	3381/28943	0.0026638	0.00423786	0.000813747	Abhd14b/Actl6a/Acvr2a/Agrn/Anxa2/Apex1/Apoe/App/Bud31/Cat/Ccdc124/Clu/Cth/Cx3cl1/Ddx5/Dek/Dhx9/Dnmt1/Erbin/Ezr/Gtf2f1/H2az1/Hbb-y/Hmgn2/Insr/Jup/Macroh2a1/Mdk/Nono/Nr2f1/Pam/Pcbd1/Pcid2/Polr2a/Polr2b/Polr2d/Prnp/Ptma/Ptms/Reln/Ruvbl1/Sap18/Sdcbp/Sf3b1/Sfr1/Sfrp1/Slco3a1/Smarca5/Smarcd1/Stk16/Top1/Trim32/Tsg101/Wdr82/Xab2/Zfp37	56
GO:0140352	GO:0140352	export from cell	22/330	999/28943	0.0026788	0.00424688	0.00081548	Acvr2a/Agrn/Anxa2/Apoe/Ccn3/Cpe/Ezr/Gja1/Lrp1/Lyn/Nell2/Nrxn1/Nrxn2/Pam/Pdcd6ip/Scg5/Sdcbp/Serpine2/Sfrp1/Tardbp/Tsg101/Unc13b	22
GO:1902533	GO:1902533	positive regulation of intracellular signal transduction	22/330	1001/28943	0.00274384	0.00433489	0.000832379	Apoe/App/C1qtnf4/Cat/Clu/Cth/Cx3cl1/Ddx5/Dhx15/Erbin/Gprc5b/Igfbp4/Insr/Lrp1/Lyn/Nrxn1/Pcid2/Reln/Robo1/Sema7a/Timp2/Trim32	22
GO:0032774	GO:0032774	RNA biosynthetic process	56/330	3394/28943	0.00289465	0.00455733	0.000875091	Abhd14b/Actl6a/Acvr2a/Agrn/Anxa2/Apex1/Apoe/App/Bud31/Cat/Ccdc124/Clu/Cth/Cx3cl1/Ddx5/Dek/Dhx9/Dnmt1/Erbin/Ezr/Gtf2f1/H2az1/Hbb-y/Hmgn2/Insr/Jup/Macroh2a1/Mdk/Nono/Nr2f1/Pam/Pcbd1/Pcid2/Polr2a/Polr2b/Polr2d/Prnp/Ptma/Ptms/Reln/Ruvbl1/Sap18/Sdcbp/Sf3b1/Sfr1/Sfrp1/Slco3a1/Smarca5/Smarcd1/Stk16/Top1/Trim32/Tsg101/Wdr82/Xab2/Zfp37	56
GO:0032940	GO:0032940	secretion by cell	21/330	944/28943	0.00295648	0.00463862	0.000890701	Acvr2a/Anxa2/Apoe/Ccn3/Cpe/Ezr/Gja1/Lrp1/Lyn/Nell2/Nrxn1/Nrxn2/Pam/Pdcd6ip/Scg5/Sdcbp/Serpine2/Sfrp1/Tardbp/Tsg101/Unc13b	21
GO:0006325	GO:0006325	chromatin organization	15/330	582/28943	0.00303087	0.00473898	0.000909972	Actl6a/Dek/Dnmt1/H2az1/H2bc21/Hmgn2/Macroh2a1/Ptma/Rbbp5/Ruvbl1/Sf3b1/Smarca5/Smarcad1/Smarcd1/Top1	15
GO:0001568	GO:0001568	blood vessel development	18/330	762/28943	0.00310524	0.00483865	0.000929111	Adgrb2/Anxa2/Apoe/Ccn3/Cx3cl1/Enpp2/Ephb2/Gja1/Gna13/Hs6st1/Jup/Lrp1/Mdk/Mfge8/Nrxn1/Plxnd1/Ptn/Robo1	18
GO:0034765	GO:0034765	regulation of ion transmembrane transport	14/330	527/28943	0.00315515	0.00489964	0.000940822	Agrn/Ank3/App/Arg1/Cx3cl1/Ephb2/Gstm7/Lyn/Neto2/Nrxn1/Prnp/Reln/Shank1/Tspan13	14
GO:0051338	GO:0051338	regulation of transferase activity	19/330	825/28943	0.00317723	0.00491714	0.000944183	Agrn/Aplp2/Apoe/App/Clu/Ephb2/Gprc5b/Insr/Lyn/Macroh2a1/Nrxn1/Prnp/Ptprt/Reln/Robo1/Serinc1/Sfrp1/Tcp1/Tsg101	19
GO:0043549	GO:0043549	regulation of kinase activity	17/330	706/28943	0.0033076	0.00510155	0.000979592	Agrn/Aplp2/Apoe/App/Clu/Ephb2/Gprc5b/Insr/Lyn/Macroh2a1/Nrxn1/Prnp/Ptprt/Reln/Robo1/Sfrp1/Tsg101	17
GO:0034097	GO:0034097	response to cytokine	23/330	1085/28943	0.0034568	0.00529807	0.00101733	Adam10/Alad/App/Arg1/C1qtnf4/Cdk4/Cnot9/Cth/Cx3cl1/Dhx9/Erbin/Hpx/Insr/Ptprt/Robo1/Sfrp1/Shmt1/Slit3/Smarca5/Spock2/Timp2/Trim32/Ythdf2	23
GO:1901701	GO:1901701	cellular response to oxygen-containing compound	27/330	1348/28943	0.0034583	0.00529807	0.00101733	Aldh1a1/Aldh2/Apex1/Aplp1/App/Cat/Cdk4/Cx3cl1/Dnmt1/Ezr/Gja1/H2az1/Insr/Itpr1/Jup/Lpl/Lrp1/Lyn/Mlc1/Nsg1/Pck2/Prnp/Pycr1/Sfrp1/Sh3bp4/Shmt1/Unc13b	27
GO:0043269	GO:0043269	regulation of ion transport	18/330	771/28943	0.00350875	0.00535731	0.0010287	Agrn/Ank3/App/Arg1/Cx3cl1/Ephb2/Gja1/Gpm6b/Gstm7/Itpr1/Lyn/Neto2/Nrxn1/Prnp/Reln/Serpine2/Shank1/Tspan13	18
GO:0042592	GO:0042592	homeostatic process	34/330	1839/28943	0.00387146	0.00589135	0.00113125	Aco1/Acvr2a/Aldh1a1/Ank3/Apex1/Aplp2/Apoe/App/Atp6ap2/Ccn3/Clstn1/Cps1/Cx3cl1/Decr1/Gigyf2/Gja1/Gprc5b/Gstm7/Hbb-b1/Hpx/Insr/Itpr1/Krt1/Krt16/Lpl/Lrp1/Lyn/Nell2/Pck2/Prnp/Pygl/Slitrk1/Trim32/Unc13b	34
GO:0051252	GO:0051252	regulation of RNA metabolic process	58/330	3600/28943	0.00407682	0.00618317	0.00118728	Abhd14b/Actl6a/Acvr2a/Agrn/Anxa2/Apex1/Apoe/App/Bud31/Cat/Clu/Cth/Cx3cl1/Ddx5/Dek/Dhx9/Dnmt1/Erbin/Ezr/Gigyf2/Gtf2f1/H2az1/Hbb-y/Hmgn2/Igf2bp2/Insr/Jup/Macroh2a1/Mdk/Nono/Nr2f1/Pam/Pcbd1/Pcid2/Polr2a/Polr2d/Prnp/Prpf19/Ptma/Ptms/Reln/Ruvbl1/Sap18/Sdcbp/Sf3b1/Sfr1/Sfrp1/Slco3a1/Smarca5/Smarcd1/Srsf5/Stk16/Tardbp/Trim32/Tsg101/Wdr82/Ythdf2/Zfp37	58
GO:0002684	GO:0002684	positive regulation of immune system process	23/330	1101/28943	0.00412296	0.00623238	0.00119673	Actl6a/Adam10/App/Arg1/Cx3cl1/Dhx9/Ephb2/Ezr/Gprc5b/Hpx/Igfbp2/Ighg1/Krt1/Lyn/Mdk/Nono/Pcid2/Pla2g7/Pnp/Prnp/Ptn/Sema7a/Smarcd1	23
GO:0019637	GO:0019637	organophosphate metabolic process	21/330	976/28943	0.0043249	0.00651599	0.00125119	Ak3/App/Ckm/Cps1/Dpyd/Dpys/Enpp2/Gcdh/H6pd/Insr/Macroh2a1/Naprt/Pip4p2/Pla2g7/Plppr1/Pnp/Pygl/Ran/Rrm1/Serinc1/Shmt1	21
GO:0010564	GO:0010564	regulation of cell cycle process	17/330	726/28943	0.00436464	0.00655416	0.00125852	Actl6a/Apex1/App/Cdk4/Gigyf2/Insr/Macroh2a1/Pcid2/Pdcd6ip/Prpf19/Rcc1/Rcc2/Rrm1/Sfrp1/Smarca5/Smarcd1/Ythdf2	17
GO:0033365	GO:0033365	protein localization to organelle	20/330	916/28943	0.00452296	0.00676956	0.00129988	Adam10/App/Clu/Cpe/Ddx5/Dhx9/Ezr/Gja1/Jup/Macroh2a1/Pcm1/Ran/Rcc2/Sh3bp4/Sort1/Tardbp/Tcp1/Tsg101/Vps28/Zdhhc5	20
GO:0019725	GO:0019725	cellular homeostasis	18/330	791/28943	0.0045629	0.00680694	0.00130706	Aco1/Apex1/Aplp2/Apoe/App/Atp6ap2/Clstn1/Cx3cl1/Gstm7/Hpx/Itpr1/Lrp1/Lyn/Nell2/Pck2/Prnp/Trim32/Unc13b	18
GO:1901615	GO:1901615	organic hydroxy compound metabolic process	14/330	551/28943	0.00465839	0.00692669	0.00133005	Aldh1a1/Aldh2/Aplp2/Apoe/App/Cat/Ctsl/Fah/H6pd/Hsd17b10/Lrp1/Pcbd1/Pck2/Reln	14
GO:0001816	GO:0001816	cytokine production	19/330	861/28943	0.00500068	0.00741143	0.00142313	App/Arg1/Atp6ap2/C1qtnf4/Clu/Cx3cl1/Dhx9/Ephb2/Erbin/Ezr/Gprc5b/Lpl/Lrp1/Lyn/Mdk/Pnp/Prnp/Sema7a/Trim32	19
GO:0048878	GO:0048878	chemical homeostasis	23/330	1120/28943	0.00505049	0.00746094	0.00143264	Aco1/Ank3/Aplp2/Apoe/App/Atp6ap2/Clstn1/Cps1/Cx3cl1/Gprc5b/Gstm7/Hpx/Insr/Itpr1/Krt1/Krt16/Lpl/Lrp1/Lyn/Pck2/Prnp/Pygl/Unc13b	23
GO:0090066	GO:0090066	regulation of anatomical structure size	14/330	562/28943	0.00551865	0.00812617	0.00156037	Apoe/Cdk4/Cntn2/Cps1/Cx3cl1/Dip2b/Ezr/Fstl4/Gja1/Islr2/Lrp1/Olfm1/Sema7a/Tpm1	14
GO:0045785	GO:0045785	positive regulation of cell adhesion	13/330	510/28943	0.00611997	0.00898254	0.00172481	Actl6a/Ank3/Cx3cl1/Edil3/Enpp2/Igfbp2/Jup/Mdk/Pnp/Ptn/Smarcd1/Spock2/Tpm1	13
GO:0009790	GO:0009790	embryo development	26/330	1342/28943	0.00623812	0.00912651	0.00175246	Actl6a/Acvr2a/Adam10/Aldh1a1/Aplp2/Atp6ap2/Dchs1/Dnmt1/Ephb2/Fbll1/Fzd3/Gja1/Gna13/Hs6st1/Insr/Lfng/Macroh2a1/Ruvbl1/Sf3b1/Sfrp1/Smarca5/Top1/Tpm1/Ugdh/Xab2/Xylt1	26
GO:0051051	GO:0051051	negative regulation of transport	13/330	512/28943	0.00631571	0.00921041	0.00176857	Agrn/Ank3/Apoe/Ccn3/Ephb2/Gpm6b/Gstm7/Insr/Lypla1/Pip4p2/Sdcbp/Serpine2/Sfrp1	13
GO:0061024	GO:0061024	membrane organization	19/330	895/28943	0.00744208	0.0108184	0.00207733	Agrn/Ank3/Anxa2/Apoe/Bnip1/Clu/Cntn2/Ctsl/Ephb2/Ighg1/Mfge8/Nlgn4l/Nrcam/Nrxn1/Nrxn2/Pdcd6ip/Ptn/Reln/Tardbp	19
GO:0051046	GO:0051046	regulation of secretion	17/330	771/28943	0.0077755	0.011267	0.00216348	Acvr2a/Anxa2/Apoe/Ccn3/Ezr/Gja1/Lrp1/Lyn/Nell2/Pam/Pdcd6ip/Scg5/Sdcbp/Sfrp1/Tardbp/Tsg101/Unc13b	17
GO:0002376	GO:0002376	immune system process	49/330	3033/28943	0.00794514	0.0114763	0.00220366	Actl6a/Acvr2a/Adam10/Ahcy/Apoe/App/Arg1/Ccn3/Clu/Ctsl/Cx3cl1/Dhx15/Dhx9/Enpp2/Epg5/Ephb2/Erbin/Ezr/Gja1/Gprc5b/Hbb-b1/Hmgn2/Hpx/Igfbp2/Ighg1/Krt1/Krt16/Lfng/Lrp1/Lyn/Mdk/Nono/Pcid2/Pla2g7/Pnp/Podxl2/Prnp/Ptms/Ptn/Ptprz1/Rabgap1l/Sema7a/Sfrp1/Smarcd1/Trim32/Tspan2/Tspan6/Ythdf2/Zdhhc5	49
GO:0002009	GO:0002009	morphogenesis of an epithelium	14/330	588/28943	0.00806519	0.0115794	0.00222347	Aldh1a1/Ctsl/Dchs1/Fzd3/Gja1/Gna13/Krt10/Krt16/Mdk/Numb/Plxnd1/Robo1/Sfrp1/Tnc	14
GO:0051347	GO:0051347	positive regulation of transferase activity	13/330	528/28943	0.00806744	0.0115794	0.00222347	Agrn/App/Clu/Ephb2/Gprc5b/Insr/Lyn/Nrxn1/Prnp/Reln/Robo1/Serinc1/Tcp1	13
GO:0005975	GO:0005975	carbohydrate metabolic process	14/330	590/28943	0.00829432	0.0118677	0.00227881	Aldh1a1/App/B3gat1/Fuca1/Gusb/H6pd/Igfbp4/Insr/Man2a2/Pck2/Pygl/St6galnac5/St8sia2/Ugdh	14
GO:0048285	GO:0048285	organelle fission	13/330	531/28943	0.00843487	0.0120309	0.00231016	Actl6a/Insr/Macroh2a1/Pcid2/Pds5a/Pds5b/Ran/Rcc1/Smarca5/Smarcd1/Smc3/Stag1/Top2b	13
GO:0044770	GO:0044770	cell cycle phase transition	13/330	545/28943	0.0103272	0.014684	0.0028196	Actl6a/Apex1/App/Cdk4/Gigyf2/Macroh2a1/Nes/Pcid2/Prpf19/Rcc1/Rcc2/Rrm1/Smarcd1	13
GO:0031328	GO:0031328	positive regulation of cellular biosynthetic process	34/330	1967/28943	0.0104092	0.0147545	0.00283313	Abhd14b/Actl6a/Acvr2a/Agrn/Anxa2/Apex1/Apoe/App/Asl/Cdk4/Clu/Cx3cl1/Ddx5/Dek/Dhx9/Gtf2f1/H2az1/Insr/Jup/Mdk/Nr2f1/Pcbd1/Pcid2/Polr2d/Ptma/Ptms/Ruvbl1/Sf3b1/Sfr1/Sfrp1/Smarca5/Stk16/Tcp1/Ythdf2	34
GO:0001775	GO:0001775	cell activation	24/330	1282/28943	0.0124528	0.0175834	0.00337633	Actl6a/Adam10/Apoe/App/Arg1/Clu/Ctsl/Cx3cl1/Ephb2/Gja1/Gna13/Igfbp2/Ighg1/Krt2/Lfng/Lrp1/Lyn/Mdk/Pcid2/Pnp/Prnp/Serpine2/Sfrp1/Smarcd1	24
GO:0010557	GO:0010557	positive regulation of macromolecule biosynthetic process	32/330	1848/28943	0.0124823	0.0175834	0.00337633	Abhd14b/Actl6a/Acvr2a/Agrn/Anxa2/Apex1/Apoe/App/Cdk4/Cx3cl1/Ddx5/Dek/Dhx9/Gtf2f1/H2az1/Insr/Jup/Mdk/Nr2f1/Pcbd1/Pcid2/Polr2d/Ptma/Ptms/Ruvbl1/Sf3b1/Sfr1/Sfrp1/Smarca5/Stk16/Tcp1/Ythdf2	32
GO:0009117	GO:0009117	nucleotide metabolic process	13/330	560/28943	0.0127063	0.0178437	0.00342633	Ak3/App/Dpyd/Dpys/Gcdh/H6pd/Insr/Macroh2a1/Naprt/Pnp/Ran/Rrm1/Shmt1	13
GO:0010558	GO:0010558	negative regulation of macromolecule biosynthetic process	27/330	1498/28943	0.0131412	0.0183977	0.00353271	App/Cnot10/Cnot9/Ddx5/Dhx9/Dnmt1/Ezr/Gigyf2/Gja1/Hbb-y/Hmgn2/Itm2b/Itm2c/Macroh2a1/Nono/Nr2f1/Polr2d/Sap18/Sdcbp/Sfrp1/Shmt1/Smarca5/Tardbp/Tsg101/Wdr82/Ythdf2/Zfp37	27
GO:0043085	GO:0043085	positive regulation of catalytic activity	21/330	1085/28943	0.0134347	0.0187509	0.00360052	Agrn/Apoe/App/Clu/Cx3cl1/Dhx9/Ephb2/Gna13/Gprc5b/Insr/Lyn/Nrxn1/Prnp/Rabgap1l/Rcc2/Reln/Robo1/Serinc1/Tbc1d10a/Tcp1/Timp2	21
GO:0030029	GO:0030029	actin filament-based process	17/330	822/28943	0.0139487	0.0193541	0.00371634	Acap2/Cx3cl1/Ezr/Gpm6b/Jup/Lrp1/Mdk/Myo1b/Pakap/Pam/Pdcd6ip/Ran/Sdcbp/Sfrp1/Shank1/Tpm1/Trim32	17
GO:0006753	GO:0006753	nucleoside phosphate metabolic process	13/330	567/28943	0.0139519	0.0193541	0.00371634	Ak3/App/Dpyd/Dpys/Gcdh/H6pd/Insr/Macroh2a1/Naprt/Pnp/Ran/Rrm1/Shmt1	13
GO:0055082	GO:0055082	cellular chemical homeostasis	15/330	694/28943	0.0141618	0.0195855	0.00376077	Aco1/Aplp2/Apoe/App/Atp6ap2/Clstn1/Cx3cl1/Gstm7/Hpx/Itpr1/Lrp1/Lyn/Pck2/Prnp/Unc13b	15
GO:0048729	GO:0048729	tissue morphogenesis	15/330	697/28943	0.0146701	0.0202134	0.00388134	Aldh1a1/Ctsl/Dchs1/Fzd3/Gja1/Gna13/Krt10/Krt16/Mdk/Numb/Plxnd1/Robo1/Sfrp1/Tnc/Tpm1	15
GO:0003013	GO:0003013	circulatory system process	13/330	571/28943	0.0147047	0.0202134	0.00388134	Agrn/Apoe/App/Atp6ap2/Cps1/Cx3cl1/Gja1/Gna13/Jup/Lrp1/Myl1/Slc2a1/Tpm1	13
GO:0009891	GO:0009891	positive regulation of biosynthetic process	34/330	2018/28943	0.0148061	0.0202915	0.00389634	Abhd14b/Actl6a/Acvr2a/Agrn/Anxa2/Apex1/Apoe/App/Asl/Cdk4/Clu/Cx3cl1/Ddx5/Dek/Dhx9/Gtf2f1/H2az1/Insr/Jup/Mdk/Nr2f1/Pcbd1/Pcid2/Polr2d/Ptma/Ptms/Ruvbl1/Sf3b1/Sfr1/Sfrp1/Smarca5/Stk16/Tcp1/Ythdf2	34
GO:0050801	GO:0050801	ion homeostasis	14/330	635/28943	0.014957	0.0204368	0.00392424	Aco1/Ank3/Aplp2/Apoe/App/Atp6ap2/Clstn1/Cps1/Cx3cl1/Gstm7/Hpx/Itpr1/Lyn/Prnp	14
GO:0046903	GO:0046903	secretion	21/330	1104/28943	0.015997	0.0217923	0.00418452	Acvr2a/Anxa2/Apoe/Ccn3/Cpe/Ezr/Gja1/Lrp1/Lyn/Nell2/Nrxn1/Nrxn2/Pam/Pdcd6ip/Scg5/Sdcbp/Serpine2/Sfrp1/Tardbp/Tsg101/Unc13b	21
GO:0006873	GO:0006873	cellular ion homeostasis	12/330	517/28943	0.0163097	0.0221519	0.00425358	Aco1/Aplp2/Apoe/App/Atp6ap2/Clstn1/Cx3cl1/Gstm7/Hpx/Itpr1/Lyn/Prnp	12
GO:0009890	GO:0009890	negative regulation of biosynthetic process	28/330	1602/28943	0.0168959	0.0228799	0.00439336	Apoe/App/Cnot10/Cnot9/Ddx5/Dhx9/Dnmt1/Ezr/Gigyf2/Gja1/Hbb-y/Hmgn2/Itm2b/Itm2c/Macroh2a1/Nono/Nr2f1/Polr2d/Sap18/Sdcbp/Sfrp1/Shmt1/Smarca5/Tardbp/Tsg101/Wdr82/Ythdf2/Zfp37	28
GO:0051603	GO:0051603	proteolysis involved in protein catabolic process	16/330	776/28943	0.0172064	0.0232312	0.00446083	Alad/Apoe/Clu/Ctsl/Ddi2/Dnajb2/Hectd3/Ngly1/Pdcd6ip/Prpf19/Psmd4/Rps27a/Sdcbp/Trim32/Tsg101/Vps28	16
GO:0009628	GO:0009628	response to abiotic stimulus	21/330	1114/28943	0.0174924	0.0235475	0.00452156	App/B3gat1/Cat/Dhx9/Gja1/H2ax/Itpr1/Jup/Mdk/Mlc1/Nrxn1/Nrxn2/Pam/Pcsk1n/Pnp/Polr2d/Ptn/Serpine2/Sfrp1/Trim32/Xylt1	21
GO:0010638	GO:0010638	positive regulation of organelle organization	12/330	527/28943	0.0186378	0.0250153	0.0048034	Actl6a/Cx3cl1/Dnmt1/Insr/Lman1/Macroh2a1/Nes/Pdcd6ip/Ruvbl1/Sdcbp/Tcp1/Tpm1	12
GO:0023061	GO:0023061	signal release	13/330	590/28943	0.0187128	0.0250421	0.00480855	Acvr2a/Ccn3/Cpe/Gja1/Lrp1/Lyn/Nell2/Nrxn1/Nrxn2/Scg5/Sfrp1/Tardbp/Unc13b	13
GO:0071345	GO:0071345	cellular response to cytokine stimulus	19/330	987/28943	0.0191185	0.02551	0.0048984	Alad/Arg1/C1qtnf4/Cdk4/Cnot9/Cth/Cx3cl1/Dhx9/Erbin/Hpx/Ptprt/Robo1/Sfrp1/Shmt1/Slit3/Smarca5/Spock2/Trim32/Ythdf2	19
GO:0051640	GO:0051640	organelle localization	13/330	593/28943	0.0194144	0.0258291	0.00495967	Alb/Esyt2/Ezr/Kif1c/Lyn/Myo1b/Nrxn1/Pcm1/Pdcd6ip/Ran/Sdcbp/Tsg101/Unc13b	13
GO:0055065	GO:0055065	metal ion homeostasis	12/330	531/28943	0.0196356	0.0259509	0.00498306	Aco1/Ank3/Aplp2/Apoe/App/Clstn1/Cx3cl1/Gstm7/Hpx/Itpr1/Lyn/Prnp	12
GO:0045893	GO:0045893	positive regulation of DNA-templated transcription	28/330	1623/28943	0.0196771	0.0259509	0.00498306	Abhd14b/Actl6a/Acvr2a/Agrn/Anxa2/Apex1/Apoe/App/Cx3cl1/Ddx5/Dek/Dhx9/Gtf2f1/H2az1/Insr/Jup/Mdk/Nr2f1/Pcbd1/Pcid2/Ptma/Ptms/Ruvbl1/Sf3b1/Sfr1/Sfrp1/Smarca5/Stk16	28
GO:1903508	GO:1903508	positive regulation of nucleic acid-templated transcription	28/330	1623/28943	0.0196771	0.0259509	0.00498306	Abhd14b/Actl6a/Acvr2a/Agrn/Anxa2/Apex1/Apoe/App/Cx3cl1/Ddx5/Dek/Dhx9/Gtf2f1/H2az1/Insr/Jup/Mdk/Nr2f1/Pcbd1/Pcid2/Ptma/Ptms/Ruvbl1/Sf3b1/Sfr1/Sfrp1/Smarca5/Stk16	28
GO:0006355	GO:0006355	regulation of DNA-templated transcription	50/330	3276/28943	0.0198766	0.0261383	0.00501905	Abhd14b/Actl6a/Acvr2a/Agrn/Anxa2/Apex1/Apoe/App/Bud31/Cat/Clu/Cth/Cx3cl1/Ddx5/Dek/Dhx9/Dnmt1/Erbin/Ezr/Gtf2f1/H2az1/Hbb-y/Hmgn2/Insr/Jup/Macroh2a1/Mdk/Nono/Nr2f1/Pam/Pcbd1/Pcid2/Prnp/Ptma/Ptms/Reln/Ruvbl1/Sap18/Sdcbp/Sf3b1/Sfr1/Sfrp1/Slco3a1/Smarca5/Smarcd1/Stk16/Trim32/Tsg101/Wdr82/Zfp37	50
GO:1903506	GO:1903506	regulation of nucleic acid-templated transcription	50/330	3280/28943	0.0202815	0.0265939	0.00510652	Abhd14b/Actl6a/Acvr2a/Agrn/Anxa2/Apex1/Apoe/App/Bud31/Cat/Clu/Cth/Cx3cl1/Ddx5/Dek/Dhx9/Dnmt1/Erbin/Ezr/Gtf2f1/H2az1/Hbb-y/Hmgn2/Insr/Jup/Macroh2a1/Mdk/Nono/Nr2f1/Pam/Pcbd1/Pcid2/Prnp/Ptma/Ptms/Reln/Ruvbl1/Sap18/Sdcbp/Sf3b1/Sfr1/Sfrp1/Slco3a1/Smarca5/Smarcd1/Stk16/Trim32/Tsg101/Wdr82/Zfp37	50
GO:1902680	GO:1902680	positive regulation of RNA biosynthetic process	28/330	1629/28943	0.0205349	0.0268359	0.00515299	Abhd14b/Actl6a/Acvr2a/Agrn/Anxa2/Apex1/Apoe/App/Cx3cl1/Ddx5/Dek/Dhx9/Gtf2f1/H2az1/Insr/Jup/Mdk/Nr2f1/Pcbd1/Pcid2/Ptma/Ptms/Ruvbl1/Sf3b1/Sfr1/Sfrp1/Smarca5/Stk16	28
GO:0071363	GO:0071363	cellular response to growth factor stimulus	14/330	662/28943	0.020584	0.0268359	0.00515299	Acap2/Acvr2a/Ddx5/Dnmt1/Gpc1/Htra1/Insr/Lrp1/Nrxn1/Robo1/Sdcbp/Sfrp1/Sort1/Stk16	14
GO:0031327	GO:0031327	negative regulation of cellular biosynthetic process	27/330	1559/28943	0.0208535	0.0271095	0.00520553	App/Cnot10/Cnot9/Ddx5/Dhx9/Dnmt1/Ezr/Gigyf2/Gja1/Hbb-y/Hmgn2/Itm2b/Itm2c/Macroh2a1/Nono/Nr2f1/Polr2d/Sap18/Sdcbp/Sfrp1/Shmt1/Smarca5/Tardbp/Tsg101/Wdr82/Ythdf2/Zfp37	27
GO:2001141	GO:2001141	regulation of RNA biosynthetic process	50/330	3288/28943	0.0211113	0.0273666	0.00525488	Abhd14b/Actl6a/Acvr2a/Agrn/Anxa2/Apex1/Apoe/App/Bud31/Cat/Clu/Cth/Cx3cl1/Ddx5/Dek/Dhx9/Dnmt1/Erbin/Ezr/Gtf2f1/H2az1/Hbb-y/Hmgn2/Insr/Jup/Macroh2a1/Mdk/Nono/Nr2f1/Pam/Pcbd1/Pcid2/Prnp/Ptma/Ptms/Reln/Ruvbl1/Sap18/Sdcbp/Sf3b1/Sfr1/Sfrp1/Slco3a1/Smarca5/Smarcd1/Stk16/Trim32/Tsg101/Wdr82/Zfp37	50
GO:0043408	GO:0043408	regulation of MAPK cascade	15/330	735/28943	0.0224046	0.0289605	0.00556096	Apoe/App/Atp6ap2/Cx3cl1/Ephb2/Ezr/Igfbp4/Insr/Lrp1/Lyn/Nrxn1/Robo1/Sema7a/Sfrp1/Timp2	15
GO:0009887	GO:0009887	animal organ morphogenesis	21/330	1144/28943	0.0226442	0.0291873	0.0056045	Acvr2a/Agrn/Aldh1a1/Cpe/Dchs1/Ephb2/Fjx1/Fzd3/Gja1/Insr/Itpr1/Mdk/Numb/Pds5a/Plxnd1/Ptn/Robo1/Sfrp1/Slit3/Tnc/Tpm1	21
GO:0030036	GO:0030036	actin cytoskeleton organization	15/330	737/28943	0.0228834	0.0294123	0.00564771	Cx3cl1/Ezr/Gpm6b/Lrp1/Mdk/Myo1b/Pakap/Pam/Pdcd6ip/Ran/Sdcbp/Sfrp1/Shank1/Tpm1/Trim32	15
GO:0009725	GO:0009725	response to hormone	15/330	739/28943	0.0233699	0.029953	0.00575153	Cdk4/Cnot9/Ddx5/H2az1/Insr/Lpl/Lyn/Pck2/Rbbp5/Sfr1/Sfrp1/Slc2a1/Sort1/Srsf5/Timp2	15
GO:0070848	GO:0070848	response to growth factor	14/330	676/28943	0.0240672	0.03076	0.00590649	Acap2/Acvr2a/Ddx5/Dnmt1/Gpc1/Htra1/Insr/Lrp1/Nrxn1/Robo1/Sdcbp/Sfrp1/Sort1/Stk16	14
GO:0055080	GO:0055080	cation homeostasis	13/330	612/28943	0.0243267	0.0310046	0.00595346	Aco1/Ank3/Aplp2/Apoe/App/Atp6ap2/Clstn1/Cx3cl1/Gstm7/Hpx/Itpr1/Lyn/Prnp	13
GO:0044419	GO:0044419	biological process involved in interspecies interaction between organisms	31/330	1878/28943	0.0250613	0.0318516	0.0061161	Apoe/App/Arg1/Cdk4/Cps1/Ctsl/Cx3cl1/Dhx15/Dhx9/Erbin/Exosc4/Hmgn2/Hpx/Htra1/Igf2r/Ighg1/Insr/Krt1/Krt16/Lpl/Lyn/Nono/Pygl/Tardbp/Tcp1/Trim32/Tsg101/Tspan6/Unc13b/Ythdf2/Zdhhc5	31
GO:0098771	GO:0098771	inorganic ion homeostasis	13/330	625/28943	0.0281821	0.0357182	0.00685856	Aco1/Ank3/Aplp2/Apoe/App/Atp6ap2/Clstn1/Cx3cl1/Gstm7/Hpx/Itpr1/Lyn/Prnp	13
GO:0006812	GO:0006812	cation transport	21/330	1175/28943	0.0291254	0.0368113	0.00706845	Agrn/Ank3/App/Arg1/Cx3cl1/Ephb2/Gja1/Gpm6b/Gstm7/Hpx/Itpr1/Lyn/Myo1b/Neto2/Nrxn1/Prnp/Reln/Serpine2/Shank1/Slc44a1/Tspan13	21
GO:0006811	GO:0006811	ion transport	26/330	1566/28943	0.0360804	0.0454753	0.00873209	Agrn/Ank3/App/Arg1/Cx3cl1/Ephb2/Gja1/Gpm6b/Gstm7/Hpx/Itpr1/Lyn/Mlc1/Myo1b/Neto2/Nrxn1/Prnp/Reln/Serpine2/Shank1/Slc2a1/Slc44a1/Slco3a1/Tspan13/Ttyh1/Ttyh3	26
GO:0022414	GO:0022414	reproductive process	26/330	1568/28943	0.0365538	0.0459446	0.00882222	Acvr2a/Afp/Aplp2/App/B4galnt1/Ctsl/Enpp2/Gja1/H2ax/Insr/Lfng/Mdk/Mfge8/Nell2/Nlgn4l/Ptn/Serpine2/Sfrp1/Smc3/Tcp1/Tnc/Top2b/Tubgcp2/Unc13b/Ythdf2/Zfp37	26
GO:0000003	GO:0000003	reproduction	26/330	1574/28943	0.038002	0.0476334	0.0091465	Acvr2a/Afp/Aplp2/App/B4galnt1/Ctsl/Enpp2/Gja1/H2ax/Insr/Lfng/Mdk/Mfge8/Nell2/Nlgn4l/Ptn/Serpine2/Sfrp1/Smc3/Tcp1/Tnc/Top2b/Tubgcp2/Unc13b/Ythdf2/Zfp37	26
GO:0044057	GO:0044057	regulation of system process	13/330	659/28943	0.0403544	0.050443	0.00968599	Acvr2a/Agrn/Apoe/App/Ccn3/Cx3cl1/Gja1/Jup/Nrxn1/Reln/Shank1/Tpm1/Unc13b	13
GO:0006955	GO:0006955	immune response	31/330	1961/28943	0.0412971	0.05148	0.0098851	Ahcy/Apoe/App/Arg1/Ctsl/Cx3cl1/Dhx15/Dhx9/Enpp2/Epg5/Ephb2/Erbin/Ezr/Gprc5b/Hmgn2/Hpx/Ighg1/Krt1/Krt16/Lfng/Lrp1/Lyn/Mdk/Nono/Pnp/Prnp/Sema7a/Trim32/Tspan6/Ythdf2/Zdhhc5	31
GO:0043009	GO:0043009	chordate embryonic development	16/330	867/28943	0.0414193	0.0514912	0.00988725	Actl6a/Acvr2a/Adam10/Atp6ap2/Dchs1/Fbll1/Fzd3/Gja1/Gna13/Hs6st1/Lfng/Sf3b1/Sfrp1/Tpm1/Xab2/Xylt1	16
GO:0000165	GO:0000165	MAPK cascade	15/330	808/28943	0.0453535	0.0561609	0.0107839	Apoe/App/Atp6ap2/Cx3cl1/Ephb2/Ezr/Igfbp4/Insr/Lrp1/Lyn/Nrxn1/Robo1/Sema7a/Sfrp1/Timp2	15
GO:0050776	GO:0050776	regulation of immune response	18/330	1019/28943	0.0454224	0.0561609	0.0107839	Apoe/App/Arg1/Dhx9/Epg5/Ephb2/Erbin/Ezr/Hpx/Ighg1/Krt1/Lyn/Nono/Pnp/Prnp/Tspan6/Ythdf2/Zdhhc5	18
GO:0008015	GO:0008015	blood circulation	11/330	538/28943	0.0458035	0.0564786	0.0108449	Agrn/Apoe/App/Atp6ap2/Cps1/Cx3cl1/Gja1/Gna13/Jup/Myl1/Tpm1	11
GO:0098655	GO:0098655	cation transmembrane transport	15/330	810/28943	0.046155	0.0567582	0.0108986	Agrn/Ank3/App/Arg1/Cx3cl1/Ephb2/Gstm7/Itpr1/Lyn/Neto2/Nrxn1/Prnp/Reln/Shank1/Tspan13	15
GO:0009792	GO:0009792	embryo development ending in birth or egg hatching	16/330	883/28943	0.0474237	0.0581611	0.011168	Actl6a/Acvr2a/Adam10/Atp6ap2/Dchs1/Fbll1/Fzd3/Gja1/Gna13/Hs6st1/Lfng/Sf3b1/Sfrp1/Tpm1/Xab2/Xylt1	16
GO:0050865	GO:0050865	regulation of cell activation	15/330	817/28943	0.0490392	0.0599807	0.0115174	Actl6a/Apoe/Arg1/Cx3cl1/Ephb2/Igfbp2/Ighg1/Lyn/Mdk/Pcid2/Pnp/Prnp/Serpine2/Sfrp1/Smarcd1	15
GO:0034660	GO:0034660	ncRNA metabolic process	12/330	615/28943	0.0509352	0.0621327	0.0119306	App/Ddx5/Exosc4/Fbl/Fbll1/Hsd17b10/Ints4/Macroh2a1/Nr2f1/Top1/Wdr82/Ythdf2	12
GO:0030097	GO:0030097	hemopoiesis	18/330	1047/28943	0.0560953	0.0682443	0.0131042	Actl6a/Acvr2a/App/Ctsl/Hbb-b1/Ighg1/Lfng/Lyn/Mdk/Pcid2/Pnp/Ptn/Ptprz1/Rabgap1l/Sfrp1/Smarcd1/Tspan2/Ythdf2	18
GO:0097190	GO:0097190	apoptotic signaling pathway	12/330	626/28943	0.0566898	0.0687837	0.0132077	Aldh2/Clu/Cth/Cx3cl1/Ddx5/Itm2c/Itpr1/Nono/Pnp/Sfrp1/Sort1/Trim32	12
GO:0070925	GO:0070925	organelle assembly	16/330	916/28943	0.0617027	0.0746668	0.0143374	Ezr/Lrrc4b/Nrxn1/Nrxn2/Numb/Pcm1/Pdcd6ip/Rcc1/Reln/Sdcbp/Smc3/Stag1/Tpm1/Tsg101/Tubgcp2/Ythdf2	16
GO:0001501	GO:0001501	skeletal system development	11/330	570/28943	0.0637376	0.0769247	0.014771	Acvr2a/Bcan/Bmp1/Ccn3/Dchs1/Gja1/Mdk/Ncan/Rabgap1l/Sfrp1/Xylt1	11
GO:0051249	GO:0051249	regulation of lymphocyte activation	12/330	648/28943	0.0694734	0.0836253	0.0160576	Actl6a/Arg1/Ephb2/Igfbp2/Ighg1/Lyn/Mdk/Pcid2/Pnp/Prnp/Sfrp1/Smarcd1	12
GO:0055085	GO:0055085	transmembrane transport	22/330	1380/28943	0.0722241	0.086707	0.0166494	Agrn/Ank3/App/Arg1/Cx3cl1/Ephb2/Gja1/Gstm7/Insr/Itpr1/Lyn/Neto2/Nrxn1/Prnp/Reln/Shank1/Slc2a1/Slc44a1/Slco3a1/Sort1/Tspan13/Tst	22
GO:1903131	GO:1903131	mononuclear cell differentiation	10/330	518/28943	0.0746218	0.0893273	0.0171525	Actl6a/Ctsl/Ighg1/Lfng/Lyn/Mdk/Pcid2/Pnp/Sfrp1/Smarcd1	10
GO:0045321	GO:0045321	leukocyte activation	19/330	1162/28943	0.0747994	0.0893273	0.0171525	Actl6a/Adam10/App/Arg1/Clu/Ctsl/Cx3cl1/Ephb2/Gja1/Igfbp2/Ighg1/Lfng/Lyn/Mdk/Pcid2/Pnp/Prnp/Sfrp1/Smarcd1	19
GO:0010498	GO:0010498	proteasomal protein catabolic process	10/330	520/28943	0.0761055	0.0906492	0.0174063	Alad/Apoe/Clu/Ddi2/Dnajb2/Hectd3/Ngly1/Prpf19/Psmd4/Sdcbp	10
GO:0006366	GO:0006366	transcription by RNA polymerase II	37/330	2554/28943	0.0783293	0.0930544	0.0178682	Abhd14b/Actl6a/Acvr2a/Agrn/Anxa2/Apex1/App/Bud31/Ccdc124/Cx3cl1/Ddx5/Dek/Dhx9/Dnmt1/Ezr/Gtf2f1/H2az1/Hbb-y/Hmgn2/Jup/Macroh2a1/Nr2f1/Pam/Pcid2/Polr2a/Polr2b/Polr2d/Ptma/Ptms/Ruvbl1/Sdcbp/Sf3b1/Smarca5/Smarcd1/Stk16/Tsg101/Zfp37	37
GO:0048534	GO:0048534	hematopoietic or lymphoid organ development	18/330	1097/28943	0.0792978	0.0939596	0.018042	Actl6a/Acvr2a/App/Ctsl/Hbb-b1/Ighg1/Lfng/Lyn/Mdk/Pcid2/Pnp/Ptn/Ptprz1/Rabgap1l/Sfrp1/Smarcd1/Tspan2/Ythdf2	18
GO:0043410	GO:0043410	positive regulation of MAPK cascade	10/330	526/28943	0.0806665	0.0953332	0.0183057	Apoe/App/Cx3cl1/Igfbp4/Insr/Lrp1/Nrxn1/Robo1/Sema7a/Timp2	10
GO:0002521	GO:0002521	leukocyte differentiation	12/330	667/28943	0.0819164	0.0965595	0.0185412	Actl6a/App/Ctsl/Ighg1/Lfng/Lyn/Mdk/Pcid2/Pnp/Sfrp1/Smarcd1/Tspan2	12
GO:0061061	GO:0061061	muscle structure development	13/330	741/28943	0.0839292	0.0986765	0.0189477	Actl6a/Ccn3/Cth/Ddx5/Dner/Dnmt1/Gja1/Gpc1/Ptgfrn/Smarcd1/Sort1/Tpm1/Trim32	13
GO:0032504	GO:0032504	multicellular organism reproduction	16/330	962/28943	0.0861317	0.101005	0.0193948	Acvr2a/Afp/Aplp2/App/B4galnt1/Ctsl/Enpp2/Gja1/H2ax/Mdk/Nlgn4l/Ptn/Serpine2/Sfrp1/Ythdf2/Zfp37	16
GO:0090407	GO:0090407	organophosphate biosynthetic process	10/330	536/28943	0.0886357	0.103674	0.0199074	Ak3/Ckm/Cps1/Gcdh/Naprt/Pnp/Pygl/Rrm1/Serinc1/Shmt1	10
GO:0098542	GO:0098542	defense response to other organism	20/330	1270/28943	0.0917333	0.107022	0.0205502	Apoe/App/Arg1/Cx3cl1/Dhx15/Dhx9/Exosc4/Hmgn2/Hpx/Htra1/Ighg1/Krt1/Krt16/Lyn/Nono/Trim32/Tspan6/Unc13b/Ythdf2/Zdhhc5	20
GO:0002694	GO:0002694	regulation of leukocyte activation	13/330	763/28943	0.0993453	0.115606	0.0221986	Actl6a/Arg1/Cx3cl1/Ephb2/Igfbp2/Ighg1/Lyn/Mdk/Pcid2/Pnp/Prnp/Sfrp1/Smarcd1	13
GO:0002252	GO:0002252	immune effector process	14/330	852/28943	0.111076	0.128927	0.0247565	App/Arg1/Clu/Ephb2/Gprc5b/Hpx/Ighg1/Krt1/Lfng/Lrp1/Lyn/Mdk/Pnp/Sema7a	14
GO:0002520	GO:0002520	immune system development	18/330	1161/28943	0.117232	0.135726	0.0260619	Actl6a/Acvr2a/App/Ctsl/Hbb-b1/Ighg1/Lfng/Lyn/Mdk/Pcid2/Pnp/Ptn/Ptprz1/Rabgap1l/Sfrp1/Smarcd1/Tspan2/Ythdf2	18
GO:0051707	GO:0051707	response to other organism	25/330	1730/28943	0.133601	0.154285	0.0296256	Apoe/App/Arg1/Cdk4/Cps1/Cx3cl1/Dhx15/Dhx9/Erbin/Exosc4/Hmgn2/Hpx/Htra1/Ighg1/Krt1/Krt16/Lpl/Lyn/Nono/Pygl/Trim32/Tspan6/Unc13b/Ythdf2/Zdhhc5	25
GO:0043207	GO:0043207	response to external biotic stimulus	25/330	1732/28943	0.134797	0.155273	0.0298153	Apoe/App/Arg1/Cdk4/Cps1/Cx3cl1/Dhx15/Dhx9/Erbin/Exosc4/Hmgn2/Hpx/Htra1/Ighg1/Krt1/Krt16/Lpl/Lyn/Nono/Pygl/Trim32/Tspan6/Unc13b/Ythdf2/Zdhhc5	25
GO:0045087	GO:0045087	innate immune response	15/330	961/28943	0.137873	0.158415	0.0304186	Apoe/App/Arg1/Cx3cl1/Dhx15/Dhx9/Hpx/Ighg1/Krt1/Krt16/Lyn/Nono/Trim32/Ythdf2/Zdhhc5	15
GO:0042110	GO:0042110	T cell activation	10/330	591/28943	0.140585	0.161124	0.0309387	Actl6a/Arg1/Ctsl/Gja1/Igfbp2/Lfng/Mdk/Pnp/Prnp/Smarcd1	10
GO:0045934	GO:0045934	negative regulation of nucleobase-containing compound metabolic process	22/330	1507/28943	0.141679	0.16197	0.0311012	App/Ddx5/Dhx9/Dnmt1/Ezr/Gja1/Hbb-y/Hmgn2/Igf2bp2/Macroh2a1/Nono/Nr2f1/Nudt16l1/Pds5a/Sap18/Sdcbp/Sfrp1/Smarca5/Tardbp/Tsg101/Wdr82/Zfp37	22
GO:0003006	GO:0003006	developmental process involved in reproduction	16/330	1044/28943	0.14337	0.163493	0.0313936	Acvr2a/Afp/B4galnt1/Ctsl/Gja1/H2ax/Insr/Lfng/Mdk/Nell2/Ptn/Serpine2/Sfrp1/Tnc/Ythdf2/Zfp37	16
GO:0046649	GO:0046649	lymphocyte activation	15/330	970/28943	0.145348	0.165333	0.031747	Actl6a/Arg1/Ctsl/Ephb2/Gja1/Igfbp2/Ighg1/Lfng/Lyn/Mdk/Pcid2/Pnp/Prnp/Sfrp1/Smarcd1	15
GO:0002764	GO:0002764	immune response-regulating signaling pathway	9/330	526/28943	0.149384	0.169318	0.0325122	App/Epg5/Erbin/Ezr/Ighg1/Lyn/Prnp/Tspan6/Zdhhc5	9
GO:0034220	GO:0034220	ion transmembrane transport	15/330	975/28943	0.149595	0.169318	0.0325122	Agrn/Ank3/App/Arg1/Cx3cl1/Ephb2/Gstm7/Itpr1/Lyn/Neto2/Nrxn1/Prnp/Reln/Shank1/Tspan13	15
GO:0032870	GO:0032870	cellular response to hormone stimulus	9/330	532/28943	0.156536	0.176734	0.0339363	Cdk4/Cnot9/Ddx5/H2az1/Insr/Lpl/Pck2/Sfr1/Sfrp1	9
GO:0006886	GO:0006886	intracellular protein transport	13/330	831/28943	0.157119	0.176953	0.0339782	Ank3/Clu/Ddx5/Erbin/Jup/Nsg1/Pcm1/Prnp/Ran/Scg5/Sort1/Tardbp/Vps28	13
GO:0010256	GO:0010256	endomembrane system organization	9/330	536/28943	0.161396	0.181321	0.034817	Agrn/Ank3/Anxa2/Bnip1/Clu/Esyt2/Lman1/Serpine2/Tardbp	9
GO:0009607	GO:0009607	response to biotic stimulus	25/330	1777/28943	0.1634	0.183121	0.0351627	Apoe/App/Arg1/Cdk4/Cps1/Cx3cl1/Dhx15/Dhx9/Erbin/Exosc4/Hmgn2/Hpx/Htra1/Ighg1/Krt1/Krt16/Lpl/Lyn/Nono/Pygl/Trim32/Tspan6/Unc13b/Ythdf2/Zdhhc5	25
GO:0051345	GO:0051345	positive regulation of hydrolase activity	9/330	544/28943	0.17133	0.191536	0.0367784	Agrn/App/Cx3cl1/Gna13/Lyn/Rabgap1l/Rcc2/Robo1/Tbc1d10a	9
GO:0051493	GO:0051493	regulation of cytoskeleton organization	9/330	545/28943	0.172591	0.192473	0.0369584	Agrn/Cx3cl1/Gpm6b/Lrp1/Mdk/Nes/Pam/Shank1/Tpm1	9
GO:0045944	GO:0045944	positive regulation of transcription by RNA polymerase II	18/330	1259/28943	0.193293	0.215032	0.0412902	Abhd14b/Acvr2a/Agrn/Anxa2/Apex1/App/Cx3cl1/Dek/Dhx9/Gtf2f1/H2az1/Jup/Nr2f1/Ptma/Ptms/Sf3b1/Smarca5/Stk16	18
GO:0001701	GO:0001701	in utero embryonic development	9/330	565/28943	0.198701	0.220509	0.0423419	Actl6a/Adam10/Fbll1/Gja1/Gna13/Hs6st1/Sf3b1/Tpm1/Xab2	9
GO:0007423	GO:0007423	sensory organ development	10/330	644/28943	0.202732	0.224436	0.0430959	Adam10/Aldh1a1/Dchs1/Ephb2/Fjx1/Fzd3/Gja1/Pds5a/Pds5b/Ptn	10
GO:0033993	GO:0033993	response to lipid	13/330	883/28943	0.210914	0.232927	0.0447263	Cdk4/Cnot9/Cps1/Cx3cl1/Ddx5/Erbin/H2az1/Igf2r/Lpl/Lyn/Mlc1/Pck2/Sfrp1	13
GO:0007507	GO:0007507	heart development	10/330	653/28943	0.214315	0.23611	0.0453375	Cpe/Dchs1/Gja1/Insr/Lrp1/Pds5a/Plxnd1/Robo1/Slit3/Tpm1	10
GO:0071396	GO:0071396	cellular response to lipid	10/330	660/28943	0.223508	0.245643	0.0471679	Cdk4/Cnot9/Cx3cl1/Ddx5/H2az1/Lpl/Lyn/Mlc1/Pck2/Sfrp1	10
GO:0051253	GO:0051253	negative regulation of RNA metabolic process	19/330	1376/28943	0.226714	0.248566	0.0477293	App/Ddx5/Dhx9/Dnmt1/Ezr/Hbb-y/Hmgn2/Igf2bp2/Macroh2a1/Nono/Nr2f1/Sap18/Sdcbp/Sfrp1/Smarca5/Tardbp/Tsg101/Wdr82/Zfp37	19
GO:0030001	GO:0030001	metal ion transport	13/330	911/28943	0.242848	0.265615	0.0510031	Agrn/Ank3/Cx3cl1/Gja1/Gstm7/Hpx/Itpr1/Lyn/Myo1b/Neto2/Prnp/Serpine2/Tspan13	13
GO:0003008	GO:0003008	system process	40/330	3152/28943	0.258959	0.282557	0.0542562	Aco1/Acvr2a/Agrn/Ank3/Aplp2/Apoe/App/Atp6ap2/B3gat1/Ccn3/Chl1/Cntn2/Coch/Cps1/Cx3cl1/Ephb2/Ezr/Gigyf2/Gja1/Gna13/Itpr1/Jup/Lrp1/Mdk/Myh4/Myl1/Nrcam/Nrxn1/Nrxn2/Prnp/Ptn/Ptprz1/Reln/Serpine2/Sez6/Shank1/Slc2a1/Synm/Tpm1/Unc13b	40
GO:0002696	GO:0002696	positive regulation of leukocyte activation	8/330	530/28943	0.259929	0.282937	0.0543292	Actl6a/Ephb2/Igfbp2/Ighg1/Mdk/Pcid2/Pnp/Smarcd1	8
GO:0006357	GO:0006357	regulation of transcription by RNA polymerase II	32/330	2497/28943	0.269438	0.292588	0.0561823	Abhd14b/Actl6a/Acvr2a/Agrn/Anxa2/Apex1/App/Bud31/Cx3cl1/Ddx5/Dek/Dhx9/Dnmt1/Ezr/Gtf2f1/H2az1/Hbb-y/Hmgn2/Jup/Macroh2a1/Nr2f1/Pam/Ptma/Ptms/Ruvbl1/Sdcbp/Sf3b1/Smarca5/Smarcd1/Stk16/Tsg101/Zfp37	32
GO:0019953	GO:0019953	sexual reproduction	13/330	945/28943	0.283926	0.307586	0.0590623	Acvr2a/Afp/B4galnt1/Gja1/H2ax/Mdk/Mfge8/Nell2/Ptn/Tcp1/Unc13b/Ythdf2/Zfp37	13
GO:0050867	GO:0050867	positive regulation of cell activation	8/330	551/28943	0.29411	0.317863	0.0610356	Actl6a/Ephb2/Igfbp2/Ighg1/Mdk/Pcid2/Pnp/Smarcd1	8
GO:0000226	GO:0000226	microtubule cytoskeleton organization	9/330	634/28943	0.299398	0.32281	0.0619856	Agrn/Cntn2/Ezr/Pcm1/Pdcd6ip/Rcc1/Smc3/Stag1/Tubgcp2	9
GO:0048609	GO:0048609	multicellular organismal reproductive process	12/330	907/28943	0.340917	0.366708	0.0704147	Acvr2a/Afp/B4galnt1/Ctsl/Enpp2/Gja1/H2ax/Mdk/Ptn/Serpine2/Ythdf2/Zfp37	12
GO:0019941	GO:0019941	modification-dependent protein catabolic process	9/330	661/28943	0.341918	0.366917	0.0704549	Clu/Dnajb2/Hectd3/Psmd4/Rps27a/Sdcbp/Trim32/Tsg101/Vps28	9
GO:0006820	GO:0006820	anion transport	7/330	500/28943	0.345055	0.369412	0.0709339	Arg1/Gja1/Prnp/Slc2a1/Slco3a1/Ttyh1/Ttyh3	7
GO:0043632	GO:0043632	modification-dependent macromolecule catabolic process	9/330	672/28943	0.359528	0.384003	0.0737357	Clu/Dnajb2/Hectd3/Psmd4/Rps27a/Sdcbp/Trim32/Tsg101/Vps28	9
GO:0045892	GO:0045892	negative regulation of DNA-templated transcription	16/330	1257/28943	0.361873	0.385602	0.0740427	App/Ddx5/Dnmt1/Ezr/Hbb-y/Hmgn2/Macroh2a1/Nono/Nr2f1/Sap18/Sdcbp/Sfrp1/Smarca5/Tsg101/Wdr82/Zfp37	16
GO:1903507	GO:1903507	negative regulation of nucleic acid-templated transcription	16/330	1261/28943	0.3666	0.389726	0.0748347	App/Ddx5/Dnmt1/Ezr/Hbb-y/Hmgn2/Macroh2a1/Nono/Nr2f1/Sap18/Sdcbp/Sfrp1/Smarca5/Tsg101/Wdr82/Zfp37	16
GO:1902679	GO:1902679	negative regulation of RNA biosynthetic process	16/330	1262/28943	0.367783	0.390073	0.0749013	App/Ddx5/Dnmt1/Ezr/Hbb-y/Hmgn2/Macroh2a1/Nono/Nr2f1/Sap18/Sdcbp/Sfrp1/Smarca5/Tsg101/Wdr82/Zfp37	16
GO:0050778	GO:0050778	positive regulation of immune response	9/330	707/28943	0.416096	0.440288	0.0845434	Dhx9/Ezr/Hpx/Ighg1/Krt1/Lyn/Nono/Pnp/Prnp	9
GO:0098662	GO:0098662	inorganic cation transmembrane transport	9/330	715/28943	0.429054	0.452945	0.0869739	Agrn/Ank3/Cx3cl1/Gstm7/Itpr1/Lyn/Neto2/Prnp/Tspan13	9
GO:0006511	GO:0006511	ubiquitin-dependent protein catabolic process	8/330	650/28943	0.463322	0.48799	0.0937031	Clu/Dnajb2/Hectd3/Psmd4/Sdcbp/Trim32/Tsg101/Vps28	8
GO:0120031	GO:0120031	plasma membrane bounded cell projection assembly	7/330	565/28943	0.465392	0.489038	0.0939044	Agrn/Ephb2/Ezr/Nrxn1/Pcm1/Rcc2/Ttyh1	7
GO:0030031	GO:0030031	cell projection assembly	7/330	577/28943	0.487263	0.51084	0.0980908	Agrn/Ephb2/Ezr/Nrxn1/Pcm1/Rcc2/Ttyh1	7
GO:0048598	GO:0048598	embryonic morphogenesis	8/330	668/28943	0.493879	0.516586	0.099194	Acvr2a/Aldh1a1/Ephb2/Fzd3/Gja1/Macroh2a1/Sfrp1/Ugdh	8
GO:0007017	GO:0007017	microtubule-based process	11/330	943/28943	0.512202	0.534523	0.102638	Agrn/App/Cntn2/Ezr/Kif1c/Pcm1/Pdcd6ip/Rcc1/Smc3/Stag1/Tubgcp2	11
GO:0098660	GO:0098660	inorganic ion transmembrane transport	9/330	774/28943	0.523191	0.544742	0.1046	Agrn/Ank3/Cx3cl1/Gstm7/Itpr1/Lyn/Neto2/Prnp/Tspan13	9
GO:0000122	GO:0000122	negative regulation of transcription by RNA polymerase II	11/330	961/28943	0.537561	0.558425	0.107228	App/Ddx5/Dnmt1/Ezr/Hbb-y/Hmgn2/Macroh2a1/Nr2f1/Sdcbp/Tsg101/Zfp37	11
GO:0048871	GO:0048871	multicellular organismal homeostasis	7/330	607/28943	0.540687	0.560393	0.107606	Aldh1a1/Decr1/Gigyf2/Gja1/Krt1/Krt16/Trim32	7
GO:0007276	GO:0007276	gamete generation	9/330	805/28943	0.570619	0.590072	0.113305	Acvr2a/Afp/B4galnt1/Gja1/H2ax/Mdk/Ptn/Ythdf2/Zfp37	9
GO:0009617	GO:0009617	response to bacterium	11/330	1038/28943	0.639985	0.660302	0.12679	App/Cdk4/Cps1/Cx3cl1/Dhx15/Erbin/Ighg1/Lpl/Lyn/Pygl/Unc13b	11
GO:0050877	GO:0050877	nervous system process	26/330	2435/28943	0.666213	0.685807	0.131688	Ank3/Aplp2/Apoe/App/B3gat1/Ccn3/Chl1/Cntn2/Coch/Cx3cl1/Ephb2/Gigyf2/Itpr1/Mdk/Nrcam/Nrxn1/Nrxn2/Prnp/Ptn/Ptprz1/Reln/Serpine2/Sez6/Shank1/Synm/Unc13b	26
GO:0022412	GO:0022412	cellular process involved in reproduction in multicellular organism	5/330	520/28943	0.70922	0.728432	0.139872	Mdk/Ptn/Sfrp1/Ythdf2/Zfp37	5
GO:0002250	GO:0002250	adaptive immune response	6/330	625/28943	0.719457	0.737281	0.141572	Arg1/Ephb2/Hpx/Ighg1/Lyn/Pnp	6
GO:0048568	GO:0048568	embryonic organ development	5/330	531/28943	0.72619	0.741138	0.142312	Aldh1a1/Ephb2/Fzd3/Gja1/Hs6st1	5
GO:0007283	GO:0007283	spermatogenesis	6/330	630/28943	0.726478	0.741138	0.142312	Acvr2a/B4galnt1/Gja1/H2ax/Ythdf2/Zfp37	6
GO:0048232	GO:0048232	male gamete generation	6/330	651/28943	0.754623	0.768129	0.147495	Acvr2a/B4galnt1/Gja1/H2ax/Ythdf2/Zfp37	6
GO:0016567	GO:0016567	protein ubiquitination	6/330	680/28943	0.789944	0.802287	0.154054	Dnajb2/Prpf19/Rps27a/Trim32/Tsg101/Vps28	6
GO:0002443	GO:0002443	leukocyte mediated immunity	5/330	604/28943	0.820893	0.831863	0.159733	Arg1/Hpx/Ighg1/Lyn/Pnp	5
GO:0042742	GO:0042742	defense response to bacterium	4/330	508/28943	0.833263	0.842521	0.16178	App/Dhx15/Ighg1/Unc13b	4
GO:0032446	GO:0032446	protein modification by small protein conjugation	6/330	733/28943	0.844302	0.85179	0.163559	Dnajb2/Prpf19/Rps27a/Trim32/Tsg101/Vps28	6
GO:0070647	GO:0070647	protein modification by small protein conjugation or removal	6/330	866/28943	0.932032	0.938218	0.180155	Dnajb2/Prpf19/Rps27a/Trim32/Tsg101/Vps28	6
GO:0007186	GO:0007186	G protein-coupled receptor signaling pathway	16/330	1940/28943	0.934382	0.938507	0.180211	Adgrb2/Aplp1/Apoe/App/Cntn2/Cx3cl1/Ezr/Fzd3/Gna13/Gprc5b/Igf2r/Insr/Lrp1/Pcsk1n/Scg5/Sort1	16
GO:0007005	GO:0007005	mitochondrion organization	3/330	541/28943	0.947618	0.949705	0.182361	Hsd17b10/Pnp/Rrm1	3
GO:0007600	GO:0007600	sensory perception	4/330	1843/28943	0.999999	0.999999	0.192018	Ccn3/Coch/Serpine2/Shank1	4
