# Supplementary material for: Extracellular Vesicles Released From Cortical Neurons Influence Spontaneous Activity of Recipient Neurons
Source: J Neurochem. 2025 Sep 15;169(9):e70231. doi: 10.1111/jnc.70231 (PMC12435116; doi:10.1111/jnc.70231)
Supplement: Supplementary file 3 — Data S3: jnc70231‐sup‐0003‐DataS3.xlsx. [file JNC-169-0-s005.xlsx]

## Sheet: go_ev_global
	ID	Description	GeneRatio	BgRatio	pvalue	p.adjust	qvalue	geneID	Count
GO:0030036	GO:0030036	actin cytoskeleton organization	182/2323	737/28943	2.72e-44	9.93e-44	8.01e-45	Abi1/Abl2/Abr/Acta1/Actb/Actn1/Actn4/Actr2/Actr3/Add1/Add2/Add3/Agap2/Arf6/Arfgef1/Arfgef3/Arhgap26/Arhgap35/Arhgdia/Arhgef2/Arhgef7/Arpc1a/Arpc2/Arpc3/Arpc4/Arpc5l/Arrb1/Baiap2/Bin1/Calr/Cap1/Capza1/Capza2/Capzb/Ccdc88a/Cd47/Cdc42/Cdc42bpa/Cdc42bpb/Cdk5/Cfl1/Cfl2/Clasp1/Clasp2/Cnn3/Coro1a/Coro1b/Coro1c/Coro2b/Cotl1/Cracd/Crk/Ctnna1/Ctnna2/Cttn/Cttnbp2/Cul3/Cx3cl1/Cxadr/Cyfip1/Cyfip2/Cyria/Cyrib/…	182
GO:0030029	GO:0030029	actin filament-based process	196/2323	822/28943	3.06e-45	1.17e-44	9.39e-46	Abi1/Abl2/Abr/Acap2/Acta1/Actb/Actn1/Actn4/Actr2/Actr3/Add1/Add2/Add3/Agap2/Akap9/Ank2/Arf6/Arfgef1/Arfgef3/Arhgap26/Arhgap35/Arhgdia/Arhgef2/Arhgef7/Arpc1a/Arpc2/Arpc3/Arpc4/Arpc5l/Arrb1/Atp1a1/Atp1a2/Atp2a2/Baiap2/Bin1/Cacna2d1/Calr/Cap1/Capza1/Capza2/Capzb/Ccdc88a/Cd47/Cdc42/Cdc42bpa/Cdc42bpb/Cdk5/Cfl1/Cfl2/Clasp1/Clasp2/Cnn3/Coro1a/Coro1b/Coro1c/Coro2b/Cotl1/Cracd/Crk/Ctnna1/Ctnna2/Cttn/Cttnb…	196
GO:0002250	GO:0002250	adaptive immune response	29/2323	625/28943	0.99973	1	0.0806173	Alcam/Arg1/C1qbp/C3/Camk4/Cd81/Csk/Cyrib/Dbnl/Ephb2/Fyn/Gfus/Hmgb1/Hpx/Hras/Hspa8/Hspd1/Ighg1/Lyn/Mif/Mtor/Nedd4/Otub1/Pnp/Ppp3cb/Sema4a/Stx7/Tfrc/Tsc1	29
GO:0043604	GO:0043604	amide biosynthetic process	245/2323	856/28943	1.76e-73	1.24e-72	9.98e-74	Aarsd1/Abce1/Abcf1/Acat1/Acly/Aco1/Acsl4/Acsl6/Agk/Ago1/Ago2/Aimp1/Aimp2/Aplp1/App/Arg1/Asah1/Asl/B4galnt1/Bzw1/Bzw2/C1qbp/Calr/Cdk4/Celf1/Cers1/Cirbp/Ckap5/Cnbp/Cnot1/Cnot10/Cnot7/Cnot9/Cpeb4/Cps1/Csde1/Cyfip1/Dcps/Ddx39b/Ddx3x/Ddx6/Dhx29/Dhx36/Dhx9/Dip2a/Dlat/Dld/Drg1/Drg2/Dus3l/Eef1a1/Eef1a2/Eef1d/Eef1g/Eef2/Eif2a/Eif2b1/Eif2b2/Eif2b5/Eif2s1/Eif2s2/Eif2s3x/Eif3a/Eif3b/Eif3c/Eif3d/Eif3e/Eif3f/E…	245
GO:0048646	GO:0048646	anatomical structure formation involved in morphogenesis	167/2323	1239/28943	1.71e-11	2.37e-11	1.91e-12	Abi1/Abl2/Acta1/Actl6a/Actn1/Add1/Adgrb2/Adgrg1/Agfg1/Ago1/Ago2/Aimp1/Akt3/Aldh1a1/Anxa2/Anxa3/Arhgap35/Atp2b2/Atp2b4/Atxn2/Bmpr2/Bsg/Bysl/C3/Calb1/Capn2/Casp3/Ccn3/Cd81/Cdc42/Cdh13/Cdk5/Cfl1/Cfl2/Ckap5/Clasp1/Clasp2/Clic4/Cnot1/Cntn1/Ctnnb1/Cul3/Cx3cl1/Dab2ip/Dag1/Dchs1/Dcx/Ddah1/Ecsit/Ehd1/Enah/Enpp2/Epb41l3/Ephb2/Epn1/Exoc4/Ext1/Fam20c/Fjx1/Fkbp1a/Flna/Flot1/Fn1/Fzd3/Gabpa/Glul/Gna13/Gnas/Gpc1…	167
GO:0009653	GO:0009653	anatomical structure morphogenesis	499/2323	2902/28943	4.87e-66	2.97e-65	2.39e-66	Abi1/Abl2/Ablim1/Abr/Acta1/Actb/Actbl2/Actl6a/Actn1/Actn4/Actr2/Actr3/Acvr2a/Adam10/Adcy1/Add1/Adgrb2/Adgrg1/Adnp/Afdn/Agfg1/Ago1/Ago2/Agrn/Aimp1/Akt3/Alcam/Aldh1a1/Aldoa/Alpl/Anapc2/Ank3/Anxa2/Anxa3/Anxa6/Anxa7/Apc/Aplp1/Aplp2/Apoe/App/Arhgap35/Arhgdia/Arhgef2/Arpc2/Atg9a/Atl1/Atp2b2/Atp2b4/Atp6ap2/Atrn/Atrx/Atxn2/Baiap2/Bax/Bcan/Bmpr2/Bpnt2/Bsg/Bysl/C1qbp/C3/Cadm1/Calb1/Calr/Camk2a/Camk2b/Camsa…	499
GO:0001525	GO:0001525	angiogenesis	72/2323	550/28943	2.75e-05	3.31e-05	2.67e-06	Add1/Adgrb2/Adgrg1/Ago1/Ago2/Aimp1/Akt3/Anxa2/Anxa3/Atp2b4/Bsg/C3/Ccn3/Cdc42/Cdh13/Clic4/Ctnnb1/Cx3cl1/Dab2ip/Ddah1/Enpp2/Ephb2/Epn1/Flna/Fn1/Glul/Gna13/Gtf2i/Hgs/Hmgb1/Hs6st1/Itgb1/Jup/Mapk14/Mdk/Mecp2/Mfge8/Mia3/Mtdh/Myh9/Naa15/Naxe/Ncl/Nf1/Nras/Nrp1/Nrp2/Nrxn1/Nrxn3/Pdcd6/Pgk1/Pik3ca/Pkm/Plcg1/Plxnd1/Pofut1/Prkca/Pten/Ptk2/Ptn/Rhoa/Rhob/Robo1/Rock2/Rtn4/Sema4a/Srpk2/Thsd7a/Thy1/Tjp1/Wars1/Ywhaz	72
GO:0048513	GO:0048513	animal organ development	498/2323	3785/28943	1.41e-31	3.35e-31	2.7e-32	Aacs/Abi1/Abl2/Abr/Acadm/Acta1/Actb/Actl6a/Actl6b/Actn1/Acvr2a/Adam10/Add1/Add2/Adgrg1/Adgrl2/Adgrl3/Adrm1/Afdn/Afp/Agap2/Agrn/Aimp2/Akap9/Akt3/Aldh1a1/Alpl/Ampd2/Ank2/Anxa6/Ap1b1/Ap2a2/Ap2b1/Ap3d1/Apc/Aplp1/Aplp2/App/Aprt/Arcn1/Arf6/Arhgap35/Arhgef7/Arih2/Arl3/Armc6/Arrb1/Asah1/Asl/Atat1/Atg4b/Atg9a/Atp1a2/Atp1b2/Atp2b1/Atp2b2/Atp6ap1/Atraid/Atrn/Atrx/Atxn2/Bag6/Basp1/Bax/Bcan/Birc6/Bmp1/Bmpr2/B…	498
GO:0009887	GO:0009887	animal organ morphogenesis	121/2323	1144/28943	0.00107125	0.00125528	0.000101198	Abl2/Abr/Acvr2a/Afdn/Agrn/Akt3/Aldh1a1/Alpl/Anxa6/Apc/Atg9a/Atp2b2/Atrn/Bax/Bmpr2/Bpnt2/Calb1/Carm1/Cdc42/Cdh2/Cpe/Crkl/Ctnna2/Ctnnb1/Ctnnd1/Cul1/Cul3/Dag1/Dchs1/Egfr/Eif4a3/Ephb2/Erbb4/Exoc4/Ext1/Fam20c/Fbxw11/Fjx1/Fkbp1a/Flna/Fzd3/Gaa/Gak/Gja1/Glg1/Gnas/Gsk3a/Gsk3b/Hdac2/Htt/Igfbp5/Ilk/Insr/Itga6/Itpr1/Kif3a/Maged1/Map2k1/Mapk1/Mapk14/Mapk3/Mapk8ip3/Mdk/Met/Msn/Mtor/Myo5a/Naca/Nckap1/Nectin1/Ne…	121
GO:0006820	GO:0006820	anion transport	73/2323	500/28943	4.7e-07	5.96e-07	4.81e-08	Abat/Abcd3/Acsl4/Ahcyl1/Arg1/Arl6ip1/Arl6ip5/Cd47/Clcn6/Clic4/Dpysl2/Gabbr1/Gabra1/Gabrb3/Gabrg2/Gipc1/Gja1/Grin2b/Grm1/Grm2/Grm5/Hk1/Itgb1/Lrrc8a/Mapk9/Mif/Mpc2/Mtor/Nf1/Ntrk2/Pacc1/Pak1/Pcyox1/Pnpla8/Prkca/Prnp/Psap/Rab11b/Rab3gap1/Septin2/Sfxn5/Slc12a5/Slc12a9/Slc16a1/Slc1a2/Slc1a3/Slc1a4/Slc25a11/Slc25a12/Slc25a3/Slc25a4/Slc25a42/Slc27a1/Slc27a4/Slc2a1/Slc2a3/Slc32a1/Slc35b1/Slc3a2/Slc4a7/Slc…	73
GO:0051641	GO:0051641	cellular localization	792/2323	3452/28943	1.84e-192	8.43e-190	6.8e-191	Aacs/Aak1/Abat/Abcd3/Abce1/Abl2/Abr/Acaa2/Acap2/Acsl3/Acsl4/Actb/Actn4/Actr10/Actr2/Actr3/Adam10/Adam22/Adcy1/Afdn/Afm/Agap1/Agap2/Agap3/Agk/Agrn/Ahcyl1/Aifm1/Aip/Akap10/Akap9/Alb/Alyref/Amph/Ank2/Ank3/Ankfy1/Anp32a/Anxa2/Anxa3/Anxa5/Anxa6/Ap1b1/Ap1g1/Ap1m1/Ap1s1/Ap2a1/Ap2a2/Ap2b1/Ap2m1/Ap2s1/Ap3b2/Ap3d1/Ap3m2/Ap3s1/Apc/Apoe/App/Appl1/Arcn1/Arf3/Arf5/Arf6/Arfgef1/Arhgap1/Arhgap21/Arhgdia/Arhgef2/…	792
GO:0006915	GO:0006915	apoptotic process	336/2323	1969/28943	2.34e-42	8.09e-42	6.52e-43	Aamdc/Abl2/Abraxas2/Acaa2/Acot1/Actb/Actl6a/Actn4/Adam10/Adnp/Agap2/Agrn/Ahcyl1/Aifm1/Aimp1/Aimp2/Alb/Aldh1a1/Aldh2/Aldoc/Ank2/Anp32a/Anxa5/Anxa6/Apc/Apex1/Api5/Aplp1/Apoe/App/Araf/Arf6/Arhgef7/Arl6ip1/Arl6ip5/Arrb1/Asns/Atcay/Atox1/Atp2a2/Babam2/Bag6/Bax/Bin1/Birc6/Bmpr2/Bnip1/C1qbp/C3/Cadm1/Calm2/Camk1d/Camk2a/Camk2b/Capn2/Casp3/Cat/Cbl/Ccar1/Ccar2/Cdc42/Cdk1/Cdk4/Cdk5/Chl1/Ckmt1/Clu/Cntfr/Cops…	336
GO:0097190	GO:0097190	apoptotic signaling pathway	105/2323	626/28943	3.62e-13	5.33e-13	4.3e-14	Acaa2/Agap2/Aifm1/Aldh2/Anxa6/Arl6ip5/Bag6/Bax/Birc6/Camk2b/Casp3/Ccar2/Clu/Cth/Ctnna1/Ctnnb1/Cttn/Cx3cl1/Cycs/Dab2ip/Ddx3x/Ddx5/Dnaja1/Dnm1l/Eno1/Ero1a/Erp29/Fis1/Fyn/Gclc/Gnai2/Gnai3/Gsk3a/Gsk3b/Gstp1/Hdac2/Hint1/Hip1/Hmgb2/Hnrnpk/Hras/Htt/Hyou1/Itga6/Itm2c/Itpr1/Madd/Maged1/Map2k1/Mapk8/Mapk8ip1/Mapk9/Mapt/Mif/Mybbp1a/Ndufa13/Ndufs3/Nf1/Nono/Nrp1/Opa1/P4hb/Pak2/Pak5/Park7/Parp1/Pdia3/Pnp/Ppia/…	105
GO:0019438	GO:0019438	aromatic compound biosynthetic process	425/2323	3856/28943	1.05e-12	1.53e-12	1.23e-13	Aamdc/Abhd14b/Ablim1/Acat1/Acly/Acot7/Acsl4/Acsl6/Actb/Actl6a/Actl6b/Actn4/Actr2/Actr3/Acvr2a/Adcy1/Adcy2/Adk/Adnp/Adrm1/Adsl/Agap2/Ago1/Ago2/Agrn/Ak2/Ak3/Ak4/Ak5/Alad/Aldh2/Aldoa/Alyref/Ampd2/Anxa2/Anxa3/Ap3d1/Apex1/Apoe/App/Appl1/Aprt/Arhgef2/Arrb1/Asah1/Atic/Atp2b4/Atp5pb/Atrx/Basp1/Bin1/Bmpr2/Bud31/C1qbp/Cad/Calr/Camk1d/Camk2a/Camk4/Cand1/Carm1/Cask/Cat/Cbx3/Cc2d1a/Ccar1/Ccar2/Ccdc124/Cct2/Cc…	425
GO:0061564	GO:0061564	axon development	181/2323	540/28943	7.91e-66	4.76e-65	3.83e-66	Ablim1/Actb/Actbl2/Actr3/Adcy1/Adnp/Agrn/Alcam/Anapc2/Ank3/Apc/Aplp1/Aplp2/Apoe/App/Arhgap35/Atl1/Bmpr2/Bsg/Camsap2/Casp3/Cdh2/Cdk5/Cdkl5/Chl1/Clasp2/Cntn1/Cntn2/Cntnap2/Crmp1/Crtac1/Ctnna2/Cttn/Cyfip1/Dag1/Dbn1/Dbnl/Dcc/Dclk1/Dcx/Dip2b/Dnm2/Dock7/Dpysl2/Dpysl5/Dst/Efnb3/Eif2b2/Enah/Epb41l3/Epha4/Epha5/Ephb2/Evl/Ext1/Flna/Flot1/Fn1/Fstl4/Fzd3/Gap43/Gdi1/Grin1/Gsk3b/Hdac6/Hsp90aa1/Hsp90ab1/Ilk/Isl…	181
GO:0033036	GO:0033036	macromolecule localization	685/2323	2988/28943	7.11e-162	1.63e-159	1.31e-160	Aacs/Aak1/Abat/Abcd3/Abl2/Acat2/Acsl3/Acsl4/Acsl6/Actb/Actn4/Actr3/Adam10/Adam22/Afdn/Afm/Agap1/Agap3/Agk/Agrn/Ahcyl1/Aifm1/Aip/Akap10/Alyref/Ank2/Ank3/Anxa2/Anxa5/Ap1b1/Ap1g1/Ap1m1/Ap1s1/Ap2a1/Ap2a2/Ap2b1/Ap2m1/Ap2s1/Ap3b2/Ap3d1/Ap3m2/Ap3s1/Apc/Apoe/App/Appl1/Arcn1/Arf3/Arf5/Arf6/Arfgef1/Arhgap1/Arhgdia/Arl3/Arl6ip1/Arl6ip5/Arl8a/Arl8b/Arpc2/Arrb1/Aspscr1/Atad1/Atcay/Atg2b/Atg4b/Atg9a/Atp13a1/At…	685
GO:0044419	GO:0044419	biological process involved in interspecies interaction between organisms	199/2323	1878/28943	2.68e-05	3.24e-05	2.61e-06	Abr/Actr2/Actr3/Adgrl2/Adh5/Alyref/Anxa3/Ap1g1/Apoe/App/Appl1/Arg1/Arhgef2/Arl8b/Atg9a/Baiap2/Banf1/Bax/Bsg/C1qbp/C3/Cadm1/Ccdc92/Cd47/Cdc37/Cdc42/Cdk4/Cdk9/Cfl1/Chga/Chmp4b/Chmp6/Chmp7/Cnot7/Coro1a/Cotl1/Cps1/Crebbp/Crk/Ctsb/Ctsl/Cx3cl1/Cxadr/Cyrib/Dab2ip/Ddb1/Ddx1/Ddx17/Ddx39b/Ddx3x/Dhx15/Dhx36/Dhx9/Dnaja3/Ecsit/Endod1/Erbin/Evl/Exoc2/Exoc7/Exosc4/Ext1/Fbln1/Fn1/Fyn/G3bp1/G3bp2/Gapdh/Git1/Gpm6a…	199
GO:0008015	GO:0008015	blood circulation	83/2323	538/28943	6.45e-09	8.52e-09	6.87e-10	Abat/Abr/Add3/Adh5/Agrn/Akap9/Ank2/Apoe/App/Arhgap35/Arhgef12/Atp1a1/Atp1a2/Atp1a3/Atp1b1/Atp2a2/Atp2b1/Atp2b4/Atp6ap2/Bin1/Bmpr2/Cacna1e/Cacna2d1/Calm2/Cdc42/Chga/Coro2b/Cps1/Cx3cl1/Cxadr/Ddah1/Dnm1l/Ehd3/Ext1/Faah/Fermt2/Flna/G6pdx/Gaa/Gclc/Gja1/Glrx3/Gna11/Gna13/Gnao1/Gnaq/Gnas/Gpd1l/Grk2/Gsk3a/Gsn/Gucy1a1/Jup/Kcnma1/Map2k1/Mecp2/Met/Mtor/Myl1/Ncald/Nedd4l/Nisch/Nos1/Pebp1/Pik3ca/Plec/Prkca/Pt…	83
GO:0001568	GO:0001568	blood vessel development	98/2323	762/28943	2.34e-06	2.93e-06	2.36e-07	Add1/Adgrb2/Adgrg1/Ago1/Ago2/Aimp1/Akt3/Anxa2/Anxa3/Ap2b1/Apoe/Atp2b4/Bax/Bmpr2/Bsg/C3/Ccn3/Cdc42/Cdh13/Cdh2/Chm/Clic4/Crkl/Ctnnb1/Cx3cl1/Dab2ip/Dctn5/Ddah1/Dnm2/Enpp2/Ephb2/Epn1/Flna/Fn1/Gja1/Glul/Gna13/Gtf2i/Hectd1/Hgs/Hmgb1/Hs6st1/Itgb1/Jup/Lrp1/Map2k1/Mapk1/Mapk14/Mdk/Mecp2/Mfge8/Mia3/Mtdh/Myh10/Myh9/Naa15/Naxe/Ncl/Nedd4/Nf1/Nras/Nrp1/Nrp2/Nrxn1/Nrxn3/Nsdhl/Ntrk2/Pdcd6/Pgk1/Pik3ca/Pkm/Plcg1/P…	98
GO:0048514	GO:0048514	blood vessel morphogenesis	84/2323	663/28943	2.1e-05	2.55e-05	2.06e-06	Add1/Adgrb2/Adgrg1/Ago1/Ago2/Aimp1/Akt3/Anxa2/Anxa3/Apoe/Atp2b4/Bax/Bmpr2/Bsg/C3/Ccn3/Cdc42/Cdh13/Cdh2/Clic4/Ctnnb1/Cx3cl1/Dab2ip/Ddah1/Enpp2/Ephb2/Epn1/Flna/Fn1/Gja1/Glul/Gna13/Gtf2i/Hgs/Hmgb1/Hs6st1/Itgb1/Jup/Lrp1/Mapk14/Mdk/Mecp2/Mfge8/Mia3/Mtdh/Myh9/Naa15/Naxe/Ncl/Nedd4/Nf1/Nras/Nrp1/Nrp2/Nrxn1/Nrxn3/Ntrk2/Pdcd6/Pgk1/Pik3ca/Pkm/Plcg1/Plxnd1/Pofut1/Prkca/Pten/Ptk2/Ptn/Rap1a/Rapgef2/Rhoa/Rhob/R…	84
GO:0007420	GO:0007420	brain development	158/2323	692/28943	3.73e-34	9.64e-34	7.77e-35	Abl2/Abr/Adgrg1/Adgrl2/Adgrl3/Afdn/Akt3/Aplp1/Aplp2/App/Arcn1/Arhgap35/Atat1/Atp1a2/Atp1b2/Atp2b2/Atrn/Atrx/Atxn2/Bag6/Bax/Bcan/Cadm2/Cdh2/Cdk5/Celf1/Celsr2/Cers1/Chd5/Cntn1/Cntn2/Cntnap2/Coro1c/Crk/Crkl/Crtac1/Ctnna2/Ctnnb1/Cul5/Dab2ip/Dbi/Dclk1/Dcx/Diaph1/Dmxl2/Dock7/Dpysl2/Egfr/Elavl4/Eml1/Epha5/Ephb2/Erbb4/Ext1/Fabp7/Fbxw11/Flna/Fyn/Fzd3/Gabrb3/Gak/Git1/Git2/Gnaq/Grin1/Gsk3b/Hdac2/Hnrnpk/Hook…	158
GO:1901137	GO:1901137	carbohydrate derivative biosynthetic process	123/2323	611/28943	1e-21	1.89e-21	1.52e-22	Acat1/Acly/Acot7/Acsl4/Acsl6/Adcy1/Adcy2/Adk/Adsl/Ago2/Ak2/Ak3/Ak4/Akr1a1/Aldoa/Alg2/Ampd2/Ap2a1/Aprt/Arfgef1/Atic/Atp5pb/B3gat1/B3gat3/B4galnt1/Cad/Cltc/Cmas/Cmpk1/Coasy/Ctnnb1/Dad1/Dcakd/Ddost/Dip2a/Dlat/Dld/Eno1/Ext1/Extl2/Fam20b/Fut8/G6pdx/Gal3st3/Galnt16/Galnt2/Gart/Gcdh/Gfpt1/Gfus/Gk/Gmppb/Gmpr/Gmps/Gucy1a1/Gucy1b1/Guk1/Hexa/Hs6st1/Hs6st2/Hs6st3/Impdh2/Insr/Itm2b/Itm2c/Map2k1/Mgat5/Mogs/Mpc…	123
GO:1901135	GO:1901135	carbohydrate derivative metabolic process	214/2323	1041/28943	1.09e-38	3.23e-38	2.61e-39	Abhd6/Acaa2/Acaca/Acat1/Acly/Acot1/Acot7/Acsl3/Acsl4/Acsl6/Adcy1/Adcy2/Adk/Adsl/Ago2/Ahcy/Ak2/Ak3/Ak4/Ak5/Akr1a1/Aldh1a1/Aldh1a7/Aldoa/Aldoc/Alg2/Ampd2/Ap2a1/App/Aprt/Arfgef1/Arsb/Atic/Atp1a2/Atp1b1/Atp2b2/Atp5pb/Atp6v1a/Atp6v1b2/B3gat1/B3gat3/B4galnt1/Bax/Bpnt2/Cad/Cemip/Cltc/Cmas/Cmpk1/Coasy/Crot/Cs/Ctnnb1/Ctsl/Dad1/Dcakd/Ddost/Dip2a/Dlat/Dld/Dnm1l/Dpyd/Dpys/Ehhadh/Eno1/Eno2/Erp44/Ext1/Extl2/Fa…	214
GO:0005975	GO:0005975	carbohydrate metabolic process	113/2323	590/28943	2.49e-18	4.29e-18	3.46e-19	Acadm/Akr1a1/Aldh1a1/Aldh1a7/Aldoa/Aldoc/Ap2a1/App/B3gat1/B3gat3/Bpnt1/Bpnt2/Cltc/Cpt1a/Cs/Ddb1/Dlat/Eno1/Eno2/Epm2aip1/Ext1/Fabp5/Fam3c/Fuca1/G6pdx/Gaa/Ganab/Gapdh/Gclc/Gfpt1/Git1/Gk/Glb1/Glo1/Gm2a/Got1/Gpd1l/Gpd2/Gsk3a/Gsk3b/Gsto1/Gusb/H6pd/Hagh/Hexa/Hexb/Hk1/Hmgb1/Idh1/Idh2/Igfbp4/Impa1/Insr/Lancl1/Lancl2/Ldha/Ldhb/Man1b1/Man2a2/Mapk14/Mdh1/Mdh2/Mecp2/Mogs/Mtmr7/Mtor/Nans/Nisch/Nln/Ocrl/Ogdh/O…	113
GO:0019752	GO:0019752	carboxylic acid metabolic process	206/2323	942/28943	2.04e-41	6.65e-41	5.36e-42	Aacs/Aarsd1/Abat/Abcd3/Acaa1a/Acaa2/Acaca/Acad9/Acadl/Acadm/Acadvl/Acat1/Acat2/Acbd5/Acly/Aco1/Aco2/Acot1/Acot7/Acox1/Acsbg1/Acsf2/Acsl3/Acsl4/Acsl6/Adh5/Ahcy/Akr1a1/Aldh18a1/Aldh1a1/Aldh1l1/Aldh4a1/Aldh5a1/Aldh8a1/Aldoa/Aldoc/Apc/App/Arg1/Asah1/Asl/Asns/Asrgl1/Atcay/Atic/Atp2b4/Auh/Bcat1/Bhmt/Blmh/C3/Cad/Cps1/Cpt1a/Crot/Cs/Cth/Dbi/Dbt/Ddah1/Ddah2/Decr1/Decr2/Dlat/Dld/Dlst/Dpys/Echs1/Ehhadh/Eno1/…	206
GO:0009056	GO:0009056	catabolic process	555/2323	2490/28943	1.19e-121	4.18e-120	3.37e-121	Abat/Abcd3/Abhd12/Abhd4/Abhd6/Acaa1a/Acaa2/Acadl/Acadm/Acadvl/Acat1/Acat2/Acbd5/Acot7/Acox1/Adh5/Adrm1/Agap2/Agap3/Ago1/Ago2/Ahcy/Aifm1/Akr1a1/Alad/Aldh1a1/Aldh1a7/Aldh1l1/Aldh2/Aldh4a1/Aldh5a1/Aldoa/Aldoc/Anapc1/Anapc2/Anapc5/Anxa2/Anxa7/Apc/Apex1/Apoe/App/Araf/Arg1/Arih2/Arl8b/Armc8/Arrb1/Arsb/Asah1/Asrgl1/Ate1/Atg2b/Atg4b/Atg9a/Atp2a2/Atp2b4/Atp6v0a1/Atraid/Auh/Bag6/Bax/Bcat1/Blmh/Bpnt1/Bpnt2/…	555
GO:0055080	GO:0055080	cation homeostasis	112/2323	612/28943	1.12e-16	1.83e-16	1.47e-17	Aco1/Alpl/Ank2/Ank3/Anxa6/Anxa7/Ap3d1/Aplp2/Apoe/App/Atox1/Atp13a1/Atp1a1/Atp1a2/Atp1a3/Atp1b1/Atp1b2/Atp1b3/Atp2a2/Atp2b1/Atp2b2/Atp2b4/Atp6ap1/Atp6ap2/Atp6v0a1/Atp6v0d1/Atp6v1a/Atp6v1b2/Atp6v1g1/Bax/Calb1/Calm2/Ccdc47/Cemip/Chga/Clic4/Clstn1/Coro1a/Cul5/Cx3cl1/Dbi/Diaph1/Dmxl2/Ero1a/Ext1/Fech/Fis1/Fkbp1a/Flna/Fth1/Ftl1/Glrx3/Gnai2/Gnas/Grin1/Grin2b/Gstm7/Gsto1/Hexb/Hmox2/Hpx/Htt/Immt/Itpr1/Kcnm…	112
GO:0098655	GO:0098655	cation transmembrane transport	131/2323	810/28943	7.37e-15	1.14e-14	9.2e-16	Agrn/Akap9/Ank2/Ank3/App/Arg1/Atox1/Atp1a1/Atp1a2/Atp1a3/Atp1b1/Atp1b2/Atp1b3/Atp2a2/Atp2b1/Atp2b2/Atp2b4/Atp6ap1/Atp6v0a1/Atp6v0d1/Atp6v1a/Atp6v1b2/Atp6v1e1/Atp6v1g1/Atp6v1g2/Atp6v1h/Bax/Bin1/Cacna1e/Cacna2d1/Cacnb3/Calm2/Cdk5/Cemip/Cfl1/Coro1a/Cx3cl1/Dbi/Diaph1/Dlg4/Dnm2/Dpp10/Dpp6/Ehd3/Ephb2/Ero1a/Fhl1/Fkbp1a/Flna/Fyn/G6pdx/Gnb5/Gpd1l/Grin1/Grin2b/Gstm7/Gsto1/Hecw2/Homer1/Hpca/Hspa2/Htt/Itgb1/…	131
GO:0006812	GO:0006812	cation transport	188/2323	1175/28943	2.34e-20	4.19e-20	3.38e-21	Abat/Actb/Agrn/Ahcyl1/Akap9/Akt3/Ank2/Ank3/Anxa6/Ap3d1/App/Arg1/Arhgap1/Atox1/Atp13a1/Atp1a1/Atp1a2/Atp1a3/Atp1b1/Atp1b2/Atp1b3/Atp2a2/Atp2b1/Atp2b2/Atp2b4/Atp6ap1/Atp6v0a1/Atp6v0d1/Atp6v1a/Atp6v1b2/Atp6v1e1/Atp6v1g1/Atp6v1g2/Atp6v1h/Bax/Bin1/Cacna1e/Cacna2d1/Cacnb3/Calm2/Camk2a/Camk2b/Camk2g/Cask/Cdk5/Cemip/Cfl1/Cltc/Cntn1/Coro1a/Cpox/Ctnnb1/Cx3cl1/Dbi/Diaph1/Dlg4/Dnm1l/Dnm2/Dpp10/Dpp6/Ehd3/Ephb…	188
GO:0001775	GO:0001775	cell activation	125/2323	1282/28943	0.0131727	0.0145761	0.00117509	Abat/Abl2/Abr/Actb/Actl6a/Actl6b/Adam10/Adk/Adrm1/Anxa3/Ap1g1/Ap3d1/Apc/Apoe/App/Arg1/Bag6/Bax/Camk2b/Camk4/Casp3/Cd200/Cd47/Cd81/Chga/Clptm1/Clu/Coro1a/Csk/Ctnnb1/Ctsl/Cx3cl1/Cxadr/Cyrib/Ddost/Dmtn/Dnaja3/Efnb3/Ephb2/Evl/Fkbp1a/Flna/Flot2/Fn1/Fyn/Gclc/Git1/Gja1/Gna13/Gnas/Gsk3b/Gsn/Hectd1/Hmgb1/Hmgb3/Hsp90aa1/Hspd1/Hsph1/Igfbp2/Ighg1/Impdh2/Krt2/Lfng/Lrp1/Lyn/Mapk8ip1/Mdk/Mif/Mink1/Msn/Mtor/Myh9…	125
GO:0007155	GO:0007155	cell adhesion	253/2323	1482/28943	1.12e-31	2.69e-31	2.17e-32	Abat/Abl2/Actb/Actl6a/Actl6b/Actn1/Actn4/Adam10/Adam23/Add2/Adgrg1/Adgrl1/Adgrl3/Adk/Afdn/Alcam/Ank3/Ap3d1/Apc/Aplp1/App/Arg1/Arpc2/Astn1/Atp1b1/Atp1b2/Atrn/Bcan/Bsg/C1qbp/Cadm1/Cadm2/Cadm3/Cadm4/Calr/Camsap3/Cask/Casp3/Ccn3/Cd200/Cd47/Cd81/Cdc42/Cdh10/Cdh13/Cdh2/Cdk5/Celsr2/Cfl1/Chl1/Clasp1/Clasp2/Clstn1/Clstn2/Clstn3/Cntn1/Cntn2/Cntnap2/Cntnap4/Coro1a/Coro1c/Coro2b/Crk/Crkl/Cspg5/Ctnna1/Ctnna2/…	253
GO:0007049	GO:0007049	cell cycle	300/2323	1792/28943	4.68e-36	1.29e-35	1.04e-36	Abraxas2/Actb/Actl6a/Actl6b/Actr2/Actr3/Anapc1/Anapc2/Anapc5/Ank3/Apc/Apex1/App/Appl1/Arf6/Arhgef2/Arl3/Arl8a/Arl8b/Asns/Atp2b4/Atrx/Babam2/Bag6/Banf1/Bax/Bin1/Birc6/Brcc3/Bub3/Calm2/Calr/Camk2a/Camk2b/Camk2g/Casp3/Ccar1/Ccar2/Ccdc124/Cdc16/Cdc23/Cdc26/Cdc42/Cdk1/Cdk4/Cdk5/Cdk9/Celf1/Cfl1/Chmp4b/Chmp6/Chmp7/Cirbp/Ckap5/Clasp1/Clasp2/Cltc/Cops5/Crebbp/Csnk1a1/Csnk2a1/Csnk2a2/Ctbp1/Ctc1/Ctnnb1/Cul3…	300
GO:0044770	GO:0044770	cell cycle phase transition	94/2323	545/28943	1.22e-12	1.76e-12	1.42e-13	Actb/Actl6a/Actl6b/Anapc1/Anapc2/Anapc5/Apc/Apex1/App/Appl1/Atp2b4/Babam2/Brcc3/Bub3/Calm2/Camk2a/Camk2b/Camk2g/Ccar2/Cdc16/Cdc23/Cdc26/Cdk1/Cdk4/Cdk5/Chmp4b/Chmp7/Cirbp/Clasp1/Clasp2/Crebbp/Ctc1/Cul3/Cul4a/Cul4b/Ddb1/Ddx39b/Ddx3x/Dync1li1/Egfr/Eif4e/Eif4g1/Eps8/Fhl1/Gigyf2/Hecw2/Hspa2/Itgb1/Klhl22/Lmnb1/Macroh2a1/Mapk14/Mecp2/Mta3/Nasp/Nes/Npm1/Pcid2/Phb2/Plcb1/Ppp2ca/Ppp2r5c/Ppp3ca/Prpf19/Psme1…	94
GO:0022402	GO:0022402	cell cycle process	220/2323	1216/28943	3.61e-31	8.54e-31	6.89e-32	Abraxas2/Actb/Actl6a/Actl6b/Actr2/Actr3/Anapc1/Anapc2/Anapc5/Ank3/Apc/Apex1/App/Appl1/Arhgef2/Arl3/Atp2b4/Atrx/Babam2/Bag6/Banf1/Bin1/Birc6/Brcc3/Bub3/Calm2/Calr/Camk2a/Camk2b/Camk2g/Ccar2/Cdc16/Cdc23/Cdc26/Cdc42/Cdk1/Cdk4/Cdk5/Cfl1/Chmp4b/Chmp6/Chmp7/Cirbp/Ckap5/Clasp1/Clasp2/Cltc/Crebbp/Csnk2a1/Csnk2a2/Ctc1/Ctnnb1/Cul3/Cul4a/Cul4b/Dab2ip/Dctn1/Dctn2/Dctn3/Ddb1/Ddx39b/Ddx3x/Drg1/Dstn/Dync1h1/Dyn…	220
GO:0008219	GO:0008219	cell death	391/2323	2216/28943	1.61e-53	7.67e-53	6.18e-54	Aamdc/Abl2/Abraxas2/Acaa2/Acot1/Acp2/Actb/Actl6a/Actn4/Adam10/Adnp/Agap2/Agrn/Ahcyl1/Aifm1/Aimp1/Aimp2/Alb/Aldh1a1/Aldh2/Aldoc/Ank2/Anp32a/Anxa5/Anxa6/Ap2b1/Apc/Apex1/Api5/Aplp1/Apoe/App/Araf/Arf6/Arhgef7/Arl6ip1/Arl6ip5/Arrb1/Asah1/Asns/Atcay/Atg9a/Atox1/Atp2a2/Atp6ap1/Babam2/Bag6/Bax/Bin1/Birc6/Bmpr2/Bnip1/C1qbp/C3/Cacybp/Cadm1/Calm2/Camk1d/Camk2a/Camk2b/Capn2/Casp3/Cat/Cbl/Ccar1/Ccar2/Ccn3/Cd2…	391
GO:0048468	GO:0048468	cell development	507/2323	2484/28943	1.36e-94	1.48e-93	1.2e-94	Abi1/Abl2/Ablim1/Acsl4/Acsl6/Acta1/Actb/Actbl2/Actl6b/Actn1/Actn4/Actr2/Actr3/Adam10/Adam22/Adcy1/Add1/Adnp/Adrm1/Afdn/Agfg1/Agrn/Akap9/Alcam/Ampd2/Anapc2/Ank2/Ank3/Anxa2/Anxa6/Ap2a1/Apc/Aplp1/Aplp2/Apoe/App/Arf6/Arfgef1/Arhgap35/Arhgef2/Arih2/Arl3/Arpc2/Arsb/Atcay/Atl1/Atp1b2/Atp2a2/Atp2b2/Atp6ap1/Atrn/Atrx/Atxn10/Atxn2/Baiap2/Bax/Bcan/Bin1/Bmpr2/Bpnt2/Bsg/C1qbp/C3/Calr/Camk1d/Camk2a/Camk2b/Camk…	507
GO:0030154	GO:0030154	cell differentiation	707/2323	4585/28943	2.99e-76	2.24e-75	1.81e-76	Aamdc/Abi1/Abl2/Ablim1/Acadm/Acsl3/Acsl4/Acsl6/Acta1/Actb/Actbl2/Actl6a/Actl6b/Actn1/Actn4/Actr2/Actr3/Acvr2a/Adam10/Adam22/Adcy1/Add1/Adgrg1/Adgrl3/Adnp/Adrm1/Afdn/Agfg1/Ago2/Agrn/Aimp2/Akap9/Alcam/Ampd2/Anapc2/Ank2/Ank3/Anxa2/Anxa6/Anxa7/Ap1g1/Ap1m1/Ap2a1/Ap2a2/Ap3d1/Apc/Aplp1/Aplp2/Apoe/App/Arf6/Arfgef1/Arhgap35/Arhgef2/Arhgef7/Arih2/Arl3/Armc6/Arpc2/Arsb/Asah1/Astn1/Atat1/Atcay/Atl1/Atp1b2/At…	707
GO:0051301	GO:0051301	cell division	122/2323	641/28943	1.83e-19	3.22e-19	2.6e-20	Abraxas2/Actr2/Actr3/Anapc1/Anapc2/Anapc5/Ank3/Apc/Arf6/Arhgef2/Arl3/Arl8a/Arl8b/Babam2/Birc6/Brcc3/Bub3/Calm2/Cat/Ccdc124/Cdc16/Cdc23/Cdc26/Cdc42/Cdk1/Cdk4/Cdk5/Cfl1/Chmp4b/Chmp6/Chmp7/Ckap5/Clasp1/Clasp2/Cltc/Csnk1a1/Cul3/Dctn1/Dctn3/Dock7/Dstn/Dync1h1/Dync1li1/Eml4/Ensa/Epb41l2/Exoc1/Exoc2/Exoc3/Exoc4/Exoc5/Exoc7/Exoc8/Ext1/Fsd1/Fubp1/Gipc1/Git1/Gnai1/Gnai2/Gnai3/Hnrnpu/Ist1/Kif2a/Kif3b/Klhl22…	122
GO:0016049	GO:0016049	cell growth	149/2323	544/28943	4.59e-42	1.54e-41	1.24e-42	Acsl4/Actr3/Adam10/Adnp/Afdn/Anapc2/Apoe/App/Arih2/Bcan/Bmpr2/Cadm1/Ccar2/Ccn3/Cd81/Cdc42/Cdk5/Cdkl5/Cdkn2aip/Cfl1/Cirbp/Clasp2/Clstn1/Clstn3/Cpne1/Crk/Crkl/Csnk2a1/Cth/Ctnnb1/Cttn/Cyfip1/Cyfip2/Dab2ip/Dbn1/Dbnl/Dclk1/Dcun1d5/Dcx/Ddx39b/Ddx3x/Dip2b/Dnajb2/Dnm2/Dpysl2/Egfr/Eif2b2/Eif4g1/Eif4g2/Eno1/Epb41l3/Exosc4/Ext1/Fdps/Fhl1/Fn1/Fstl4/Fubp1/G6pdx/Gdi1/Gja1/Gsk3a/Gsk3b/Hdac6/Hdgfl2/Hnrnpk/Hsp90a…	149
GO:0034330	GO:0034330	cell junction organization	258/2323	773/28943	7.85e-94	8.15e-93	6.57e-94	Abl2/Actb/Actn1/Actn4/Actr2/Actr3/Adam10/Add1/Add2/Adgrb2/Adgrl1/Adgrl2/Adgrl3/Adnp/Afdn/Agrn/Anapc2/Ank3/Apoe/App/Arf6/Arhgap39/Arhgef7/Atp2b2/Baiap2/Bcan/Bsn/C3/Cacnb3/Cadm1/Camk2b/Camkv/Camsap3/Capza1/Cask/Cdc42/Cdh10/Cdh2/Cdk5/Cdkl5/Cfl1/Chd4/Chmp4b/Ckap5/Clasp1/Clasp2/Clstn1/Clstn2/Clstn3/Cnksr2/Cntn2/Cntnap2/Cntnap4/Coro1c/Coro2b/Crkl/Csk/Ctnna1/Ctnna2/Ctnnb1/Ctnnd1/Ctnnd2/Cttn/Cttnbp2/Cxad…	258
GO:0016477	GO:0016477	cell migration	304/2323	1595/28943	4.58e-48	1.92e-47	1.55e-48	Abhd6/Abl2/Abr/Actn4/Actr3/Adam10/Add2/Adgrg1/Adgrl3/Afdn/Ago2/Aimp1/Akt3/Aldoa/Anxa3/Anxa6/Apc/Apex1/Apoe/App/Appl1/Arf6/Arhgap35/Arhgdia/Arhgef2/Arhgef7/Arpc2/Arpc5l/Arsb/Astn1/Atp1b2/Atp2b4/Atp8a1/Atrn/Avl9/Bax/Bmpr2/Bsg/C1qbp/Cadm1/Calr/Camk1d/Camk2a/Camk2b/Camsap3/Cap1/Ccar1/Ccdc88a/Ccn3/Cd200/Cd47/Cd81/Cdc42/Cdc42bpa/Cdc42bpb/Cdh13/Cdh2/Cdk5/Cdkl5/Celsr2/Cemip/Cfl1/Chga/Chl1/Clasp1/Clasp2/C…	304
GO:0000902	GO:0000902	cell morphogenesis	327/2323	1145/28943	9.71e-99	1.34e-97	1.08e-98	Abi1/Abl2/Ablim1/Actb/Actbl2/Actn1/Actn4/Actr2/Actr3/Adam10/Adcy1/Add1/Adnp/Afdn/Agrn/Alcam/Aldoa/Anapc2/Ank3/Anxa7/Apc/Aplp1/Aplp2/Apoe/App/Arhgap35/Arhgdia/Arhgef2/Arpc2/Atl1/Atp2b2/Atrn/Atxn2/Baiap2/Bcan/Bmpr2/Bsg/C1qbp/Cadm1/Calr/Camk2a/Camk2b/Camsap1/Cap1/Cap2/Capzb/Cask/Cdc42/Cdh10/Cdh2/Cdk5/Cdkl5/Celsr2/Cfl1/Chl1/Clasp2/Clic4/Clu/Cntn1/Cntn2/Cntnap2/Coch/Coro1a/Coro1b/Coro1c/Cpne1/Crk/Crkl…	327
GO:0000904	GO:0000904	cell morphogenesis involved in differentiation	258/2323	835/28943	1.87e-85	1.82e-84	1.47e-85	Abi1/Abl2/Ablim1/Actb/Actbl2/Actn1/Actn4/Actr2/Actr3/Adam10/Adcy1/Adnp/Afdn/Agrn/Alcam/Anapc2/Ank3/Apc/Aplp1/Aplp2/Apoe/App/Arhgap35/Arpc2/Atl1/Atp2b2/Atrn/Baiap2/Bmpr2/Bsg/C1qbp/Calr/Camk2a/Camk2b/Cask/Cdc42/Cdh2/Cdk5/Cdkl5/Celsr2/Cfl1/Chl1/Clasp2/Clic4/Cntn1/Cntn2/Cntnap2/Coro1c/Crk/Crkl/Crmp1/Cspg5/Ctnna2/Ctnnb1/Ctnnd2/Cttn/Cul3/Cyfip1/Dag1/Dbn1/Dbnl/Dcc/Dclk1/Dcx/Dhx36/Dip2a/Dip2b/Dlg4/Dmtn/D…	258
GO:0048667	GO:0048667	cell morphogenesis involved in neuron differentiation	227/2323	663/28943	7.93e-85	7.39e-84	5.96e-85	Abi1/Abl2/Ablim1/Actb/Actbl2/Actr2/Actr3/Adam10/Adcy1/Adnp/Afdn/Agrn/Alcam/Anapc2/Ank3/Apc/Aplp1/Aplp2/Apoe/App/Arhgap35/Atl1/Atp2b2/Baiap2/Bmpr2/Bsg/Camk2a/Camk2b/Cask/Cdc42/Cdh2/Cdk5/Cdkl5/Celsr2/Cfl1/Chl1/Clasp2/Cntn1/Cntn2/Cntnap2/Crmp1/Ctnna2/Ctnnd2/Cttn/Cyfip1/Dag1/Dbn1/Dbnl/Dcc/Dclk1/Dcx/Dhx36/Dip2a/Dip2b/Dlg4/Dnm1l/Dnm2/Dnm3/Dock7/Dpysl2/Dpysl5/Dst/Efnb3/Eif2b2/Elavl4/Enah/Epha4/Epha5/Eph…	227
GO:0048870	GO:0048870	cell motility	314/2323	1792/28943	7.77e-42	2.58e-41	2.08e-42	Abhd6/Abl2/Abr/Actb/Actbl2/Actn4/Actr3/Adam10/Add2/Adgrg1/Adgrl3/Afdn/Ago2/Aimp1/Akt3/Aldoa/Anxa3/Anxa5/Anxa6/Apc/Apex1/Apoe/App/Appl1/Arf6/Arhgap35/Arhgdia/Arhgef2/Arhgef7/Arpc2/Arpc5l/Arsb/Astn1/Atp1b2/Atp2b4/Atp8a1/Atrn/Avl9/Bax/Bmpr2/Bsg/C1qbp/Cacna1e/Cadm1/Cadm4/Calr/Camk1d/Camk2a/Camk2b/Camsap3/Cap1/Ccar1/Ccdc88a/Ccn3/Cd200/Cd47/Cd81/Cdc42/Cdc42bpa/Cdc42bpb/Cdh13/Cdh2/Cdk5/Cdkl5/Celsr2/Cemi…	314
GO:0032990	GO:0032990	cell part morphogenesis	262/2323	758/28943	2.68e-99	3.83e-98	3.09e-99	Abi1/Abl2/Ablim1/Actb/Actbl2/Actr2/Actr3/Adam10/Adcy1/Adnp/Afdn/Agrn/Alcam/Anapc2/Ank3/Apc/Aplp1/Aplp2/Apoe/App/Arhgap35/Atl1/Atxn2/Baiap2/Bax/Bcan/Bmpr2/Bsg/Camk2a/Camk2b/Cask/Cdc42/Cdh2/Cdk5/Cdkl5/Celsr2/Cfl1/Chl1/Clasp2/Clu/Cntn1/Cntn2/Cntnap2/Coro1b/Coro1c/Cpne1/Crmp1/Cspg5/Ctnna2/Ctnnb1/Ctnnd2/Cttn/Cyfip1/Cyfip2/Dab2ip/Dag1/Dbn1/Dbnl/Dcc/Dclk1/Dcx/Dhx36/Dip2a/Dip2b/Dlg4/Dnm1l/Dnm2/Dnm3/Dock7…	262
GO:0008283	GO:0008283	cell population proliferation	276/2323	2130/28943	3.27e-16	5.28e-16	4.26e-17	Acsl6/Actb/Actl6a/Actl6b/Acvr2a/Adam10/Adgrg1/Adk/Afdn/Agap2/Aimp1/Aimp2/Akt3/Anxa2/Anxa7/Apc/Apoe/App/Arg1/Arhgef2/Arih2/Arrb1/Atraid/Bax/Birc6/Bmpr2/Bysl/Cadm4/Calr/Carm1/Cask/Casp3/Ccar1/Ccdc88a/Ccn3/Cd200/Cd47/Cd81/Cdc42/Cdh13/Cdh2/Cdk1/Cdk4/Celf1/Chd5/Clu/Cnbp/Cnot7/Cntfr/Cntnap2/Cntnap4/Cops2/Coro1a/Crebbp/Crk/Crkl/Csk/Csnk2a1/Cst3/Ctc1/Cth/Ctnna1/Ctnnb1/Ctsl/Cul1/Cul4a/Cx3cl1/Cxadr/Dab2ip/…	276
GO:0030031	GO:0030031	cell projection assembly	96/2323	577/28943	6.02e-12	8.46e-12	6.82e-13	Abl2/Ablim1/Actr2/Actr3/Agrn/Apc/Arf6/Arhgap35/Arhgef7/Arl3/Arpc2/Atp6v1d/Atxn10/Capzb/Ccdc88a/Cdc42/Cdh13/Cdkl5/Celsr2/Cfl1/Coro1c/Cttn/Cyfip1/Dbn1/Dbnl/Dctn1/Dcx/Dmtn/Dnm2/Dnm3/Dpysl3/Ehd1/Ehd3/Ephb2/Eps8/Evl/Exoc5/Ezr/Flna/Fscn1/Fxr1/Gap43/Gdi2/Gpm6a/Gsk3b/Gsn/Hras/Htt/Itga6/Itgb1/Kif3a/Kif3b/Map4/Mapre1/Mark4/Mtor/Myh10/Nckap1/Nrp1/Nrxn1/Ocrl/Palm/Pcm1/Pfn1/Pfn2/Ppp1r9b/Prdx6/Ptpn23/Rab23/Rab…	96
GO:0048858	GO:0048858	cell projection morphogenesis	258/2323	735/28943	1.72e-99	2.54e-98	2.05e-99	Abi1/Abl2/Ablim1/Actb/Actbl2/Actr2/Actr3/Adam10/Adcy1/Adnp/Afdn/Agrn/Alcam/Anapc2/Ank3/Apc/Aplp1/Aplp2/Apoe/App/Arhgap35/Atl1/Atxn2/Baiap2/Bcan/Bmpr2/Bsg/Camk2a/Camk2b/Cask/Cdc42/Cdh2/Cdk5/Cdkl5/Celsr2/Cfl1/Chl1/Clasp2/Clu/Cntn1/Cntn2/Cntnap2/Coro1b/Coro1c/Cpne1/Crmp1/Cspg5/Ctnna2/Ctnnb1/Ctnnd2/Cttn/Cyfip1/Cyfip2/Dab2ip/Dag1/Dbn1/Dbnl/Dcc/Dclk1/Dcx/Dhx36/Dip2a/Dip2b/Dlg4/Dnm1l/Dnm2/Dnm3/Dock7/Dpy…	258
GO:0030030	GO:0030030	cell projection organization	416/2323	1694/28943	4.13e-103	6.5e-102	5.24e-103	Abi1/Abl2/Ablim1/Acsl4/Acsl6/Actb/Actbl2/Actl6b/Actr2/Actr3/Adam10/Adcy1/Adnp/Afdn/Agrn/Alcam/Anapc2/Ank3/Ap2a1/Apc/Aplp1/Aplp2/Apoe/App/Arf6/Arfgef1/Arhgap35/Arhgef7/Arl3/Arpc2/Arsb/Atcay/Atl1/Atp1a3/Atp1b2/Atp2b2/Atp6v0d1/Atp6v1d/Atxn10/Atxn2/Baiap2/Bcan/Bmpr2/Bsg/Camk1d/Camk2a/Camk2b/Camk2g/Camsap1/Camsap2/Camsap3/Capzb/Carm1/Cask/Casp3/Ccdc88a/Cdc42/Cdh13/Cdh2/Cdk5/Cdkl5/Celsr2/Cfl1/Chl1/Ckap…	416
GO:0070727	GO:0070727	cellular macromolecule localization	620/2323	2539/28943	7.09e-159	1.08e-156	8.71e-158	Aacs/Aak1/Abat/Abl2/Acsl3/Acsl4/Actb/Actn4/Actr3/Adam10/Adam22/Afdn/Afm/Agap1/Agap3/Agk/Agrn/Ahcyl1/Aifm1/Aip/Akap10/Ank2/Ank3/Anxa2/Anxa5/Ap1b1/Ap1g1/Ap1m1/Ap1s1/Ap2a1/Ap2a2/Ap2b1/Ap2m1/Ap2s1/Ap3b2/Ap3d1/Ap3m2/Ap3s1/Apc/Apoe/App/Appl1/Arcn1/Arf3/Arf5/Arf6/Arfgef1/Arhgap1/Arhgdia/Arl3/Arl6ip1/Arl6ip5/Arl8a/Arl8b/Arpc2/Arrb1/Aspscr1/Atad1/Atcay/Atg4b/Atg9a/Atp13a1/Atp1b1/Atp1b3/Atp2b4/Atp6ap1/Atp6…	620
GO:1905114	GO:1905114	cell surface receptor signaling pathway involved in cell-cell signaling	105/2323	552/28943	6.61e-17	1.09e-16	8.76e-18	Abat/Abl2/Afdn/Amer2/Apc/Apoe/App/Atp6ap2/Baiap2/C3/Cacnb3/Ccar2/Cdh2/Cdk5/Celsr2/Ckap5/Cntnap2/Cpe/Csnk1a1/Csnk1e/Csnk2a1/Csnk2a2/Csnk2b/Ctnnb1/Ctnnd1/Ctnnd2/Cul3/Cx3cl1/Dab2ip/Dbn1/Ddb1/Ddx3x/Dlg4/Egfr/Eif4a3/Ext1/Fbxw11/Fermt2/Fzd3/G3bp1/Gabrb3/Gnaq/Gpc4/Gprc5b/Grin1/Grin2b/Grk2/Gsk3a/Gsk3b/Hdac2/Ilk/Jup/Lrp1/Macf1/Mapk14/Mark1/Mark2/Mdk/Mecp2/Mesd/Met/Mpp2/Ndrg2/Nlgn2/Nlgn3/Nrxn1/Pclo/Pfdn5/P…	105
GO:0098609	GO:0098609	cell-cell adhesion	151/2323	878/28943	1.96e-19	3.44e-19	2.77e-20	Abat/Abl2/Actb/Actl6a/Actl6b/Add2/Adgrl1/Adgrl3/Adk/Afdn/Alcam/Ank3/Ap3d1/Arg1/Astn1/Atp1b2/Bsg/Cadm1/Cadm2/Cadm3/Cadm4/Camsap3/Casp3/Ccn3/Cd200/Cd47/Cd81/Cdc42/Cdh10/Cdh13/Cdh2/Celsr2/Clstn1/Clstn2/Clstn3/Cntn1/Cntn2/Coro1a/Ctnna1/Ctnna2/Ctnnb1/Ctnnd1/Ctnnd2/Cx3cl1/Cxadr/Cyfip2/Cyrib/Dcc/Dchs1/Dlg2/Dlg3/Dlg4/Dmtn/Dnaja3/Efnb3/Egfr/Ext1/Flot1/Flot2/Fn1/Gnas/Gpc4/Gstp1/Hmgb1/Hsp90aa1/Hspd1/Hsph1/I…	151
GO:0008104	GO:0008104	protein localization	618/2323	2533/28943	4.33e-158	4.95e-156	3.99e-157	Aacs/Aak1/Abat/Abl2/Acsl3/Acsl4/Actb/Actn4/Actr3/Adam10/Adam22/Afdn/Afm/Agap1/Agap3/Agk/Agrn/Ahcyl1/Aifm1/Aip/Akap10/Ank2/Ank3/Anxa2/Anxa5/Ap1b1/Ap1g1/Ap1m1/Ap1s1/Ap2a1/Ap2a2/Ap2b1/Ap2m1/Ap2s1/Ap3b2/Ap3d1/Ap3m2/Ap3s1/Apc/Apoe/App/Appl1/Arcn1/Arf3/Arf5/Arf6/Arfgef1/Arhgap1/Arhgdia/Arl3/Arl6ip1/Arl6ip5/Arl8a/Arl8b/Arpc2/Arrb1/Aspscr1/Atad1/Atcay/Atg4b/Atg9a/Atp13a1/Atp1b1/Atp1b3/Atp2b4/Atp6ap1/Atp6…	618
GO:0043603	GO:0043603	cellular amide metabolic process	324/2323	1166/28943	2.76e-94	2.94e-93	2.37e-94	Aarsd1/Abce1/Abcf1/Abhd4/Acaa2/Acaca/Acat1/Acly/Aco1/Acot1/Acot7/Acsl3/Acsl4/Acsl6/Adam10/Agk/Ago1/Ago2/Aimp1/Aimp2/Aldh1l1/Apeh/Aplp1/Apoe/App/Arg1/Arl6ip5/Asah1/Asl/Atp6ap2/B4galnt1/Bin1/Bzw1/Bzw2/C1qbp/Calr/Casp3/Cdk4/Celf1/Cers1/Cirbp/Ckap5/Clu/Cnbp/Cnot1/Cnot10/Cnot7/Cnot9/Cpd/Cpe/Cpeb4/Cps1/Cs/Csde1/Cth/Cyfip1/Dcps/Ddx39b/Ddx3x/Ddx6/Dhx29/Dhx36/Dhx9/Dip2a/Dlat/Dld/Drg1/Drg2/Dus3l/Eef1a1/Eef…	324
GO:0044248	GO:0044248	cellular catabolic process	469/2323	2012/28943	1.98e-108	3.77e-107	3.04e-108	Abat/Abcd3/Abhd12/Abhd6/Acaa1a/Acaa2/Acadl/Acadm/Acadvl/Acat1/Acat2/Acbd5/Acot7/Acox1/Adh5/Adrm1/Agap3/Ago1/Ago2/Ahcy/Aifm1/Akr1a1/Aldh1l1/Aldh2/Aldh4a1/Aldh5a1/Anapc1/Anapc2/Anapc5/Anxa2/Anxa7/Apc/Apex1/Apoe/App/Araf/Arg1/Arih2/Arl8b/Armc8/Arrb1/Arsb/Asah1/Asrgl1/Ate1/Atg2b/Atg4b/Atg9a/Atp2a2/Atp2b4/Atp6v0a1/Auh/Bag6/Bax/Bcat1/Blmh/Calr/Canx/Casp3/Cat/Cbl/Cbr1/Cbr3/Ccar2/Ccdc47/Cdc16/Cdc23/Cdc26…	469
GO:0055082	GO:0055082	cellular chemical homeostasis	134/2323	694/28943	7.54e-22	1.42e-21	1.15e-22	Aacs/Aco1/Ank2/Anxa6/Anxa7/Ap3d1/Aplp2/Apoe/App/Arrb1/Atox1/Atp13a1/Atp1a1/Atp1a2/Atp1a3/Atp1b1/Atp1b2/Atp1b3/Atp2a2/Atp2b1/Atp2b2/Atp2b4/Atp6ap1/Atp6ap2/Atp6v0a1/Atp6v0d1/Atp6v1a/Atp6v1b2/Atp6v1g1/Bax/C2cd2l/Cacna1e/Calb1/Calm2/Ccdc47/Cemip/Chga/Ckb/Clic4/Clstn1/Coro1a/Cul5/Cx3cl1/Dbi/Diaph1/Dmxl2/Epha5/Ero1a/Fis1/Fkbp1a/Flna/Fth1/Ftl1/Glrx3/Grin1/Grin2b/Grk2/Gstm7/Gsto1/Hcfc1/Hexb/Hk1/Hpx/Htt/I…	134
GO:0051234	GO:0051234	establishment of localization	874/2323	4761/28943	3.04e-147	2.32e-145	1.87e-146	Aacs/Aak1/Abat/Abcd3/Abce1/Abl2/Abr/Acaa2/Acap2/Acat2/Aco1/Acsl3/Acsl4/Acsl6/Actb/Actn4/Actr10/Actr2/Actr3/Acvr2a/Adam10/Adcy1/Add1/Add2/Afdn/Afm/Afp/Agap1/Agap2/Agap3/Agk/Agrn/Ahcyl1/Aifm1/Aimp1/Aip/Akap9/Akt3/Alb/Alyref/Amph/Ank2/Ank3/Ankfy1/Anp32a/Anxa2/Anxa3/Anxa5/Anxa6/Ap1b1/Ap1g1/Ap1m1/Ap1s1/Ap2a1/Ap2a2/Ap2b1/Ap2m1/Ap2s1/Ap3b2/Ap3d1/Ap3m2/Ap3s1/Aplp1/Apoe/App/Appl1/Aprt/Arcn1/Arf3/Arf5/Arf6…	874
GO:0006810	GO:0006810	transport	851/2323	4598/28943	1.13e-144	7.36e-143	5.93e-144	Aacs/Aak1/Abat/Abcd3/Abce1/Abl2/Abr/Acaa2/Acap2/Acat2/Aco1/Acsl3/Acsl4/Acsl6/Actb/Actn4/Actr10/Actr2/Actr3/Acvr2a/Adam10/Adcy1/Add1/Add2/Afm/Afp/Agap1/Agap2/Agap3/Agk/Agrn/Ahcyl1/Aifm1/Aimp1/Aip/Akap9/Akt3/Alb/Alyref/Amph/Ank2/Ank3/Ankfy1/Anp32a/Anxa2/Anxa3/Anxa5/Anxa6/Ap1b1/Ap1g1/Ap1m1/Ap1s1/Ap2a1/Ap2a2/Ap2b1/Ap2m1/Ap2s1/Ap3b2/Ap3d1/Ap3m2/Ap3s1/Aplp1/Apoe/App/Appl1/Aprt/Arcn1/Arf3/Arf5/Arf6/Arfg…	851
GO:0032989	GO:0032989	cellular component morphogenesis	275/2323	861/28943	4.78e-95	5.32e-94	4.29e-95	Abi1/Abl2/Ablim1/Acta1/Actb/Actbl2/Actr2/Actr3/Adam10/Adcy1/Adnp/Afdn/Agfg1/Agrn/Alcam/Anapc2/Ank3/Apc/Aplp1/Aplp2/Apoe/App/Arhgap35/Atl1/Atxn2/Baiap2/Bax/Bcan/Bmpr2/Bsg/Camk2a/Camk2b/Cask/Cdc42/Cdh2/Cdk5/Cdkl5/Celsr2/Cfl1/Cfl2/Chl1/Ckap5/Clasp1/Clasp2/Clu/Cntn1/Cntn2/Cntnap2/Coro1b/Coro1c/Cpne1/Crmp1/Cspg5/Ctnna2/Ctnnb1/Ctnnd2/Cttn/Cyfip1/Cyfip2/Dab2ip/Dag1/Dbn1/Dbnl/Dcc/Dclk1/Dcx/Dhx36/Dip2a/Di…	275
GO:0048869	GO:0048869	cellular developmental process	711/2323	4608/28943	6.67e-77	5.26e-76	4.24e-77	Aamdc/Abi1/Abl2/Ablim1/Acadm/Acsl3/Acsl4/Acsl6/Acta1/Actb/Actbl2/Actl6a/Actl6b/Actn1/Actn4/Actr2/Actr3/Acvr2a/Adam10/Adam22/Adcy1/Add1/Adgrg1/Adgrl3/Adnp/Adrm1/Afdn/Agfg1/Ago2/Agrn/Aimp2/Akap9/Alcam/Ampd2/Anapc2/Ank2/Ank3/Anxa2/Anxa6/Anxa7/Ap1g1/Ap1m1/Ap2a1/Ap2a2/Ap3d1/Apc/Aplp1/Aplp2/Apoe/App/Arf6/Arfgef1/Arhgap35/Arhgef2/Arhgef7/Arih2/Arl3/Armc6/Arpc2/Arsb/Asah1/Astn1/Atat1/Atcay/Atl1/Atp1b2/At…	711
GO:0019725	GO:0019725	cellular homeostasis	164/2323	791/28943	3.51e-30	8.02e-30	6.47e-31	Aacs/Aco1/Add1/Aldoa/Alpl/Ank2/Anxa6/Anxa7/Ap3d1/Apc/Apex1/Aplp2/Apoe/App/Arrb1/Atox1/Atp13a1/Atp1a1/Atp1a2/Atp1a3/Atp1b1/Atp1b2/Atp1b3/Atp2a2/Atp2b1/Atp2b2/Atp2b4/Atp6ap1/Atp6ap2/Atp6v0a1/Atp6v0d1/Atp6v1a/Atp6v1b2/Atp6v1g1/Bax/C2cd2l/Cacna1e/Calb1/Calm2/Ccdc47/Cemip/Cfl2/Chga/Ckb/Clic4/Clstn1/Coro1a/Cul5/Cx3cl1/Dbi/Dctn1/Diaph1/Dld/Dmxl2/Epha5/Ero1a/Fis1/Fkbp1a/Flna/Fth1/Ftl1/Gaa/Gclc/Git1/Glrx3…	164
GO:0006873	GO:0006873	cellular ion homeostasis	103/2323	517/28943	4.67e-18	7.97e-18	6.43e-19	Aco1/Ank2/Anxa6/Anxa7/Ap3d1/Aplp2/Apoe/App/Atox1/Atp13a1/Atp1a1/Atp1a2/Atp1a3/Atp1b1/Atp1b2/Atp1b3/Atp2a2/Atp2b1/Atp2b2/Atp2b4/Atp6ap1/Atp6ap2/Atp6v0a1/Atp6v0d1/Atp6v1a/Atp6v1b2/Atp6v1g1/Bax/Calb1/Calm2/Ccdc47/Cemip/Chga/Ckb/Clic4/Clstn1/Coro1a/Cul5/Cx3cl1/Dbi/Diaph1/Dmxl2/Ero1a/Fis1/Fkbp1a/Flna/Fth1/Ftl1/Glrx3/Grin1/Grin2b/Gstm7/Gsto1/Hexb/Hpx/Htt/Immt/Itpr1/Kcnma1/Letm1/Lyn/Mapk1/Mapk3/Mcu/Mt1/…	103
GO:0044255	GO:0044255	cellular lipid metabolic process	155/2323	1035/28943	2.1e-14	3.16e-14	2.55e-15	Aacs/Abcd3/Abhd12/Abhd4/Abhd6/Acaa1a/Acaa2/Acaca/Acad9/Acadl/Acadm/Acadvl/Acat1/Acat2/Acbd5/Acly/Acot1/Acot7/Acox1/Acsbg1/Acsf2/Acsl3/Acsl4/Acsl6/Adh5/Agk/Agpat3/Aldh1a1/Aldh8a1/Alg2/Apoe/Asah1/Auh/B4galnt1/Bax/Bpnt1/Bpnt2/C3/Capn2/Cat/Cds2/Cers1/Cps1/Cpt1a/Crot/Dbi/Decr1/Decr2/Dgke/Dhrs13/Dhrs4/Dld/Echs1/Ehhadh/Enpp2/Ephx1/Erbb4/Erlin2/Etfa/Faah/Fabp5/Fads1/Fads2/Fasn/Fdps/Gal3st3/Gcdh/Gdpd1/Gk/…	155
GO:0044085	GO:0044085	cellular component biogenesis	658/2323	3071/28943	2.05e-138	1.17e-136	9.43e-138	Abce1/Abl2/Ablim1/Abraxas2/Acaca/Acad9/Acsl3/Acta1/Actb/Actn1/Actn4/Actr2/Actr3/Adam10/Add1/Add2/Add3/Adgrb2/Adgrl1/Adgrl2/Adgrl3/Adnp/Adrm1/Afdn/Agfg1/Ago1/Ago2/Agrn/Aifm1/Aimp2/Akap9/Alad/Aldh9a1/Ank3/Ap1b1/Ap1g1/Ap1m1/Ap1s1/Ap2b1/Ap2m1/Ap3d1/Ap3s1/Apc/Apoe/App/Arf6/Arfgef1/Arhgap35/Arhgef2/Arhgef7/Arl3/Arl6ip1/Arl8b/Arpc1a/Arpc2/Arpc3/Arpc4/Arpc5l/Arrb1/Atat1/Atg2b/Atg4b/Atg9a/Atl1/Atl2/Atp2a2…	658
GO:0034645	GO:0034645	cellular macromolecule biosynthetic process	274/2323	1151/28943	2.11e-63	1.22e-62	9.83e-64	Aarsd1/Abce1/Abcf1/Acadm/Aco1/Ago1/Ago2/Agrn/Aimp1/Aimp2/Alg2/Aplp1/Apoe/App/Arfgef1/B3gat1/B3gat3/Bzw1/Bzw2/C1qbp/Calr/Cdk4/Celf1/Cirbp/Ckap5/Cnbp/Cnot1/Cnot10/Cnot7/Cnot9/Cpeb4/Csde1/Ctnnb1/Cyfip1/Dad1/Dbi/Dcps/Ddost/Ddx39b/Ddx3x/Ddx6/Dhx29/Dhx36/Dhx9/Drg1/Drg2/Dus3l/Eef1a1/Eef1a2/Eef1d/Eef1g/Eef2/Eif2a/Eif2b1/Eif2b2/Eif2b5/Eif2s1/Eif2s2/Eif2s3x/Eif3a/Eif3b/Eif3c/Eif3d/Eif3e/Eif3f/Eif3g/Eif3h/E…	274
GO:0044265	GO:0044265	cellular macromolecule catabolic process	247/2323	996/28943	1.21e-60	6.68e-60	5.38e-61	Adrm1/Agap3/Ago1/Ago2/Aifm1/Anapc1/Anapc2/Anapc5/Apc/Apex1/Araf/Arih2/Armc8/Arrb1/Ate1/Bag6/Bax/Calr/Canx/Casp3/Cbl/Ccar2/Ccdc47/Cdc16/Cdc23/Cdc26/Celf1/Chmp4b/Chmp6/Chmp7/Cirbp/Clu/Cnot1/Cnot10/Cnot7/Cnot9/Cops3/Csde1/Csnk1a1/Csnk1e/Csnk2a1/Csnk2a2/Ctnnb1/Ctsl/Cul1/Cul2/Cul3/Cul4a/Cul4b/Cul5/Dcps/Ddb1/Ddx5/Dhx36/Dhx9/Dnajb2/Edc4/Eif3e/Eif3h/Eif4a3/Elavl1/Elavl4/Eloc/Erlin2/Etf1/Exosc4/Fbxo2/Fbxw…	247
GO:0022607	GO:0022607	cellular component assembly	612/2323	2810/28943	7.66e-131	3.18e-129	2.57e-130	Abl2/Ablim1/Abraxas2/Acaca/Acad9/Acsl3/Acta1/Actb/Actn1/Actn4/Actr2/Actr3/Adam10/Add1/Add2/Add3/Adgrb2/Adgrl1/Adgrl2/Adgrl3/Adnp/Adrm1/Afdn/Agfg1/Ago1/Ago2/Agrn/Aifm1/Aimp2/Akap9/Alad/Aldh9a1/Ank3/Ap1b1/Ap1g1/Ap1m1/Ap1s1/Ap2b1/Ap2m1/Ap3d1/Ap3s1/Apc/Apoe/App/Arf6/Arfgef1/Arhgap35/Arhgef2/Arhgef7/Arl3/Arl6ip1/Arl8b/Arpc1a/Arpc2/Arpc3/Arpc4/Arpc5l/Arrb1/Atat1/Atg2b/Atg4b/Atg9a/Atl1/Atl2/Atp2a2/Atp6v…	612
GO:0045184	GO:0045184	establishment of protein localization	441/2323	1674/28943	1.5e-121	4.9e-120	3.95e-121	Aacs/Abat/Acsl3/Acsl4/Actn4/Actr3/Afdn/Afm/Agap1/Agap3/Agk/Ahcyl1/Aifm1/Aip/Ank2/Ank3/Anxa5/Ap1b1/Ap1g1/Ap1m1/Ap1s1/Ap2a1/Ap2a2/Ap2b1/Ap2m1/Ap2s1/Ap3b2/Ap3d1/Ap3m2/Ap3s1/Apoe/App/Appl1/Arcn1/Arf3/Arf5/Arf6/Arfgef1/Arhgap1/Arl3/Arl6ip1/Arl6ip5/Arl8a/Arl8b/Arpc2/Arrb1/Aspscr1/Atad1/Atg4b/Atp13a1/Atp6ap1/B3gat3/Bag6/Bax/Bnip1/Bsg/C2cd2l/Cacna1e/Cacnb3/Cadps/Calr/Camk4/Camsap3/Cask/Ccdc47/Ccn3/Cct2/C…	441
GO:0044271	GO:0044271	cellular nitrogen compound biosynthetic process	613/2323	4590/28943	4e-42	1.36e-41	1.09e-42	Aamdc/Aarsd1/Abce1/Abcf1/Abhd14b/Ablim1/Acadm/Acat1/Acly/Aco1/Acot7/Acsl4/Acsl6/Actb/Actl6a/Actl6b/Actn4/Actr2/Actr3/Acvr2a/Adcy1/Adcy2/Adk/Adnp/Adrm1/Adsl/Agap2/Agk/Ago1/Ago2/Agrn/Aimp1/Aimp2/Ak2/Ak3/Ak4/Ak5/Alad/Aldh2/Aldoa/Alyref/Ampd2/Anxa2/Anxa3/Ap3d1/Apex1/Aplp1/Apoe/App/Aprt/Arg1/Arhgef2/Arrb1/Asah1/Asl/Atic/Atp2b4/Atp5pb/Atrx/B4galnt1/Basp1/Bin1/Bmpr2/Bud31/Bzw1/Bzw2/C1qbp/Cad/Calr/Camk1d…	613
GO:0022412	GO:0022412	cellular process involved in reproduction in multicellular organism	42/2323	520/28943	0.506534	0.524912	0.042317	Adrm1/Agfg1/Arrb1/Bax/Celf1/Ctnnb1/Cxadr/Dld/Eif2s2/Fbxw11/Grk2/Hexb/Hmgb2/Hspa2/Itgb1/Mdk/Mtor/Pafah1b1/Pebp1/Plcb1/Ppp2r1a/Prkaca/Ptn/Rnf2/Rps6/Rps6ka2/Rps6kb1/Sbf1/Sec23ip/Sfrp1/Sirt2/Slirp/Spin1/Src/Stau2/Strbp/Tial1/Uchl1/Washc5/Wdr77/Ythdf2/Zfp37	42
GO:0065008	GO:0065008	regulation of biological quality	750/2323	4120/28943	1.02e-119	3.1e-118	2.5e-119	Aacs/Aak1/Aarsd1/Abat/Abhd4/Abhd6/Abl2/Abr/Acaa2/Acaca/Acadl/Acadvl/Aco1/Acox1/Acsl4/Actr2/Actr3/Acvr2a/Adam10/Adam22/Adcy1/Add1/Add2/Add3/Adgrb2/Adgrg1/Adgrl1/Adgrl2/Adgrl3/Adh5/Adnp/Afdn/Afm/Afp/Ago2/Agrn/Aimp1/Akap9/Akt3/Aldh1a1/Aldh5a1/Aldh8a1/Aldh9a1/Aldoa/Alpl/Ampd2/Anapc2/Ank2/Ank3/Anxa2/Anxa5/Anxa6/Anxa7/Ap2a1/Ap2a2/Ap2b1/Ap2m1/Ap2s1/Ap3d1/Apc/Apex1/Aplp2/Apoe/App/Aprt/Arf6/Arfgef1/Arhgap…	750
GO:0071345	GO:0071345	cellular response to cytokine stimulus	125/2323	987/28943	2.27e-07	2.9e-07	2.34e-08	Actn4/Actr2/Actr3/Adam23/Alad/Appl1/Arg1/Asah1/Atic/C1qtnf4/Cacybp/Cd47/Cdc37/Cdc42/Cdk4/Cdk9/Cfl1/Cnot7/Cnot9/Cntfr/Coro1a/Cpne1/Crkl/Csnk2b/Ctbp2/Cth/Cx3cl1/Dab2ip/Dbn1/Dhx9/Dnaja3/Eif4a2/Enah/Eno1/Eps8/Erbin/Evl/Ext1/Fasn/Fkbp1a/Fn1/Gapdh/Gipc1/Grk2/Gsk3a/Gsk3b/Gsn/Hdgf/Hmgb1/Hnrnph1/Hnrnpu/Hpx/Hsp90ab1/Hspa5/Hspd1/Ilk/Impdh2/Ina/Khsrp/Kif5b/Mapk1/Mapk14/Mapk3/Mat2a/Mras/Mt3/Myo18a/Ncl/Nrp2/Ox…	125
GO:0006974	GO:0006974	cellular response to DNA damage stimulus	122/2323	848/28943	1.85e-10	2.49e-10	2.01e-11	Actb/Actl6a/Actl6b/Actr2/Apc/Apex1/Atrx/Babam2/Bag6/Bax/Brcc3/Casp3/Cbx3/Ccar2/Cdk1/Cdk9/Cdkn2aip/Chchd6/Clu/Cops3/Ctc1/Cul4a/Cul4b/Dcun1d5/Ddb1/Ddx1/Ddx39b/Ddx5/Dek/Dhx9/Egfr/Fus/Fxr1/Gigyf2/Grb2/Gtf2i/H2ax/Hdgfl2/Herc2/Hmgb1/Hnrnpk/Huwe1/Lyn/Mapk1/Mapk14/Mapk3/Mapt/Mcm3/Mcm5/Mcm6/Mcm7/Mcts1/Mif/Mms19/Mtor/Mtrex/Nedd4/Nono/Npm1/Nucks1/Nudt16l1/Otub1/Pak1/Park7/Parp1/Pcbp4/Pcna/Pds5a/Pds5b/Pnp/Po…	122
GO:0071495	GO:0071495	cellular response to endogenous stimulus	242/2323	1336/28943	2.23e-34	5.83e-34	4.7e-35	Acaca/Acap2/Actb/Actr3/Acvr2a/Adrm1/Ahcyl1/Akap9/Akt3/Anxa5/Apc/Aplp1/App/Appl1/Arf6/Arhgef2/Arpc2/Atp1a1/Atp1a2/Atp1a3/Atp2b1/Atp2b4/Bmpr2/Cacna2d1/Calr/Camk2a/Capn2/Carm1/Casp3/Cdk4/Cdk5/Cfl1/Cnot1/Cnot9/Coro1a/Coro1b/Cpeb4/Crebbp/Crk/Crkl/Csk/Csnk2b/Ctnna1/Ctnnb1/Cyfip1/Dab2ip/Dbn1/Ddx17/Ddx5/Diaph1/Dmtn/Dnaja1/Dnm2/Dnmt1/Dync1li1/Dync1li2/Ecsit/Eef1a1/Egfr/Ehd1/Eif4e/Epha4/Epha5/Erbb4/Ext1/Ez…	242
GO:0071363	GO:0071363	cellular response to growth factor stimulus	111/2323	662/28943	7.78e-14	1.16e-13	9.37e-15	Acap2/Actr3/Acvr2a/Appl1/Arf6/Arpc2/Atp2b4/Bmpr2/Cadm4/Cask/Casp3/Cfl1/Coro1a/Coro1b/Crebbp/Crk/Crkl/Ctnnb1/Cyfip1/Cyfip2/Dab2ip/Dbn1/Ddx5/Dnm2/Dnmt1/Dync1li1/Dync1li2/Ecsit/Eef1a1/Egfr/Ehd1/Erbb4/Ext1/Fam20c/Fermt2/Fut8/Fyn/Gipc1/Git1/Glg1/Got1/Gpc1/Grb2/Grk2/Gsk3b/Hdac2/Hgs/Hsp90ab1/Hspa5/Htra1/Ilk/Insr/Lrp1/Mapk14/Mapk3/Mars1/Mt3/Ncl/Nedd4/Neo1/Nos1/Nptn/Nrp1/Nrp2/Nrxn1/Ntrk2/Ntrk3/Ogt/Parp1/P…	111
GO:0032870	GO:0032870	cellular response to hormone stimulus	105/2323	532/28943	4.44e-18	7.59e-18	6.12e-19	Acaca/Adrm1/Ahcyl1/Akt3/Anxa5/Apc/Appl1/Atp1a1/Atp1a2/Atp2b1/Calr/Camk2a/Carm1/Cdk4/Cfl1/Cnot1/Cnot9/Crk/Csk/Csnk2b/Ctnnb1/Cyfip1/Ddx17/Ddx5/Dnaja1/Eif4e/Epha5/Fkbp4/Gnai2/Gnas/Grb2/Grk2/Gsk3a/Gsk3b/H2az1/Hnrnpk/Hnrnpu/Insr/Lancl2/Lonp1/Lpl/Marcks/Mars1/Mt3/Myo5a/Ncl/Nedd4/Npc1/Ntrk2/Nucb2/Nucks1/Ogt/Opa1/Osbpl8/Pak1/Park7/Parp1/Pck2/Pelp1/Phb2/Pip4k2b/Pip4k2c/Pkm/Plcb1/Ppp5c/Prkaa2/Prkaca/Prkca/…	105
GO:0071396	GO:0071396	cellular response to lipid	80/2323	660/28943	0.000144575	0.000173871	1.4e-05	Abl2/Acaca/Adcy2/Add1/Atp1a1/Atp1a2/Calr/Carm1/Cdk4/Cnot1/Cnot9/Cx3cl1/Dab2ip/Ddx17/Ddx5/Dnaja1/Egfr/Eif4e/Epha5/Fkbp4/Git1/Gnai1/Gnas/Gsk3a/Gsk3b/Gstp1/H2az1/Hmgb1/Hnrnpk/Hnrnpu/Lancl2/Lpl/Lyn/Mapk1/Mapk14/Mapk3/Mapk8/Mif/Mlc1/Msn/Mtdh/Ncl/Nedd4/Npc1/Ntrk2/Ogt/Pak1/Park7/Parp1/Pck2/Pdia3/Phb2/Plaa/Plcb1/Ppp5c/Prdx2/Prkaa2/Prkca/Prkce/Prpf8/Ptges3/Rhoa/Rnf14/Rock2/Rps6kb1/Ruvbl2/Sfrp1/Sirpa/Smarc…	80
GO:0044260	GO:0044260	cellular macromolecule metabolic process	619/2323	3162/28943	7.29e-110	1.51e-108	1.22e-109	Aarsd1/Abce1/Abcf1/Acadm/Aco1/Actb/Actl6a/Actl6b/Actr2/Add1/Adrm1/Agap3/Ago1/Ago2/Agrn/Aifm1/Aimp1/Aimp2/Alg2/Alyref/Anapc1/Anapc2/Anapc5/Anxa2/Anxa3/Apc/Apex1/Aplp1/Apoe/App/Araf/Arfgef1/Arih2/Armc8/Arrb1/Arsb/Ate1/Atrx/B3gat1/B3gat3/Babam2/Bag6/Banf1/Bax/Bhmt/Bmpr2/Bpnt2/Brcc3/Bzw1/Bzw2/C1qbp/Cacybp/Calr/Canx/Carm1/Casp3/Cat/Cbl/Ccar2/Ccdc47/Ccdc88a/Cct2/Cct3/Cct4/Cct5/Cct6a/Cct7/Cct8/Cdc16/Cdc…	619
GO:0071407	GO:0071407	cellular response to organic cyclic compound	114/2323	565/28943	2.66e-20	4.73e-20	3.81e-21	Actb/Adcy2/Akap9/Alpl/Aplp1/App/Arl6ip5/Arpc2/Atp1a1/Atp1a2/Atp2b4/Calr/Carm1/Casp3/Cdk1/Cdk4/Cnot1/Cnot9/Ctnna1/Ctnnb1/Ddx17/Ddx5/Dhx9/Diaph1/Dmtn/Dnaja1/Dnm2/Dnmt1/Egfr/Eif4e/Epg5/Epha5/Ezr/Fkbp4/Flna/Flot1/Gabpa/Gabra1/Gabrb3/Gabrg2/Gna11/Gnai1/Gnai3/Gnao1/Gnaq/Gnas/Gnaz/Gnb5/Gsk3a/Gsk3b/Gstm7/H2az1/Hdac2/Hnrnpk/Hnrnpu/Hsp90b1/Htt/Igfbp5/Impact/Itpr1/Jup/Larp1/Mapk1/Mapk3/Mecp2/Mlc1/Msn/Ncstn/…	114
GO:0071310	GO:0071310	cellular response to organic substance	407/2323	2641/28943	1.35e-40	4.28e-40	3.45e-41	Aacs/Abl2/Acaca/Acap2/Actb/Actn4/Actr2/Actr3/Acvr2a/Adam23/Adcy2/Add1/Adrm1/Ahcyl1/Akap9/Akt3/Alad/Alpl/Anxa5/Apc/Aplp1/App/Appl1/Arf6/Arg1/Arhgef2/Arl6ip5/Arpc2/Arrb1/Asah1/Atic/Atp1a1/Atp1a2/Atp1a3/Atp2b1/Atp2b4/Bag6/Bax/Bmpr2/C1qtnf4/C2cd2l/Cacna1e/Cacna2d1/Cacybp/Cadm4/Calb1/Calr/Camk2a/Capn2/Carm1/Cask/Casp3/Cd47/Cdc37/Cdc42/Cdk1/Cdk4/Cdk5/Cdk9/Cers1/Cfl1/Cnot1/Cnot7/Cnot9/Cntfr/Cops5/Coro1a…	407
GO:0071417	GO:0071417	cellular response to organonitrogen compound	147/2323	658/28943	9.69e-31	2.26e-30	1.82e-31	Actb/Adrm1/Ahcyl1/Akap9/Akt3/Anxa5/Apc/Aplp1/App/Appl1/Arhgef2/Arpc2/Atp1a3/Atp2b1/Atp2b4/Cacna2d1/Camk2a/Capn2/Casp3/Cdk4/Cdk5/Cfl1/Cpeb4/Crk/Csk/Ctnna1/Ctnnb1/Cyfip1/Diaph1/Dmtn/Dnm2/Dnmt1/Egfr/Epha4/Ezr/Fis1/Flna/Fyn/Gabpa/Gabra1/Gabrb3/Gabrg2/Gja1/Gna11/Gnai2/Gnai3/Gnao1/Gnaq/Gnas/Gnaz/Gnb5/Grb2/Grk2/Grm5/Gsk3a/Gsk3b/Gstm7/H2az1/Hdac2/Hnrnpd/Hnrnpk/Hsp90b1/Htt/Igfbp5/Impact/Insr/Ipo5/Itpr1/Ju…	147
GO:1901701	GO:1901701	cellular response to oxygen-containing compound	230/2323	1348/28943	9.37e-29	2.1e-28	1.69e-29	Aacs/Abl2/Acaca/Actb/Adcy2/Add1/Adh5/Adrm1/Agap3/Ahcyl1/Akap9/Akr1a1/Akt3/Aldh1a1/Aldh1a7/Aldh2/Anxa5/Apc/Apex1/Aplp1/App/Appl1/Arhgef2/Arpc2/Arrb1/Atp1a3/Atp2b1/Atp2b4/C2cd2l/Cacna1e/Cacna2d1/Camk2a/Capn2/Cat/Cdk4/Cdk5/Cers1/Cfl1/Cpeb4/Crk/Crkl/Csk/Ctnna1/Ctnnb1/Cx3cl1/Cyfip1/Dab2ip/Dcps/Dhx36/Dmtn/Dnm2/Dnmt1/Egfr/Eif4e/Epha4/Epha5/Esd/Ezr/Fis1/Flna/Fyn/Gabpa/Git1/Gja1/Gna11/Gnai1/Gnai2/Gnai3/Gn…	230
GO:0033554	GO:0033554	cellular response to stress	334/2323	1978/28943	4.17e-41	1.33e-40	1.08e-41	Abraxas2/Acaa2/Actb/Actl6a/Actl6b/Actr2/Agap3/Aifm1/Ak4/Akt3/Alb/Aldh2/Apc/Apex1/App/Arl6ip5/Asns/Atg4b/Atp2a2/Atrx/Babam2/Bag6/Bax/Brcc3/Calr/Canx/Casp3/Cat/Cbx3/Ccar2/Ccdc47/Cdc37/Cdc42/Cdk1/Cdk9/Cdkn2aip/Cfl1/Chchd6/Cirbp/Clu/Cops3/Cops5/Coro2b/Cpeb4/Crk/Ctc1/Ctnnb1/Cul3/Cul4a/Cul4b/Dab2ip/Dcun1d5/Ddah1/Ddb1/Ddx1/Ddx39b/Ddx3x/Ddx5/Dek/Dhx36/Dhx9/Dnaja1/Dnaja3/Dnajb1/Dnajb2/Egfr/Eif2a/Eif2b5/Ei…	334
GO:0007417	GO:0007417	central nervous system development	225/2323	976/28943	2.58e-49	1.11e-48	8.97e-50	Abl2/Abr/Actr3/Adgrg1/Adgrl2/Adgrl3/Afdn/Akt3/Aldh5a1/Aplp1/Aplp2/App/Arcn1/Arhgap35/Arsb/Atat1/Atp1a2/Atp1b2/Atp2b2/Atp6ap2/Atrn/Atrx/Atxn2/Bag6/Bax/Bcan/Bin1/C3/Cadm2/Cdh2/Cdk5/Celf1/Celsr2/Cers1/Chd5/Ckap5/Clu/Cntn1/Cntn2/Cntnap2/Coro1c/Crk/Crkl/Crtac1/Ctnna2/Ctnnb1/Cul4b/Cul5/Dab2ip/Dag1/Dbi/Dcc/Dclk1/Dctn1/Dcx/Dhx30/Diaph1/Dmxl2/Dock7/Dpysl2/Egfr/Eif2b1/Eif2b2/Eif2b5/Elavl4/Elp3/Eml1/Enpp2/E…	225
GO:0048878	GO:0048878	chemical homeostasis	192/2323	1120/28943	2.58e-24	5.16e-24	4.16e-25	Aacs/Abhd4/Acaca/Aco1/Acox1/Adnp/Alpl/Ampd2/Ank2/Ank3/Anxa6/Anxa7/Ap3d1/Aplp2/Apoe/App/Arrb1/Aspscr1/Atox1/Atp13a1/Atp1a1/Atp1a2/Atp1a3/Atp1b1/Atp1b2/Atp1b3/Atp2a2/Atp2b1/Atp2b2/Atp2b4/Atp6ap1/Atp6ap2/Atp6v0a1/Atp6v0d1/Atp6v1a/Atp6v1b2/Atp6v1g1/Bax/C2cd2l/Cacna1e/Calb1/Calm2/Ccdc47/Cemip/Chga/Ckb/Clic4/Clstn1/Coro1a/Cps1/Cul5/Cx3cl1/Dbi/Ddb1/Ddx3x/Diaph1/Dmxl2/Ehd1/Epha5/Erbb4/Ero1a/Ext1/Fabp5/Fe…	192
GO:0043933	GO:0043933	protein-containing complex organization	400/2323	1655/28943	1.61e-96	2.04e-95	1.65e-96	Abce1/Acaca/Acad9/Acsl3/Actl6a/Actr3/Adam10/Add1/Add2/Add3/Adrm1/Afdn/Ago1/Ago2/Aifm1/Aimp2/Akap9/Alad/Aldh9a1/Ap1b1/Ap2b1/Ap2m1/Apc/Apoe/App/Arf6/Arfgef1/Arhgef2/Arhgef7/Arpc1a/Arpc2/Arpc3/Arpc4/Arpc5l/Atat1/Atl1/Atl2/Atp2a2/Atrx/Baiap2/Bax/Bin1/Cadps/Calr/Camsap1/Camsap2/Camsap3/Cand1/Capza1/Capza2/Capzb/Cct2/Cct3/Cct8/Cdc42/Cdk1/Celf1/Celf2/Cfl1/Cfl2/Chmp4b/Chmp6/Chmp7/Ckap5/Clasp1/Clasp2/Clip…	400
GO:0006935	GO:0006935	chemotaxis	113/2323	630/28943	3.66e-16	5.89e-16	4.74e-17	Ablim1/Adam10/Agrn/Alcam/Ank3/App/Arhgap35/Bmpr2/Bsg/C1qbp/Calr/Camk1d/Ccn3/Cdh13/Cdk5/Chga/Chl1/Cntn1/Cntn2/Coro1a/Coro1b/Crk/Crkl/Crmp1/Cttn/Cx3cl1/Cxadr/Cyfip1/Cyrib/Dag1/Dcc/Dnm1l/Dpysl2/Dpysl4/Dpysl5/Efnb3/Enah/Enpp2/Epha4/Epha5/Ephb2/Evl/Ext1/Flot1/Fn1/Fzd3/Gap43/Gstp1/Hmgb1/Hmgb2/Kalrn/Kif5a/Kif5b/Kif5c/L1cam/Lgi1/Lrp1/Lyn/Mapk1/Mapk3/Mapk8ip3/Mcu/Mdk/Met/Mif/Mycbp2/Myh10/Ncam1/Nectin1/Neo…	113
GO:0043009	GO:0043009	chordate embryonic development	107/2323	867/28943	5.44e-06	6.74e-06	5.43e-07	Abi1/Abl2/Actl6a/Acvr2a/Adam10/Add1/Arhgap35/Atp1b1/Atp6ap2/Birc6/Bmpr2/Bysl/Camsap3/Capn2/Casp3/Cfl1/Cmip/Cnot1/Cntnap2/Cops2/Cops3/Ctnnb1/Cul3/Cul4a/Dad1/Dbn1/Dchs1/Egfr/Eif2s2/Eif4a3/Enah/Eno1/Epn1/Ext1/Fbll1/Fzd3/Gabpa/Gja1/Gna13/Gnas/Grb2/Grin2b/Hcfc1/Hectd1/Hs6st1/Htt/Itgb1/Kif3a/Kifbp/Lfng/Map2k1/Mapk1/Mapk8ip3/Marcks/Matr3/Mthfd1/Myh10/Myh9/Nasp/Nckap1/Nf1/Nmt1/Nsdhl/Ocrl/Opa1/Pdcd6/Pef1/…	107
GO:0006325	GO:0006325	chromatin organization	71/2323	582/28943	0.000275318	0.000329372	2.66e-05	Actb/Actl6a/Actl6b/Atrx/Babam2/Bag6/Banf1/Brcc3/Carm1/Cbx3/Chd4/Chd5/Ctbp1/Dek/Dnmt1/Gatad2b/Gnas/Gsk3a/Gsk3b/H2az1/H2bc21/Hcfc1/Hdac2/Hdac6/Hmgb1/Hmgn2/Hnrnpu/Hp1bp3/Ipo4/Lmnb1/Macroh2a1/Macroh2a2/Mecp2/Mta2/Mta3/Mybbp1a/Nap1l1/Nap1l4/Nasp/Npm1/Nucks1/Ogt/Pak1/Pik3ca/Prkaa2/Prmt5/Ptma/Rbbp4/Rbbp5/Rbbp7/Ruvbl1/Ruvbl2/Sart3/Set/Sf3b1/Smarca4/Smarca5/Smarcad1/Smarcc2/Smarcd1/Smarcd3/Smarce1/Spin1/S…	71
GO:0051276	GO:0051276	chromosome organization	96/2323	529/28943	3.01e-14	4.52e-14	3.64e-15	Actb/Actl6a/Actl6b/Anapc1/Anapc2/Anapc5/Apc/Apex1/Atrx/Bag6/Banf1/Bub3/Cct2/Cct3/Cct4/Cct5/Cct6a/Cct7/Cct8/Cdc16/Cdc23/Cdc26/Cdk1/Chmp4b/Chmp6/Chmp7/Ctc1/Ctnnb1/Cul3/Dctn2/Ddx1/Dhx36/Dhx9/Dnmt1/Dync1li1/Eml4/Hecw2/Hmgb1/Hnrnpa2b1/Hnrnpd/Hnrnpu/Hsp90aa1/Hsp90ab1/Hspa2/Itpa/Klhl22/Kpnb1/Macroh2a1/Mapk1/Mapk3/Mapre1/Mcm3/Mcm5/Mcm6/Mcm7/Mta2/Naa50/Nasp/Nudc/Parp1/Pcid2/Pcna/Pds5a/Pds5b/Phb2/Ppp2r1a/P…	96
GO:0072359	GO:0072359	circulatory system development	169/2323	1212/28943	7.61e-13	1.11e-12	8.96e-14	Abl2/Acadm/Adam10/Add1/Adgrb2/Adgrg1/Ago1/Ago2/Aimp1/Akt3/Ank2/Anxa2/Anxa3/Ap1b1/Ap2b1/Apc/Apoe/Atp2b4/Bax/Bmpr2/Bsg/C3/Cacybp/Casp3/Ccn3/Cdc42/Cdh13/Cdh2/Cdk1/Chm/Clic4/Cpe/Crkl/Cth/Ctnnb1/Cx3cl1/Cxadr/Dab2ip/Dchs1/Dctn5/Ddah1/Ddx39b/Dhx36/Dnm2/Dnmt1/Egfr/Enpp2/Ephb2/Epn1/Erbb4/Ext1/Fdps/Fkbp1a/Flna/Fn1/G6pdx/Gaa/Gja1/Glul/Gna11/Gna13/Gnaq/Grk2/Gsk3a/Gsk3b/Gtf2i/Hdac2/Hectd1/Hgs/Hmgb1/Hnrnpu/Hs6…	169
GO:0003013	GO:0003013	circulatory system process	93/2323	571/28943	4.26e-11	5.86e-11	4.73e-12	Abat/Abr/Add3/Adh5/Agrn/Akap9/Ank2/Apoe/App/Arhgap35/Arhgef12/Atp1a1/Atp1a2/Atp1a3/Atp1b1/Atp2a2/Atp2b1/Atp2b4/Atp6ap2/Bin1/Bmpr2/Cacna1e/Cacna2d1/Calm2/Cdc42/Chga/Coro2b/Cps1/Cx3cl1/Cxadr/Ddah1/Dnm1l/Ehd3/Ext1/Faah/Fabp5/Fermt2/Flna/Fyn/G6pdx/Gaa/Gclc/Gja1/Glrx3/Gna11/Gna13/Gnai2/Gnao1/Gnaq/Gnas/Gpd1l/Grk2/Gsk3a/Gsn/Gucy1a1/Jup/Kcnma1/Lrp1/Map2k1/Mecp2/Met/Mtor/Myl1/Ncald/Nedd4l/Nisch/Nos1/Pebp1…	93
GO:0001816	GO:0001816	cytokine production	96/2323	861/28943	0.000656013	0.000774671	6.25e-05	Abl2/Adgrg1/Ap3d1/App/Appl1/Arg1/Arhgef2/Arrb1/Atg9a/Atp2b1/Atp6ap2/Banf1/Bsg/C1qbp/C1qtnf4/C3/Cadm1/Capn2/Cd200/Cd47/Cd81/Clu/Crebbp/Csk/Cx3cl1/Cyrib/Ddx1/Ddx3x/Dhx36/Dhx9/Ephb2/Erbin/Ext1/Ezr/Fbln1/Flot1/Fn1/G3bp1/G6pdx/Gapdh/Git1/Gprc5b/Grk2/Gstp1/Hdac2/Hk1/Hmgb1/Hmgb2/Hras/Hsp90aa1/Hsp90ab1/Hspd1/Kpna6/Lpl/Lrp1/Lyn/Mapk14/Mapk9/Mdk/Met/Mif/Ncl/Ndrg2/Nploc4/Nptn/Nras/Park7/Parp1/Plcb1/Pld3/Pnp…	96
GO:0007010	GO:0007010	cytoskeleton organization	328/2323	1470/28943	6e-69	3.91e-68	3.16e-69	Abi1/Abl2/Ablim1/Abr/Abraxas2/Acta1/Actb/Actn1/Actn4/Actr2/Actr3/Add1/Add2/Add3/Afap1/Agap2/Agfg1/Agrn/Akap9/Apc/Arf6/Arfgef1/Arfgef3/Arhgap26/Arhgap35/Arhgdia/Arhgef2/Arhgef7/Arpc1a/Arpc2/Arpc3/Arpc4/Arpc5l/Arrb1/Atrx/Baiap2/Bin1/Calr/Camsap1/Camsap2/Camsap3/Cap1/Cap2/Capn2/Capza1/Capza2/Capzb/Ccdc88a/Cd47/Cdc42/Cdc42bpa/Cdc42bpb/Cdk5/Cfl1/Cfl2/Chmp4b/Chmp6/Chmp7/Ckap5/Clasp1/Clasp2/Clip1/Clip2/…	328
GO:0006952	GO:0006952	defense response	183/2323	1856/28943	0.00195328	0.0022656	0.000182647	Abhd12/Abr/Actr2/Actr3/Adcy1/Ahcy/Aimp1/Aldh2/Anxa3/Ap1g1/Apoe/App/Appl1/Arg1/Arhgef2/Arl8b/Atg9a/Atp1a2/Atrn/Banf1/C1qbp/C3/Cacna1e/Cadm1/Camk1d/Camk4/Ccdc92/Ccn3/Cd200/Cd47/Cd81/Cdc37/Cdc42/Celf1/Chga/Clu/Cnot7/Cntnap2/Coro1a/Cotl1/Crk/Cul3/Cx3cl1/Cxadr/Dab2ip/Dbi/Ddt/Ddx1/Ddx17/Ddx3x/Dhx15/Dhx36/Dhx9/Dnaja3/Ecsit/Eif4e/Eif4g1/Endod1/Ephb2/Evl/Exosc4/Ext1/Fasn/Fn1/Fyn/G3bp1/G3bp2/Gapdh/Git1/Gja…	183
GO:0042742	GO:0042742	defense response to bacterium	15/2323	508/28943	1	1	0.0806173	Anxa3/App/Chga/Dhx15/Hmgb2/Ighg1/Ppp1r11/Pten/Rab14/Rpl30/Rps19/Sirt2/Syt11/Unc13b/Vgf	15
GO:0098542	GO:0098542	defense response to other organism	117/2323	1270/28943	0.0640354	0.0691825	0.0055773	Actr2/Actr3/Anxa3/Ap1g1/Apoe/App/Appl1/Arg1/Arhgef2/Arl8b/Atg9a/Banf1/C1qbp/C3/Cadm1/Ccdc92/Cd47/Cdc37/Cdc42/Chga/Cnot7/Coro1a/Cotl1/Crk/Cx3cl1/Cxadr/Dab2ip/Ddx1/Ddx17/Ddx3x/Dhx15/Dhx36/Dhx9/Dnaja3/Ecsit/Endod1/Evl/Exosc4/Fyn/G3bp1/G3bp2/Gapdh/Gsn/Hk1/Hmgb1/Hmgb2/Hmgb3/Hmgn2/Hpx/Hras/Hsp90aa1/Htra1/Ighg1/Ilf3/Ipo7/Kif5b/Krt1/Krt16/Lyn/Mapk3/Matr3/Mif/Myo18a/Ncbp1/Nono/Nploc4/Nras/Pcbp2/Phb2/Pld3/…	117
GO:0048589	GO:0048589	developmental growth	173/2323	819/28943	7.6e-33	1.87e-32	1.5e-33	Abl2/Actr3/Add1/Adnp/Afdn/Agrn/Anapc2/Anxa6/Apc/Apoe/App/Arih2/Atrn/Atrx/Atxn2/Bcan/Bmpr2/C3/Cadm1/Carm1/Ccn3/Cd81/Cdk1/Cdk4/Cdk5/Cdkl5/Celf1/Cfl1/Clasp2/Clic4/Cntnap2/Cops2/Cpne1/Ctc1/Ctnnb1/Cttn/Cxadr/Cyfip1/Cyfip2/Dbn1/Dbnl/Dclk1/Dcx/Ddx39b/Dip2b/Dnm2/Dpysl2/Eif2b2/Erbb4/Ext1/Ezr/Fdps/Fn1/Fstl4/Fubp1/G6pdx/Gap43/Gdi1/Gigyf2/Gja1/Gnas/Gpd2/Gsk3a/Gsk3b/Hdac2/Hdac6/Hdgfl2/Hnrnpk/Hsp90aa1/Hsp90ab1…	173
GO:0003006	GO:0003006	developmental process involved in reproduction	110/2323	1044/28943	0.00200068	0.00231472	0.000186606	Acox1/Acvr2a/Adgrg1/Adrm1/Afp/Agfg1/Akap9/Alpl/Apc/Arrb1/Atat1/Atrx/B4galnt1/Bag6/Bax/Bmpr2/Bsg/C3/Cadm1/Celf1/Chd5/Cntfr/Crkl/Ctnnb1/Ctsb/Ctsl/Dazap1/Ddb1/Dhx36/Dld/Dmxl2/Dnaja1/Eif2b2/Eif2b5/Eif2s2/Eif4g3/Fbxw11/Fkbp4/Flna/Gja1/Grk2/Gsr/H2ax/Hectd1/Herc2/Herc4/Hexb/Hmgb2/Hnrnpk/Hsd17b4/Hspa2/Htt/Insr/Lfng/Lrrc8a/Mapk1/Mapk3/Mdk/Mtor/Nell2/Pafah1b1/Pafah1b2/Pafah1b3/Pebp1/Pgm3/Phb2/Plcb1/Ppp2r1a…	110
GO:0006259	GO:0006259	DNA metabolic process	148/2323	1033/28943	2.78e-12	3.97e-12	3.2e-13	Actb/Actl6a/Actl6b/Actr2/Aifm1/Alyref/Anxa3/Apex1/Atrx/Babam2/Banf1/Bax/Bmpr2/Brcc3/Cacybp/Casp3/Ccdc88a/Cct2/Cct3/Cct4/Cct5/Cct6a/Cct7/Cct8/Cdc42/Cdk1/Cdk9/Cers1/Cnbp/Cst3/Ctc1/Ctnnb1/Cul4a/Cul4b/Ddb1/Ddx1/Ddx39b/Dek/Dhx36/Dhx9/Dnaja3/Dnmt1/Dtd1/Egfr/Exosc4/Fus/Gja1/Gnas/Gsk3a/Gsk3b/Gtf2i/H2ax/Hdgfl2/Herc2/Hmgb1/Hmgb2/Hnrnpa2b1/Hnrnpab/Hnrnpd/Hnrnpu/Hras/Hsp90aa1/Hsp90ab1/Hspd1/Huwe1/Map2k4/Mapk…	148
GO:0006281	GO:0006281	DNA repair	76/2323	566/28943	6.77e-06	8.34e-06	6.72e-07	Actb/Actl6a/Actl6b/Actr2/Apex1/Atrx/Babam2/Brcc3/Cdk9/Cul4a/Cul4b/Ddb1/Ddx1/Dek/Dhx9/Egfr/Fus/Gtf2i/H2ax/Hdgfl2/Herc2/Hmgb1/Huwe1/Mcm3/Mcm5/Mcm6/Mcm7/Mms19/Nono/Npm1/Nucks1/Nudt16l1/Otub1/Park7/Parp1/Pcna/Pds5a/Pds5b/Pnp/Pold1/Prkcg/Prpf19/Psmd14/Psme4/Rad23b/Rps3/Rrm1/Ruvbl1/Ruvbl2/Sf3b3/Sfpq/Sfr1/Smarca4/Smarcad1/Smarcc2/Smarcd1/Smarcd3/Smarce1/Smc3/Smg1/Ssrp1/Stub1/Taok1/Trim28/Ube2d3/Ube2n/Ub…	76
GO:0006351	GO:0006351	DNA-templated transcription	313/2323	3377/28943	0.00299862	0.00342592	0.000276188	Aamdc/Abhd14b/Ablim1/Actb/Actl6a/Actl6b/Actr2/Actr3/Acvr2a/Adcy1/Adnp/Adrm1/Agap2/Ago1/Ago2/Agrn/Alyref/Anxa2/Anxa3/Ap3d1/Apex1/Apoe/App/Arhgef2/Arrb1/Atp2b4/Atrx/Basp1/Bin1/Bmpr2/Bud31/C1qbp/Calr/Camk1d/Camk2a/Camk4/Cand1/Carm1/Cask/Cat/Cbx3/Cc2d1a/Ccar1/Ccar2/Ccdc124/Cd200/Cd81/Cdh13/Cdk5/Cdk9/Celsr2/Chd4/Chd5/Clu/Cnbp/Cnot1/Cnot7/Cops2/Cops5/Crebbp/Creg1/Ctbp1/Ctbp2/Cth/Ctnnb1/Cul3/Cx3cl1/Dab2…	313
GO:0009790	GO:0009790	embryo development	174/2323	1342/28943	1.47e-10	2e-10	1.61e-11	Abi1/Abl2/Abr/Acsl4/Actl6a/Acvr2a/Adam10/Add1/Aldh1a1/Aplp2/Arhgap35/Atp1b1/Atp2b2/Atp6ap2/Bag6/Bax/Birc6/Bmpr2/Bpnt2/Bysl/Camsap3/Capn2/Casp3/Ccdc47/Cdc42/Cfl1/Clasp1/Clasp2/Cmip/Cnot1/Cntnap2/Cops2/Cops3/Ctnnb1/Cul3/Cul4a/Dad1/Dag1/Dbn1/Dchs1/Dhx36/Dld/Dlg2/Dlg3/Dnaja3/Dnmt1/Ecsit/Egfr/Eif2s2/Eif4a3/Enah/Eno1/Ephb2/Epn1/Erbb4/Exoc4/Ext1/Fbll1/Fn1/Fzd3/Gabpa/Gja1/Gna13/Gnaq/Gnas/Grb2/Grin2b/Gtf2…	174
GO:0009792	GO:0009792	embryo development ending in birth or egg hatching	109/2323	883/28943	4.41e-06	5.49e-06	4.43e-07	Abi1/Abl2/Acsl4/Actl6a/Acvr2a/Adam10/Add1/Arhgap35/Atp1b1/Atp6ap2/Birc6/Bmpr2/Bysl/Camsap3/Capn2/Casp3/Cfl1/Cmip/Cnot1/Cntnap2/Cops2/Cops3/Ctnnb1/Cul3/Cul4a/Dad1/Dbn1/Dchs1/Egfr/Eif2s2/Eif4a3/Enah/Eno1/Epn1/Ext1/Fbll1/Fzd3/Gabpa/Gja1/Gna13/Gnas/Grb2/Grin2b/Hcfc1/Hectd1/Hs6st1/Htt/Itgb1/Kif1b/Kif3a/Kifbp/Lfng/Map2k1/Mapk1/Mapk8ip3/Marcks/Matr3/Mthfd1/Myh10/Myh9/Nasp/Nckap1/Nf1/Nmt1/Nsdhl/Ocrl/Opa1…	109
GO:0048598	GO:0048598	embryonic morphogenesis	68/2323	668/28943	0.025619	0.0280093	0.00225803	Abl2/Abr/Acvr2a/Aldh1a1/Arhgap35/Atp2b2/Bax/Bmpr2/Bpnt2/Casp3/Cfl1/Clasp1/Clasp2/Ctnnb1/Cul3/Dag1/Dld/Ecsit/Eif4a3/Enah/Ephb2/Exoc4/Ext1/Fn1/Fzd3/Gja1/Gnaq/Gnas/Grb2/Hdac2/Hectd1/Htt/Kif3a/Macf1/Macroh2a1/Map2k1/Mapk1/Mapk3/Mthfd1/Nckap1/Opa1/Pfn1/Plpp3/Plxnb2/Poglut1/Prkaca/Prkacb/Prkar1a/Prkra/Rab23/Rac1/Rack1/Rala/Ric8a/Rnf2/Rock2/Rps6/Rps7/Ryr2/Sfrp1/Smarca4/Sod1/Tenm4/Tmed2/Trim28/Tsc1/Txnrd…	68
GO:0048568	GO:0048568	embryonic organ development	39/2323	531/28943	0.742708	0.757628	0.061078	Abr/Aldh1a1/Atp2b2/Birc6/Cdc42/Cntnap2/Ctnnb1/Egfr/Eif4a3/Ephb2/Epn1/Fzd3/Gja1/Gnas/Grb2/Hectd1/Hs6st1/Kif3a/Map2k1/Mapk1/Mapk3/Nckap1/Nsdhl/Plxna4/Ppil1/Prkra/Rac1/Rbbp6/Rpl10/Ryr2/Slc8a1/Smarca4/Sod1/Tmed2/Tra2b/Trim28/Tubb2b/Vps52/Wdr48	39
GO:0016192	GO:0016192	vesicle-mediated transport	404/2323	1689/28943	5.07e-96	6.1e-95	4.92e-96	Aak1/Abl2/Abr/Acap2/Acsl3/Actb/Actn4/Adcy1/Add1/Agap2/Amph/Ank2/Ank3/Ankfy1/Anxa2/Anxa3/Ap1b1/Ap1g1/Ap1m1/Ap1s1/Ap2a1/Ap2a2/Ap2b1/Ap2m1/Ap2s1/Ap3b2/Ap3d1/Ap3m2/Ap3s1/Aplp1/Apoe/App/Appl1/Arcn1/Arf3/Arf5/Arf6/Arhgap1/Arhgap21/Arl3/Arl8b/Arrb1/Atad1/Atp2a2/Atp6ap1/Atp6v1h/Atp9a/Atxn2/Bin1/Bnip1/Bsn/C3/Cadps/Calr/Camk1d/Camk2a/Canx/Cap1/Cask/Cbl/Cd47/Cd81/Cdc42/Cdh13/Cdh2/Cdk5/Chga/Chm/Chmp4b/Chmp6/…	404
GO:0010256	GO:0010256	endomembrane system organization	142/2323	536/28943	2.48e-38	7.26e-38	5.85e-39	Agfg1/Agrn/Akap9/Ank2/Ank3/Anxa2/Anxa6/Ap1b1/Ap1g1/Ap1m1/Ap1s1/Ap3d1/Ap3s1/Arfgef1/Arhgap21/Arhgef7/Arl6ip1/Arl8b/Atl1/Atl2/Atp2a2/Bag6/Baiap2/Banf1/Bin1/Bnip1/Camsap2/Camsap3/Ccdc47/Cdc42/Cdk1/Chmp4b/Chmp6/Chmp7/Clasp1/Clasp2/Cltc/Clu/Coro1c/Dctn1/Dnm1/Dnm2/Ehd3/Emc1/Emc2/Emc8/Epb41l3/Esyt2/Exoc8/Flot1/Gak/Get3/Gsn/Hook3/Htt/Huwe1/Lman1/Lman2/Lman2l/Lmnb1/Map2k1/Mapk1/Mapk3/Mia3/Myh10/Myh9/Myo18…	142
GO:0007167	GO:0007167	enzyme-linked receptor protein signaling pathway	146/2323	987/28943	3.3e-13	4.88e-13	3.93e-14	Abl2/Acvr2a/Adrm1/Afp/Apc/Appl1/Bmpr2/Cadm4/Casp3/Cbl/Ccdc88a/Ccn3/Cdh13/Cdk4/Chmp6/Clasp2/Cnot9/Crebbp/Crk/Crkl/Csnk2b/Ctnnb1/Cyfip1/Cyfip2/Dab2ip/Ddx5/Dnm2/Ecsit/Efnb3/Egfr/Epha4/Epha5/Ephb2/Erbb4/Ext1/Fam20c/Fermt2/Fstl4/Fut8/Fyn/Gigyf2/Gipc1/Git1/Glg1/Gnai2/Got1/Gpc1/Grb2/Gsk3a/Gsk3b/Hdac2/Hexa/Hgs/Hip1/Hsp90ab1/Hspa5/Htra1/Igfbp2/Igfbp4/Igfbp5/Ilk/Insr/Lonp1/Lrp1/Lyn/Mapk1/Mapk14/Mapk3/Marck…	146
GO:0030855	GO:0030855	epithelial cell differentiation	79/2323	730/28943	0.00410907	0.00462523	0.000372873	Abl2/Add1/Adrm1/Afdn/Aimp2/Akap9/Ampd2/Apc/Asah1/Atp2b2/Atrx/Basp1/Bmpr2/Camsap3/Casp3/Cdc42/Cdh2/Clic4/Ctnnb1/Ctnnd1/Erbb4/Ext1/Ezr/Fam20c/Fasn/Flna/Gak/Gja1/Hdac2/Hsd17b4/Kcnma1/Krt1/Krt10/Krt13/Krt14/Krt16/Krt2/Krt42/Krt5/Krt72/Krt73/Krt76/Krt79/Macroh2a1/Macroh2a2/Map1b/Map2k1/Met/Msn/Ntrk3/Numb/Pafah1b1/Pck2/Pdpk1/Plcb1/Plec/Ppp3ca/Psap/Ptprs/Rac1/Rap1a/Rap1b/Rapgef2/Rbbp9/Rdx/Rhoa/Rock2/Slc…	79
GO:0050673	GO:0050673	epithelial cell proliferation	62/2323	521/28943	0.00120522	0.00140507	0.000113273	Acvr2a/Adk/Agap2/Aimp1/Akt3/Apc/Apoe/Arg1/Bax/Bmpr2/Cask/Ccn3/Cdc42/Cdh13/Cdk4/Ctnnb1/Ctsl/Cxadr/Dab2ip/Egfr/Erbb4/Fabp7/Gja1/Glul/Hmgb1/Hmgb2/Hras/Htra1/Igfbp4/Igfbp5/Itpr1/Kif3a/Krt2/Maged1/Map2k1/Mapk1/Mdk/Mta3/Mtor/Ncstn/Nf1/Nme1/Npm1/Nras/Pdcd6/Phb2/Plcg1/Prkca/Pten/Ptn/Ptprk/Pura/Rap1gap/Robo1/Rptor/Rtn4/Sfrp1/Srsf6/Sulf2/Wdr13/Wdr48/Wdr77	62
GO:0060429	GO:0060429	epithelium development	160/2323	1301/28943	3.3e-08	4.28e-08	3.45e-09	Abi1/Abl2/Actb/Add1/Adrm1/Afdn/Agap2/Aimp2/Akap9/Aldh1a1/Ampd2/Apc/Arhgap35/Asah1/Atp2b2/Atp6ap2/Atrx/Basp1/Bax/Bmpr2/Bsg/C3/Calb1/Camsap3/Casp3/Cat/Cdc42/Cdh2/Cfl1/Clasp1/Clasp2/Clic4/Csnk2b/Ctnnb1/Ctnnd1/Ctsl/Dag1/Dbi/Dchs1/Dlg3/Egfr/Enah/Epha4/Erbb4/Exoc5/Ext1/Ezr/Fam20c/Fasn/Fermt2/Flna/Fzd3/Gak/Gja1/Gna13/Gnas/Grb2/Hdac2/Hectd1/Hsd17b4/Htt/Igfbp5/Ilk/Kcnma1/Kif3a/Krt1/Krt10/Krt13/Krt14/Krt16…	160
GO:0048523	GO:0048523	negative regulation of cellular process	792/2323	4964/28943	1.45e-95	1.66e-94	1.34e-95	Aamdc/Abat/Abce1/Abhd6/Abl2/Abr/Abraxas2/Acaa2/Acadl/Acadvl/Acot1/Acsl4/Actb/Actl6a/Actl6b/Actn4/Actr3/Adam10/Add1/Add2/Add3/Adgrg1/Adnp/Afdn/Agap2/Ago1/Ago2/Agrn/Aimp1/Aimp2/Akt3/Alb/Aldh2/Amer2/Ank2/Ank3/Anxa2/Anxa5/Anxa6/Ap2b1/Ap2m1/Apc/Apex1/Api5/Aplp1/Apoe/App/Appl1/Araf/Arf6/Arfgef1/Arg1/Arhgap1/Arhgap35/Arhgdia/Arhgef2/Arhgef7/Arl6ip1/Arl6ip5/Arpc2/Arrb1/Asah1/Asns/Atad1/Atcay/Atox1/Atp1a1…	792
GO:0051649	GO:0051649	establishment of localization in cell	534/2323	2186/28943	2.17e-134	9.93e-133	8e-134	Abcd3/Abce1/Abl2/Abr/Acaa2/Acap2/Actb/Actn4/Actr10/Actr2/Actr3/Adam10/Adcy1/Agap2/Agap3/Agk/Ahcyl1/Aifm1/Aip/Alyref/Amph/Ank3/Ankfy1/Anp32a/Anxa2/Anxa3/Ap1b1/Ap1g1/Ap1m1/Ap1s1/Ap2a1/Ap2a2/Ap2b1/Ap2m1/Ap2s1/Ap3b2/Ap3d1/Ap3m2/Ap3s1/App/Appl1/Arcn1/Arf3/Arf5/Arf6/Arhgap1/Arhgap21/Arhgef2/Arl3/Arl6ip1/Arl8a/Arl8b/Arpc2/Arrb1/Aspscr1/Atad1/Atp2a2/Atp2b2/Atp6ap1/Atp6v0d1/Atp9a/B3gat3/Bag6/Bax/Bin1/Bsn/…	534
GO:0065003	GO:0065003	protein-containing complex assembly	350/2323	1464/28943	2.28e-82	2.01e-81	1.62e-82	Acaca/Acad9/Acsl3/Actr3/Adam10/Add1/Add2/Add3/Adrm1/Afdn/Ago1/Ago2/Aifm1/Aimp2/Akap9/Alad/Aldh9a1/Ap1b1/Ap2b1/Ap2m1/Apc/Apoe/App/Arf6/Arfgef1/Arhgef2/Arhgef7/Arpc1a/Arpc2/Arpc3/Arpc4/Arpc5l/Atat1/Atl1/Atl2/Atrx/Baiap2/Bax/Bin1/Cadps/Calr/Camsap1/Camsap2/Camsap3/Cand1/Capza1/Capza2/Capzb/Cct2/Cct3/Cct8/Cdc42/Cdk1/Celf1/Celf2/Cfl1/Chmp4b/Ckap5/Clasp1/Clasp2/Clip1/Cltc/Clu/Cops7a/Coro1a/Cotl1/Cpsf6/…	350
GO:0140352	GO:0140352	export from cell	232/2323	999/28943	1.84e-51	8.3e-51	6.69e-52	Aacs/Abat/Abr/Acsl4/Acvr2a/Adcy1/Agrn/Aimp1/Anxa2/Anxa3/Anxa5/Ap1b1/Ap1g1/Ap1s1/Apoe/Arf6/Arhgef7/Arl8b/Arrb1/Atp1a1/Atp1a2/Atp1a3/Atp1b1/Atp1b2/Atp1b3/Atp2a2/Atp2b1/Atp9a/Bsg/C2cd2l/Cacna1e/Cadps/Calm2/Camk2a/Cask/Ccn3/Cd200/Cdk5/Chga/Clasp1/Clasp2/Copg1/Copg2/Cops5/Coro1a/Cpe/Cpt1a/Cspg5/Ctbp2/Dmtn/Dnm1l/Dpysl2/Eipr1/Ensa/Epha5/Erc1/Erc2/Erp29/Exoc1/Exoc2/Exoc3/Exoc4/Exoc5/Exoc7/Exoc8/Ezr/Frmd4…	232
GO:0007186	GO:0007186	G protein-coupled receptor signaling pathway	94/2323	1940/28943	1	1	0.0806173	Abhd6/Adcy1/Adcy2/Adgrb2/Adgrg1/Adgrl1/Adgrl2/Adgrl3/Adrm1/Ahcyl1/Aplp1/Apoe/App/Arhgef12/Arrb1/Atp2b4/C3/Camk2a/Camk2b/Cdc42/Celsr2/Chga/Cntn2/Crkl/Cx3cl1/Dgke/Dnm1/Dnm2/Ezr/Flna/Fzd3/Gabbr1/Gabbr2/Gipc1/Git1/Git2/Gna11/Gna13/Gnai1/Gnai2/Gnai3/Gnao1/Gnaq/Gnas/Gnaz/Gnb1/Gnb2/Gnb5/Gng12/Gprc5b/Gpsm1/Grk2/Grm1/Grm2/Grm3/Grm5/Gsk3a/Homer1/Igf2r/Insr/Itgb1/Kctd12/Lrp1/Met/Mgrn1/Nme2/Nos1/Palm/Pcsk1n/…	94
GO:0007276	GO:0007276	gamete generation	80/2323	805/28943	0.0277596	0.0302051	0.00243505	Acox1/Acvr2a/Adrm1/Afp/Agfg1/Akap9/Atat1/Atrx/B4galnt1/Bag6/Bax/Bsg/Cadm1/Celf1/Chd5/Crkl/Ctnnb1/Cxadr/Dazap1/Ddx3x/Dhx36/Dld/Dmxl2/Dnaja1/Eif2s2/Eif4g3/Fbxw11/Gja1/Gsr/H2ax/Herc2/Herc4/Hexb/Hmgb2/Hspa2/Htt/Itgb1/Lrrc8a/Magoh/Mdk/Mtor/Pafah1b1/Pafah1b2/Pafah1b3/Pebp1/Pgm3/Plcb1/Ppp2r1a/Prkaca/Psme4/Ptn/Pum1/Rad23b/Rnf2/Rps6/Rps6ka2/Rps6kb1/Sbf1/Sec23ip/Septin2/Septin6/Septin7/Sgpl1/Sirt2/Slirp/Sn…	80
GO:0048699	GO:0048699	generation of neurons	415/2323	1670/28943	1.13e-104	1.91e-103	1.54e-104	Abi1/Abl2/Ablim1/Acsl3/Acsl4/Acsl6/Actb/Actbl2/Actl6b/Actr2/Actr3/Adam10/Adcy1/Adgrg1/Adgrl3/Adnp/Afdn/Agrn/Alcam/Anapc2/Ank3/Ap2a1/Apc/Aplp1/Aplp2/Apoe/App/Arf6/Arfgef1/Arhgap35/Arhgef2/Arl3/Arsb/Astn1/Atcay/Atl1/Atp1b2/Atp2b2/Atxn10/Atxn2/Baiap2/Bax/Bcan/Bin1/Bmpr2/Bsg/C3/Calr/Camk1d/Camk2a/Camk2b/Camk2g/Camsap1/Camsap2/Camsap3/Carm1/Cask/Casp3/Ccdc88a/Cdc42/Cdh2/Cdk5/Cdkl5/Celsr2/Cfl1/Chd5/Chl…	415
GO:0040007	GO:0040007	growth	231/2323	1126/28943	1.25e-41	4.11e-41	3.32e-42	Abl2/Acsl4/Actl6a/Actr3/Adam10/Add1/Adnp/Afdn/Agrn/Anapc2/Anxa6/Apc/Apoe/App/Arih2/Atrn/Atrx/Atxn2/Bcan/Bmpr2/C3/Cadm1/Carm1/Ccar2/Ccn3/Cd81/Cdc42/Cdk1/Cdk4/Cdk5/Cdkl5/Cdkn2aip/Celf1/Cfl1/Cirbp/Clasp2/Clic4/Clstn1/Clstn3/Cntnap2/Cops2/Cpne1/Creg1/Crk/Crkl/Csnk2a1/Cspg5/Ctc1/Cth/Ctnnb1/Cttn/Cxadr/Cyfip1/Cyfip2/Dab2ip/Dbn1/Dbnl/Dclk1/Dcun1d5/Dcx/Ddx39b/Ddx3x/Dip2b/Dnajb2/Dnm2/Dpysl2/Egfr/Eif2b2/Eif…	231
GO:0060322	GO:0060322	head development	167/2323	751/28943	1.44e-34	3.81e-34	3.07e-35	Abl2/Abr/Adgrg1/Adgrl2/Adgrl3/Afdn/Akt3/Aplp1/Aplp2/App/Arcn1/Arhgap35/Arsb/Atat1/Atp1a2/Atp1b2/Atp2b2/Atp6ap2/Atrn/Atrx/Atxn2/Bag6/Bax/Bcan/Cadm2/Cdh2/Cdk5/Celf1/Celsr2/Cers1/Chd5/Cntn1/Cntn2/Cntnap2/Coro1c/Crebbp/Crk/Crkl/Crtac1/Ctnna2/Ctnnb1/Cul5/Dab2ip/Dbi/Dclk1/Dcx/Diaph1/Dmxl2/Dock7/Dpysl2/Egfr/Elavl4/Eml1/Epha5/Ephb2/Erbb4/Ext1/Fabp7/Fbxw11/Flna/Fyn/Fzd3/Gabrb3/Gak/Git1/Git2/Gnaq/Grin1/Gsk…	167
GO:0007507	GO:0007507	heart development	94/2323	653/28943	2.22e-08	2.9e-08	2.34e-09	Acadm/Ank2/Ap1b1/Ap2b1/Apc/Bmpr2/Cacybp/Casp3/Cdc42/Cdk1/Cpe/Crkl/Ctnnb1/Cxadr/Dchs1/Dctn5/Ddx39b/Dhx36/Dnm2/Egfr/Erbb4/Ext1/Fdps/Fkbp1a/Flna/Fn1/G6pdx/Gaa/Gja1/Gna11/Gnaq/Grk2/Gsk3a/Gsk3b/Hdac2/Hectd1/Hnrnpu/Ilk/Insr/Itgb1/Kif3a/Lrp1/Map2k1/Map2k4/Mapk1/Mapk14/Mapk3/Matr3/Met/Mthfd1/Mtor/Myh10/Naca/Ncam1/Nckap1/Ndrg4/Nedd4/Nf1/Nrp1/Nrp2/Ntrk3/Pak1/Pdlim5/Pds5a/Plec/Plxna4/Plxnd1/Pofut1/Ppp3cb/Pr…	94
GO:0048534	GO:0048534	hematopoietic or lymphoid organ development	117/2323	1097/28943	0.000957214	0.00112454	9.07e-05	Abi1/Abl2/Actb/Actl6a/Actl6b/Actn1/Acvr2a/Add1/Add2/Adrm1/Ap2a2/Ap3d1/Apc/App/Arhgef7/Arih2/Armc6/Atp6ap1/Bax/Camk4/Casp3/Cd81/Clptm1/Crkl/Ctc1/Ctnnb1/Ctsl/Cul4a/Dhx36/Dmtn/Dnaja3/Dock7/Eef2/Eml1/Ext1/Fam20c/Fasn/Fech/Flna/Fubp1/G6pdx/Gabpa/Glo1/Gnas/Gsk3b/Hbb-b1/Hectd1/Hmgb1/Hmgb2/Hmgb3/Hsp90aa1/Hspa9/Ighg1/Kcnab2/Lfng/Lyn/Map2k1/Mapk1/Mapk14/Mapk3/Mdk/Mink1/Mtor/Myh9/Nf1/Nme1/Nme2/Nudt21/Ogt/Pa…	117
GO:0030097	GO:0030097	hemopoiesis	112/2323	1047/28943	0.00109773	0.00128302	0.000103434	Abi1/Abl2/Actb/Actl6a/Actl6b/Actn1/Acvr2a/Add1/Add2/Adrm1/Ap2a2/Ap3d1/Apc/App/Arhgef7/Arih2/Armc6/Atp6ap1/Bax/Camk4/Casp3/Cd81/Clptm1/Ctc1/Ctnnb1/Ctsl/Cul4a/Dhx36/Dmtn/Dnaja3/Dock7/Eef2/Eml1/Ext1/Fam20c/Fasn/Fech/Flna/Fubp1/G6pdx/Gabpa/Glo1/Gnas/Gsk3b/Hbb-b1/Hectd1/Hmgb1/Hmgb2/Hmgb3/Hsp90aa1/Hspa9/Ighg1/Kcnab2/Lfng/Lyn/Mapk14/Mdk/Mink1/Mtor/Myh9/Nf1/Nme1/Nme2/Nudt21/Ogt/Pafah1b1/Pcid2/Pgm3/Picalm…	112
GO:0018130	GO:0018130	heterocycle biosynthetic process	424/2323	3845/28943	1.05e-12	1.53e-12	1.23e-13	Aamdc/Abhd14b/Ablim1/Acat1/Acly/Acot7/Acsl4/Acsl6/Actb/Actl6a/Actl6b/Actn4/Actr2/Actr3/Acvr2a/Adcy1/Adcy2/Adk/Adnp/Adrm1/Adsl/Agap2/Ago1/Ago2/Agrn/Ak2/Ak3/Ak4/Ak5/Akr1a1/Alad/Aldh2/Aldoa/Alyref/Ampd2/Anxa2/Anxa3/Ap3d1/Apex1/Apoe/App/Aprt/Arhgef2/Arrb1/Asah1/Atic/Atp2b4/Atp5pb/Atrx/Basp1/Bin1/Bmpr2/Bud31/C1qbp/Cad/Calr/Camk1d/Camk2a/Camk4/Cand1/Carm1/Cask/Cat/Cbx3/Cc2d1a/Ccar1/Ccar2/Ccdc124/Cct2/C…	424
GO:0042592	GO:0042592	homeostatic process	284/2323	1839/28943	4.93e-28	1.08e-27	8.69e-29	Aacs/Abat/Abhd4/Abhd6/Acaca/Acadl/Acadvl/Aco1/Acox1/Acvr2a/Add1/Adgrg1/Adnp/Afdn/Akt3/Aldh1a1/Aldoa/Alpl/Ampd2/Ank2/Ank3/Anxa6/Anxa7/Ap3d1/Apc/Apex1/Aplp2/Apoe/App/Arrb1/Aspscr1/Atox1/Atp13a1/Atp1a1/Atp1a2/Atp1a3/Atp1b1/Atp1b2/Atp1b3/Atp2a2/Atp2b1/Atp2b2/Atp2b4/Atp6ap1/Atp6ap2/Atp6v0a1/Atp6v0d1/Atp6v1a/Atp6v1b2/Atp6v1g1/Atxn2/Bax/Bsg/C2cd2l/Cacna1e/Calb1/Calm2/Casp3/Ccdc47/Ccn3/Cdh2/Cemip/Cfl2/Ch…	284
GO:0002252	GO:0002252	immune effector process	62/2323	852/28943	0.809846	0.824275	0.0664509	Abr/Anxa3/Ap1g1/App/Appl1/Arg1/Arl8b/Atg9a/C1qbp/C3/Cadm1/Cd47/Cd81/Chga/Clu/Coro1a/Crk/Cyrib/Ddx1/Dhx36/Ephb2/Gfus/Gprc5b/Hk1/Hmgb1/Hpx/Hspa8/Hspd1/Ighg1/Kif5b/Krt1/Lfng/Lrp1/Lyn/Mdk/Mif/Mtor/Myo18a/Pdpk1/Phb2/Pi4k2a/Plec/Pnp/Ppp3cb/Prdx1/Prdx2/Prkce/Rap1a/Rps19/Rps6/Rtn4/Sema4a/Sema7a/Snx4/Stx7/Stxbp1/Tfrc/Tsc1/Vamp2/Vamp7/Wdr1/Ywhaz	62
GO:0006955	GO:0006955	immune response	166/2323	1961/28943	0.240943	0.254298	0.0205008	Abr/Actr2/Actr3/Ahcy/Alcam/Anxa3/Ap1g1/Apoe/App/Appl1/Arf6/Arg1/Arhgef2/Arl8b/Atg9a/Bag6/Banf1/Bax/C1qbp/C3/Cacnb3/Cadm1/Camk4/Ccdc92/Cd200/Cd47/Cd81/Cdc37/Cdc42/Chga/Cnot7/Coro1a/Crk/Crkl/Csk/Ctsl/Cx3cl1/Cyrib/Dab2ip/Dbnl/Ddx1/Ddx3x/Dhx15/Dhx36/Dhx9/Dnaja3/Ecsit/Eif2b1/Eif2b2/Eif2b5/Endod1/Enpp2/Epg5/Ephb2/Erbin/Evl/Ext1/Ezr/Flot1/Fyn/G3bp1/G3bp2/Gapdh/Gfus/Gprc5b/Gsn/Hk1/Hmgb1/Hmgb2/Hmgb3/Hmgn2…	166
GO:0002764	GO:0002764	immune response-regulating signaling pathway	52/2323	526/28943	0.0695448	0.0746055	0.0060145	App/Appl1/Arf6/Bag6/Bax/C1qbp/Cacnb3/Cd47/Cd81/Crkl/Csk/Dab2ip/Ddx3x/Eif2b1/Eif2b2/Eif2b5/Epg5/Erbin/Ezr/Flot1/Fyn/Hmgb1/Hras/Hspd1/Ighg1/Khdrbs1/Lyn/Mapk1/Nploc4/Nras/Pdpk1/Phb2/Plcg1/Prkce/Prnp/Ptprs/Pum1/Pum2/Rap1a/Rps3/Rtn4/Sarm1/Slc39a10/Thy1/Tkfc/Traf3/Tspan6/Ube2n/Usp15/Usp46/Usp9x/Zdhhc5	52
GO:0002520	GO:0002520	immune system development	118/2323	1161/28943	0.00462648	0.00518212	0.000417768	Abi1/Abl2/Actb/Actl6a/Actl6b/Actn1/Acvr2a/Add1/Add2/Adrm1/Ap2a2/Ap3d1/Apc/App/Arhgef7/Arih2/Armc6/Atp6ap1/Bax/Camk4/Casp3/Cd81/Clptm1/Crkl/Ctc1/Ctnnb1/Ctsl/Cul4a/Dhx36/Dmtn/Dnaja3/Dock7/Eef2/Eml1/Ext1/Fam20c/Fasn/Fech/Flna/Fubp1/G6pdx/Gabpa/Glo1/Gnas/Gsk3b/Hbb-b1/Hectd1/Hmgb1/Hmgb2/Hmgb3/Hsp90aa1/Hspa9/Hspd1/Ighg1/Kcnab2/Lfng/Lyn/Map2k1/Mapk1/Mapk14/Mapk3/Mdk/Mink1/Mtor/Myh9/Nf1/Nme1/Nme2/Nudt21/…	118
GO:0002376	GO:0002376	immune system process	313/2323	3033/28943	1.18e-06	1.48e-06	1.19e-07	Abi1/Abl2/Abr/Actb/Actl6a/Actl6b/Actn1/Actr2/Actr3/Acvr2a/Adam10/Add1/Add2/Adk/Adrm1/Ahcy/Aimp1/Alcam/Anxa3/Ap1g1/Ap2a2/Ap3d1/Apc/Apoe/App/Appl1/Arf6/Arg1/Arhgef2/Arhgef7/Arih2/Arl8b/Armc6/Atg9a/Atp6ap1/Bag6/Banf1/Bax/Bsg/C1qbp/C3/Cacnb3/Cadm1/Calr/Camk1d/Camk4/Casp3/Ccdc92/Ccn3/Cd200/Cd47/Cd81/Cdc37/Cdc42/Chga/Clptm1/Clu/Cnot7/Coro1a/Crk/Crkl/Csk/Ctc1/Ctnnb1/Ctsl/Cul4a/Cx3cl1/Cxadr/Cyrib/Dab2ip/…	313
GO:0001701	GO:0001701	in utero embryonic development	69/2323	565/28943	0.000322896	0.000385283	3.11e-05	Actl6a/Adam10/Add1/Atp1b1/Birc6/Bysl/Camsap3/Capn2/Cmip/Cnot1/Cntnap2/Cops2/Cops3/Ctnnb1/Cul3/Cul4a/Dad1/Dbn1/Egfr/Eif2s2/Eno1/Epn1/Fbll1/Gabpa/Gja1/Gna13/Grb2/Grin2b/Hcfc1/Hectd1/Hs6st1/Itgb1/Kif3a/Kifbp/Map2k1/Mapk1/Mapk8ip3/Matr3/Myh10/Myh9/Nasp/Nckap1/Nmt1/Nsdhl/Ocrl/Plcg1/Prkcsh/Prmt1/Psmc3/Psmc4/Psph/Rbbp6/Ric8a/Rpl13/Rtcb/Rtn4/Sf3b1/Slc30a1/Slc8a1/Smarca4/Srsf1/Tanc2/Tjp1/Tmed2/Tpm1/Trim28…	69
GO:0006954	GO:0006954	inflammatory response	79/2323	776/28943	0.0172805	0.0189836	0.00153041	Abhd12/Abr/Adcy1/Ahcy/Aimp1/Aldh2/Apoe/App/Appl1/Atrn/C3/Camk1d/Camk4/Ccn3/Cd200/Cd47/Cd81/Celf1/Clu/Cntnap2/Cul3/Cx3cl1/Dab2ip/Ddt/Ddx3x/Dhx9/Ephb2/Ext1/Fasn/Fn1/Git1/Gja1/Gprc5b/Gstp1/Hk1/Hmgb1/Hmgb2/Hnrnpa0/Hspd1/Ighg1/Itgb1/Kpna6/Krt1/Krt16/Lpl/Lrp1/Lxn/Lyn/Mapk14/Mapk8/Mdk/Mif/Mtor/Myo5a/Park7/Pla2g7/Plaa/Pld3/Prdx2/Prkca/Psma1/Psmb4/Ptn/Rap1gds1/Rps19/Rtn4/Sema7a/Sirpa/Snca/Snx4/Sod1/Stk39/…	79
GO:0045087	GO:0045087	innate immune response	89/2323	961/28943	0.0868903	0.092995	0.007497	Actr2/Actr3/Ap1g1/Apoe/App/Appl1/Arg1/Arhgef2/Arl8b/Atg9a/Banf1/C1qbp/C3/Cadm1/Ccdc92/Cd47/Cdc37/Cdc42/Cnot7/Coro1a/Crk/Cx3cl1/Dab2ip/Ddx1/Ddx3x/Dhx15/Dhx36/Dhx9/Dnaja3/Ecsit/Endod1/Evl/Fyn/G3bp1/G3bp2/Gapdh/Gsn/Hk1/Hmgb1/Hmgb2/Hmgb3/Hpx/Hsp90aa1/Ighg1/Ipo7/Kif5b/Krt1/Krt16/Lyn/Matr3/Mif/Myo18a/Nono/Pcbp2/Phb2/Pld3/Prdx1/Pspc1/Ptk2/Rab12/Rab2b/Rpl13a/Rps19/Rps6kb1/Sarm1/Sfpq/Shmt2/Sirpa/Smpd1/Snc…	89
GO:0098662	GO:0098662	inorganic cation transmembrane transport	112/2323	715/28943	5.61e-12	7.91e-12	6.38e-13	Agrn/Akap9/Ank2/Ank3/Atox1/Atp1a1/Atp1a2/Atp1a3/Atp1b1/Atp1b2/Atp1b3/Atp2a2/Atp2b1/Atp2b2/Atp2b4/Atp6ap1/Atp6v0a1/Atp6v0d1/Atp6v1a/Atp6v1b2/Atp6v1e1/Atp6v1g1/Atp6v1g2/Atp6v1h/Bax/Bin1/Cacna1e/Cacna2d1/Cacnb3/Calm2/Cdk5/Cemip/Coro1a/Cx3cl1/Dbi/Diaph1/Dnm2/Dpp10/Dpp6/Ehd3/Ero1a/Fhl1/Fkbp1a/Flna/Fyn/G6pdx/Gnb5/Gpd1l/Grin1/Grin2b/Gstm7/Gsto1/Hecw2/Hpca/Hspa2/Htt/Itgb1/Itpr1/Kcna3/Kcnab2/Kcnma1/Kif5b/…	112
GO:0098771	GO:0098771	inorganic ion homeostasis	115/2323	625/28943	2.86e-17	4.73e-17	3.81e-18	Aco1/Alpl/Ank2/Ank3/Anxa6/Anxa7/Ap3d1/Aplp2/Apoe/App/Atox1/Atp13a1/Atp1a1/Atp1a2/Atp1a3/Atp1b1/Atp1b2/Atp1b3/Atp2a2/Atp2b1/Atp2b2/Atp2b4/Atp6ap1/Atp6ap2/Atp6v0a1/Atp6v0d1/Atp6v1a/Atp6v1b2/Atp6v1g1/Bax/Calb1/Calm2/Ccdc47/Cemip/Chga/Ckb/Clic4/Clstn1/Coro1a/Cul5/Cx3cl1/Dbi/Diaph1/Dmxl2/Ero1a/Ext1/Fech/Fis1/Fkbp1a/Flna/Fth1/Ftl1/Glrx3/Gnai2/Gnas/Grin1/Grin2b/Gstm7/Gsto1/Hexb/Hmox2/Hpx/Htt/Immt/Itpr1/…	115
GO:0098660	GO:0098660	inorganic ion transmembrane transport	122/2323	774/28943	4.02e-13	5.88e-13	4.74e-14	Agrn/Akap9/Ank2/Ank3/Atox1/Atp1a1/Atp1a2/Atp1a3/Atp1b1/Atp1b2/Atp1b3/Atp2a2/Atp2b1/Atp2b2/Atp2b4/Atp6ap1/Atp6v0a1/Atp6v0d1/Atp6v1a/Atp6v1b2/Atp6v1e1/Atp6v1g1/Atp6v1g2/Atp6v1h/Bax/Bin1/Cacna1e/Cacna2d1/Cacnb3/Calm2/Cdk5/Cemip/Coro1a/Cx3cl1/Dbi/Diaph1/Dnm2/Dpp10/Dpp6/Ehd3/Ero1a/Fhl1/Fkbp1a/Flna/Fyn/G6pdx/Gabra1/Gabrb3/Gabrg2/Gnb5/Gpd1l/Grin1/Grin2b/Grm5/Gstm7/Gsto1/Hecw2/Hpca/Hspa2/Htt/Itgb1/Itpr1/…	122
GO:0006886	GO:0006886	intracellular protein transport	237/2323	831/28943	1.06e-70	7.14e-70	5.75e-71	Actr3/Agap3/Agk/Ahcyl1/Aifm1/Aip/Ank3/Ap1b1/Ap1g1/Ap1m1/Ap1s1/Ap2a1/Ap2a2/Ap2b1/Ap2m1/Ap2s1/Ap3b2/Ap3d1/Ap3m2/Ap3s1/Appl1/Arf3/Arf5/Arf6/Arl6ip1/Arpc2/Aspscr1/Atp6ap1/B3gat3/Bag6/Bax/Cacnb3/Calr/Camk4/Camsap3/Cd81/Cdc42/Cdk1/Cdk5/Cemip/Cfl1/Chm/Chmp4b/Clip1/Cltc/Clu/Copa/Copb1/Copb2/Copg1/Copg2/Cse1l/Cttn/Ddx5/Dlg2/Dmtn/Ehd1/Elavl1/Erbin/Exoc4/Fis1/Flna/Fyn/Gdap1/Gdi1/Get3/Gga3/Gipc1/Gripap1/Gsk3…	237
GO:0035556	GO:0035556	intracellular signal transduction	430/2323	2564/28943	5.62e-53	2.62e-52	2.11e-53	Abl2/Abr/Actn4/Adcy1/Adcy2/Adgrb2/Adgrg1/Adgrl1/Adnp/Agap2/Ago1/Aifm1/Aip/Akt3/Aldh2/Ank2/Apc/Apoe/App/Araf/Arf6/Arfgef1/Arfgef3/Arhgap1/Arhgap26/Arhgap32/Arhgap35/Arhgdia/Arhgef12/Arhgef2/Arhgef7/Arl3/Arl6ip5/Arpc2/Arrb1/Atp1b1/Atp2a2/Atp2b4/Atp6ap2/Atrx/Babam2/Bag6/Baiap2/Bax/Brcc3/Bub3/C1qbp/C1qtnf4/C3/Cab39/Cadm4/Calm2/Calr/Camk4/Cap1/Cap2/Casp3/Cat/Cbl/Ccar2/Ccdc88a/Ccn3/Cd81/Cdc42/Cdc42bpa/…	430
GO:0046907	GO:0046907	intracellular transport	402/2323	1531/28943	1.57e-109	3.12e-108	2.52e-109	Abcd3/Abce1/Acaa2/Acap2/Actn4/Actr10/Actr2/Actr3/Adam10/Agap2/Agap3/Agk/Ahcyl1/Aifm1/Aip/Alyref/Ank3/Ankfy1/Anp32a/Anxa2/Ap1b1/Ap1g1/Ap1m1/Ap1s1/Ap2a1/Ap2a2/Ap2b1/Ap2m1/Ap2s1/Ap3b2/Ap3d1/Ap3m2/Ap3s1/App/Appl1/Arcn1/Arf3/Arf5/Arf6/Arhgap1/Arhgap21/Arl3/Arl6ip1/Arl8a/Arl8b/Arpc2/Aspscr1/Atp2a2/Atp6ap1/Atp6v0d1/Atp9a/B3gat3/Bag6/Bax/Bin1/Bsn/Cacnb3/Calr/Camk2a/Camk4/Camsap3/Ccdc88a/Cd81/Cdc42/Cdc42b…	402
GO:0050801	GO:0050801	ion homeostasis	118/2323	635/28943	4.97e-18	8.45e-18	6.81e-19	Aco1/Alpl/Ank2/Ank3/Anxa6/Anxa7/Ap3d1/Aplp2/Apoe/App/Atox1/Atp13a1/Atp1a1/Atp1a2/Atp1a3/Atp1b1/Atp1b2/Atp1b3/Atp2a2/Atp2b1/Atp2b2/Atp2b4/Atp6ap1/Atp6ap2/Atp6v0a1/Atp6v0d1/Atp6v1a/Atp6v1b2/Atp6v1g1/Bax/Calb1/Calm2/Ccdc47/Cemip/Chga/Ckb/Clic4/Clstn1/Coro1a/Cps1/Cul5/Cx3cl1/Dbi/Diaph1/Dmxl2/Ero1a/Ext1/Fech/Fis1/Fkbp1a/Flna/Fth1/Ftl1/Glrx3/Gls/Gnai2/Gnas/Grin1/Grin2b/Grm2/Gstm7/Gsto1/Hexb/Hmox2/Hpx/H…	118
GO:0034220	GO:0034220	ion transmembrane transport	156/2323	975/28943	4.77e-17	7.88e-17	6.35e-18	Agrn/Ahcyl1/Akap9/Ank2/Ank3/Anxa6/App/Arg1/Arl6ip1/Arl6ip5/Atox1/Atp1a1/Atp1a2/Atp1a3/Atp1b1/Atp1b2/Atp1b3/Atp2a2/Atp2b1/Atp2b2/Atp2b4/Atp6ap1/Atp6v0a1/Atp6v0d1/Atp6v1a/Atp6v1b2/Atp6v1e1/Atp6v1g1/Atp6v1g2/Atp6v1h/Bax/Bin1/Cacna1e/Cacna2d1/Cacnb3/Calm2/Cdk5/Cemip/Cfl1/Clic4/Coro1a/Cx3cl1/Dbi/Diaph1/Dlg4/Dnm2/Dpp10/Dpp6/Ehd3/Ephb2/Ero1a/Fhl1/Fkbp1a/Flna/Fyn/G6pdx/Gabra1/Gabrb3/Gabrg2/Gnb5/Gpd1l/Gri…	156
GO:0023051	GO:0023051	regulation of signaling	603/2323	3551/28943	1.21e-79	1e-78	8.08e-80	Aacs/Aak1/Abat/Abhd6/Abl2/Abr/Acaa2/Acsl4/Actn4/Acvr2a/Adam10/Adcy1/Adgrg1/Adnp/Adrm1/Afap1/Afdn/Agap2/Ago1/Aimp1/Aip/Akap9/Akt3/Amer2/Anapc2/Ank2/Anxa2/Anxa5/Apc/Aplp1/Aplp2/Apoe/App/Appl1/Araf/Arf6/Arfgef1/Arfgef3/Arg1/Arhgap26/Arhgap35/Arhgdia/Arhgef2/Arhgef7/Arl6ip5/Arrb1/Atad1/Atp2a2/Atp2b2/Atp2b4/Atp6ap2/Babam2/Baiap2/Bax/Birc6/Bmpr2/Brcc3/Bud31/C1qbp/C1qtnf4/C2cd2l/C3/Cacna1e/Cacnb3/Cadm4/…	603
GO:0045321	GO:0045321	leukocyte activation	106/2323	1162/28943	0.0904575	0.0965866	0.00778655	Abl2/Abr/Actb/Actl6a/Actl6b/Adam10/Adk/Adrm1/Anxa3/Ap1g1/Ap3d1/Apc/App/Arg1/Bag6/Bax/Camk4/Casp3/Cd200/Cd47/Cd81/Chga/Clptm1/Clu/Coro1a/Csk/Ctnnb1/Ctsl/Cx3cl1/Cxadr/Cyrib/Ddost/Dnaja3/Efnb3/Ephb2/Fkbp1a/Flot2/Fn1/Fyn/Git1/Gja1/Gsn/Hectd1/Hmgb1/Hmgb3/Hsp90aa1/Hspd1/Hsph1/Igfbp2/Ighg1/Impdh2/Lfng/Lyn/Mapk8ip1/Mdk/Mif/Mink1/Msn/Mtor/Myh9/Myo18a/Ncstn/Ndrg1/Nedd4/Pcid2/Pdpk1/Phb2/Pi4k2a/Pnp/Ppp3ca/Pp…	106
GO:0002521	GO:0002521	leukocyte differentiation	62/2323	667/28943	0.126442	0.134381	0.0108335	Abl2/Actb/Actl6a/Actl6b/Adrm1/Ap3d1/Apc/App/Atp6ap1/Bax/Camk4/Cd81/Clptm1/Ctnnb1/Ctsl/Cul4a/Dnaja3/Fam20c/Fasn/Glo1/Gnas/Gsk3b/Hectd1/Hmgb1/Hmgb3/Hsp90aa1/Ighg1/Lfng/Lyn/Mapk14/Mdk/Mink1/Mtor/Nf1/Nme1/Nme2/Pafah1b1/Pcid2/Plcb1/Pnp/Ppp3ca/Ppp3cb/Prdx2/Prex1/Prkca/Psap/Rbp1/Rhoa/Rpl22/Rps6/Sema4a/Sfrp1/Smarca4/Smarcc2/Smarcd1/Smarcd3/Smarce1/Sos2/Src/Tfrc/Tsc1/Tspan2	62
GO:0002443	GO:0002443	leukocyte mediated immunity	36/2323	604/28943	0.978894	0.994121	0.0801434	Abr/Anxa3/Ap1g1/Arg1/Arl8b/C1qbp/C3/Cadm1/Cd81/Chga/Coro1a/Crk/Cyrib/Ddx1/Dhx36/Gfus/Hmgb1/Hpx/Hspa8/Hspd1/Ighg1/Kif5b/Lyn/Pdpk1/Pi4k2a/Pnp/Ppp3cb/Prdx1/Snx4/Stx7/Stxbp1/Tfrc/Vamp2/Vamp7/Wdr1/Ywhaz	36
GO:0008610	GO:0008610	lipid biosynthetic process	93/2323	671/28943	1.59e-07	2.03e-07	1.64e-08	Abcd3/Abhd4/Abhd6/Acaca/Acadl/Acadvl/Acbd3/Acly/Acot7/Acsbg1/Acsl3/Acsl4/Acsl6/Agk/Agpat3/Agps/Aldh1a1/Aldh8a1/Apoe/Asah1/Atp1a1/B4galnt1/Bpnt1/Bpnt2/C3/Capn2/Cdk4/Cds2/Cers1/Cyb5r3/Dbi/Decr2/Dgke/Erbb4/Erlin2/Fabp5/Fads1/Fads2/Fasn/Fdps/G6pdx/Gal3st3/Gcdh/Gstm7/Gstp1/H6pd/Hacd3/Hexb/Hmgcs1/Hsd17b10/Hsd17b12/Idh1/Idi1/Impa1/Lpl/Lss/Mapk9/Mif/Mtor/Mvd/Myo5a/Nsdhl/Pam/Pck2/Pcyt1a/Pcyt2/Pgap1/Pi4k2a…	93
GO:0006629	GO:0006629	lipid metabolic process	209/2323	1441/28943	1.61e-17	2.7e-17	2.17e-18	Aacs/Abcd3/Abhd12/Abhd4/Abhd6/Acaa1a/Acaa2/Acaca/Acad9/Acadl/Acadm/Acadvl/Acat1/Acat2/Acbd3/Acbd5/Acly/Acot1/Acot7/Acox1/Acsbg1/Acsf2/Acsl3/Acsl4/Acsl6/Acss3/Adh5/Afp/Agk/Agpat3/Agps/Akr1a1/Aldh1a1/Aldh8a1/Alg2/Aox1/Aplp2/Apoe/App/Asah1/Atp1a1/Auh/B4galnt1/Bax/Bcat1/Bdh1/Bpnt1/Bpnt2/C3/Capn2/Cat/Cbr1/Cd81/Cdc42/Cdk4/Cds2/Cers1/Cps1/Cpt1a/Crk/Crkl/Crot/Cth/Cyb5r3/Dab2ip/Dbi/Decr1/Decr2/Dgke/Dhrs13…	209
GO:0051668	GO:0051668	localization within membrane	224/2323	690/28943	1.38e-78	1.11e-77	8.92e-79	Acap2/Acsl3/Actb/Actr3/Adam10/Adam22/Afdn/Agk/Agrn/Ank2/Ank3/Anxa2/Ap2b1/Ap2m1/Ap3d1/Apoe/Appl1/Arf6/Arhgap1/Arl3/Arl6ip1/Arl6ip5/Arpc2/Atad1/Atp13a1/Atp1b1/Atp1b3/Atp2b4/Atp6ap1/Atp9a/Bag6/Bax/Bsg/Cacnb3/Camk2a/Camk2b/Camk2g/Cask/Ccdc47/Ccdc88a/Cd81/Cdh13/Cdh2/Cdk5/Cemip/Chm/Chmp4b/Clasp2/Clip1/Clstn1/Cltc/Cpe/Crk/Crkl/Csk/Csnk2a1/Dag1/Dbn1/Dchs1/Dlg2/Dlg3/Dlg4/Dmtn/Dnaja3/Dnm2/Dpp10/Dpp6/Egfr/E…	224
GO:0040011	GO:0040011	locomotion	276/2323	1428/28943	1.08e-44	4.07e-44	3.28e-45	Abhd6/Ablim1/Abr/Actn4/Actr3/Adam10/Adgrg1/Adgrl3/Afdn/Ago2/Agrn/Akt3/Alcam/Aldoa/Ank3/Anxa3/Anxa5/Apc/Apex1/Apoe/App/Appl1/Arf6/Arhgap35/Arhgdia/Arhgef2/Arpc2/Arsb/Atp1a2/Atp1b2/Atp2b2/Atp2b4/Atp8a1/Bmpr2/Bsg/C1qbp/Cadm4/Calr/Camk1d/Camk2a/Camk2b/Camsap3/Ccar1/Ccn3/Cd200/Cd47/Cd81/Cdh13/Cdk5/Cemip/Cfl1/Chga/Chl1/Clasp1/Clasp2/Clic4/Cntn1/Cntn2/Coro1a/Coro1b/Coro1c/Crk/Crkl/Crmp1/Csnk2b/Ctnna1/Ct…	276
GO:0046649	GO:0046649	lymphocyte activation	84/2323	970/28943	0.245967	0.259002	0.02088	Abl2/Actb/Actl6a/Actl6b/Adk/Adrm1/Ap1g1/Ap3d1/Apc/Arg1/Bag6/Bax/Casp3/Cd47/Cd81/Clptm1/Coro1a/Csk/Ctnnb1/Ctsl/Cxadr/Cyrib/Ddost/Dnaja3/Efnb3/Ephb2/Fkbp1a/Flot2/Fyn/Git1/Gja1/Gsn/Hectd1/Hmgb1/Hmgb3/Hsp90aa1/Hspd1/Hsph1/Igfbp2/Ighg1/Impdh2/Lfng/Lyn/Mapk8ip1/Mdk/Mif/Mink1/Msn/Mtor/Myh9/Ncstn/Nedd4/Pcid2/Phb2/Pnp/Ppp3ca/Ppp3cb/Prdx1/Prdx2/Prex1/Prkar1a/Prnp/Psap/Pten/Pura/Rhoa/Rpl22/Rps3/Rps6/Sema4a/…	84
GO:0009059	GO:0009059	macromolecule biosynthetic process	565/2323	4552/28943	2.08e-29	4.69e-29	3.78e-30	Aamdc/Aarsd1/Abce1/Abcf1/Abhd14b/Ablim1/Acadm/Aco1/Actb/Actl6a/Actl6b/Actn4/Actr2/Actr3/Acvr2a/Adcy1/Adnp/Adrm1/Agap2/Ago1/Ago2/Agrn/Aimp1/Aimp2/Alg2/Alyref/Anxa2/Anxa3/Ap2a1/Ap3d1/Apex1/Aplp1/Apoe/App/Arfgef1/Arhgef2/Arrb1/Asah1/Atp2b4/Atrx/B3gat1/B3gat3/Basp1/Bin1/Bmpr2/Bud31/Bzw1/Bzw2/C1qbp/Calr/Camk1d/Camk2a/Camk4/Cand1/Carm1/Cask/Cat/Cbx3/Cc2d1a/Ccar1/Ccar2/Ccdc124/Cct2/Cct3/Cct4/Cct5/Cct6a/…	565
GO:0009057	GO:0009057	macromolecule catabolic process	331/2323	1402/28943	3.52e-76	2.59e-75	2.09e-76	Abhd12/Adrm1/Agap2/Agap3/Ago1/Ago2/Aifm1/Alad/Anapc1/Anapc2/Anapc5/Anxa2/Apc/Apex1/Apoe/App/Araf/Arih2/Armc8/Arrb1/Arsb/Ate1/Atg4b/Atraid/Bag6/Bax/Calr/Canx/Capn2/Casp3/Cbl/Ccar2/Ccdc47/Cd81/Cdc16/Cdc23/Cdc26/Cdk5/Celf1/Cemip/Chmp4b/Chmp6/Chmp7/Cirbp/Clpp/Clu/Cnot1/Cnot10/Cnot7/Cnot9/Cops3/Csde1/Csnk1a1/Csnk1e/Csnk2a1/Csnk2a2/Ctnnb1/Ctsa/Ctsb/Ctsd/Ctsl/Cul1/Cul2/Cul3/Cul4a/Cul4b/Cul5/Dab2ip/Dcps/…	331
GO:0010646	GO:0010646	regulation of cell communication	602/2323	3543/28943	1.34e-79	1.1e-78	8.83e-80	Aacs/Aak1/Abat/Abhd6/Abl2/Abr/Acaa2/Acsl4/Actn4/Acvr2a/Adam10/Adcy1/Adgrg1/Adnp/Adrm1/Afap1/Afdn/Agap2/Ago1/Aimp1/Aip/Akap9/Akt3/Amer2/Anapc2/Ank2/Ank3/Anxa5/Apc/Aplp1/Aplp2/Apoe/App/Appl1/Araf/Arf6/Arfgef1/Arfgef3/Arg1/Arhgap26/Arhgap35/Arhgdia/Arhgef2/Arhgef7/Arl6ip5/Arrb1/Atad1/Atp2a2/Atp2b2/Atp2b4/Atp6ap2/Babam2/Baiap2/Bax/Birc6/Bmpr2/Brcc3/Bud31/C1qbp/C1qtnf4/C2cd2l/C3/Cacna1e/Cacnb3/Cadm4/C…	602
GO:0043412	GO:0043412	macromolecule modification	566/2323	3651/28943	1.87e-59	1.02e-58	8.22e-60	Aak1/Abhd12/Abi1/Abl2/Abraxas2/Acp1/Actb/Actl6a/Actl6b/Acvr2a/Adam10/Adh5/Adnp/Adprh/Agap2/Agrn/Aimp2/Akap9/Akt3/Alg2/Anapc1/Anapc2/Anapc5/Anxa2/Apc/Apex1/Aplp2/Apoe/App/Araf/Arfgef1/Arhgef2/Arih2/Arrb1/Aspscr1/Atat1/Ate1/Atg4b/Atp2b4/Atrx/Babam2/Bag6/Bax/Bhmt/Birc6/Bmpr2/Brcc3/Bub3/C3/Cab39/Cad/Cadm4/Calm2/Camk1d/Camk2a/Camk2b/Camk2g/Camk4/Camkv/Cand1/Carm1/Cask/Casp3/Cbl/Ccar2/Ccdc88a/Cd81/Cdc1…	566
GO:0048232	GO:0048232	male gamete generation	54/2323	651/28943	0.42028	0.439515	0.0354325	Acox1/Acvr2a/Adrm1/Agfg1/Akap9/Atat1/Atrx/B4galnt1/Bag6/Bax/Bsg/Cadm1/Celf1/Chd5/Crkl/Dazap1/Dhx36/Dld/Dmxl2/Dnaja1/Eif4g3/Gja1/Gsr/H2ax/Herc2/Herc4/Hmgb2/Hspa2/Htt/Lrrc8a/Pafah1b1/Pafah1b2/Pafah1b3/Pebp1/Pgm3/Prkaca/Psme4/Pum1/Rad23b/Sbf1/Sec23ip/Septin2/Septin6/Septin7/Sgpl1/Slirp/Snrpa1/Sod1/Strbp/Tsnax/Wdr48/Xrn2/Ythdf2/Zfp37	54
GO:0000165	GO:0000165	MAPK cascade	122/2323	808/28943	7.81e-12	1.1e-11	8.83e-13	Abl2/Apc/Apoe/App/Araf/Arl6ip5/Arrb1/Atp6ap2/C3/Cd81/Cdc42/Cdh2/Cntnap2/Cops5/Crk/Crkl/Csk/Ctnnb1/Cx3cl1/Dab2ip/Dag1/Dcc/Dnaja1/Egfr/Eif3a/Epha4/Ephb2/Erbb4/Erp29/Ezr/Fbln1/Fermt2/Fn1/Gnai2/Grb2/Grin2b/Grm1/Grm5/Gsk3b/Gstp1/Hacd3/Hmgb1/Hras/Igfbp4/Ilk/Insr/Ksr2/L1cam/Lmnb1/Lrp1/Lyn/Madd/Maged1/Map2k1/Map2k4/Map4k4/Mapk1/Mapk14/Mapk3/Mapk8/Mapk8ip1/Mapk8ip3/Mapk9/Met/Mif/Mink1/Mt3/Ndrg2/Ndrg4/Nf1/…	122
GO:0061024	GO:0061024	membrane organization	193/2323	895/28943	6.58e-38	1.89e-37	1.53e-38	Acaa2/Agk/Agrn/Ank2/Ank3/Ankfy1/Anxa2/Anxa6/Anxa7/Ap2m1/Ap3b2/Ap3d1/Ap3m2/Ap3s1/Apoe/Arl6ip1/Arl8b/Atl1/Atl2/Atp2a2/Atp8a1/Atp9a/Bag6/Baiap2/Banf1/Bax/Bin1/Bnip1/C3/Camk2a/Ccdc47/Ccdc88a/Cdc42/Cdh2/Chchd3/Chchd6/Chmp4b/Chmp6/Chmp7/Clip1/Clu/Cntn2/Cntnap2/Coro1a/Coro1c/Crkl/Ctsl/Cul3/Dbn1/Dctn1/Dlg2/Dlg4/Dnaja3/Dnajc11/Dnm1/Dnm1l/Dnm2/Dnm3/Eea1/Emc1/Emc2/Emc8/Epb41l3/Ephb2/Epn1/Exoc1/Exoc2/Exoc3/E…	193
GO:0055065	GO:0055065	metal ion homeostasis	97/2323	531/28943	1.44e-14	2.21e-14	1.78e-15	Aco1/Alpl/Ank2/Ank3/Anxa6/Anxa7/Ap3d1/Aplp2/Apoe/App/Atox1/Atp13a1/Atp1a1/Atp1a2/Atp1a3/Atp1b1/Atp1b2/Atp1b3/Atp2a2/Atp2b1/Atp2b2/Atp2b4/Atp6ap1/Atp6v0d1/Atp6v1a/Atp6v1g1/Bax/Calb1/Calm2/Ccdc47/Cemip/Chga/Clstn1/Coro1a/Cul5/Cx3cl1/Dbi/Diaph1/Ero1a/Ext1/Fech/Fis1/Fkbp1a/Flna/Fth1/Ftl1/Glrx3/Gnai2/Gnas/Grin1/Grin2b/Gstm7/Gsto1/Hexb/Hmox2/Hpx/Htt/Immt/Itpr1/Kcnma1/Letm1/Lyn/Mcu/Mt1/Mt2/Mt3/Myo5a/Neo…	97
GO:0030001	GO:0030001	metal ion transport	136/2323	911/28943	1.11e-12	1.61e-12	1.29e-13	Agrn/Ahcyl1/Akap9/Akt3/Ank2/Ank3/Anxa6/Ap3d1/Arhgap1/Atox1/Atp1a1/Atp1a2/Atp1a3/Atp1b1/Atp1b2/Atp1b3/Atp2a2/Atp2b1/Atp2b2/Atp2b4/Bax/Bin1/Cacna1e/Cacna2d1/Cacnb3/Calm2/Camk2a/Camk2b/Camk2g/Cask/Cdk5/Cemip/Cltc/Cntn1/Coro1a/Cpox/Ctnnb1/Cx3cl1/Dbi/Diaph1/Dnm1l/Dnm2/Dpp10/Dpp6/Ehd3/Ero1a/Fhl1/Fkbp1a/Fkbp4/Flna/Fth1/Fyn/G6pdx/Gja1/Gnai2/Gnao1/Gnaq/Gnas/Gnb5/Gpd1l/Grin1/Grin2b/Gstm7/Gsto1/Hecw2/Homer1…	136
GO:0000226	GO:0000226	microtubule cytoskeleton organization	132/2323	634/28943	1.22e-24	2.45e-24	1.98e-25	Abraxas2/Agrn/Akap9/Apc/Arhgef2/Arhgef7/Atrx/Camsap1/Camsap2/Camsap3/Ccdc88a/Cdc42bpa/Cfl1/Chmp4b/Chmp6/Chmp7/Ckap5/Clasp1/Clasp2/Clip1/Clip2/Cltc/Cntn2/Crmp1/Ctnnb1/Dag1/Dctn1/Dctn2/Dcx/Dock7/Drg1/Dst/Dync1h1/Dync1li1/Dync1li2/Eml1/Eml2/Eml4/Ezr/Fbxw11/Fkbp4/Flna/Fsd1/Gapdh/Gda/Git1/Gnai1/Gpsm1/Gsk3b/Hdac6/Hdgfl3/Hnrnpu/Hook3/Hspa1b/Hsph1/Htt/Itgb1/Kif2a/Kif3a/Kif3b/Kifbp/Kpnb1/Llgl1/Map1a/Map1b…	132
GO:0007017	GO:0007017	microtubule-based process	192/2323	943/28943	3.9e-34	9.96e-34	8.03e-35	Abraxas2/Actr10/Actr2/Actr3/Agrn/Akap9/Anxa5/Ap3b2/Ap3d1/Ap3m2/Ap3s1/Apc/App/Arhgap21/Arhgef2/Arhgef7/Arl3/Arl8a/Arl8b/Atp2b4/Atrx/Bsn/Cacna1e/Camsap1/Camsap2/Camsap3/Ccdc88a/Cdc42/Cdc42bpa/Celsr2/Cfl1/Chmp4b/Chmp6/Chmp7/Ckap5/Clasp1/Clasp2/Clip1/Clip2/Cltc/Cntn2/Copg1/Copg2/Crmp1/Ctnnb1/Dag1/Dctn1/Dctn2/Dctn3/Dcx/Diaph1/Dlg2/Dnaja1/Dock7/Drg1/Dst/Dync1h1/Dync1i1/Dync1i2/Dync1li1/Dync1li2/Dynll2/…	192
GO:0007005	GO:0007005	mitochondrion organization	89/2323	541/28943	6.53e-11	8.94e-11	7.21e-12	Acaa2/Acad9/Agk/Aifm1/Aip/Akt3/Atcay/Atg2b/Atg4b/Atg9a/Bax/Camk2a/Ccar2/Cdc37/Cdk5/Cers1/Chchd3/Chchd6/Cluh/Cntnap2/Cttn/Cxadr/Cyrib/Dnaja3/Dnajc11/Dnm1l/Erbb4/Fis1/Gclc/Gdap1/Gsk3a/Gsk3b/Hdac6/Hsd17b10/Hsp90aa1/Hspa4/Hspd1/Htt/Huwe1/Immt/Letm1/Lonp1/Map1lc3a/Map1lc3b/Mapk9/Mapt/Marcks/Mcu/Mtx1/Mtx2/Ndufa11/Ndufb4/Ndufs1/Ndufs2/Ndufs3/Ogt/Opa1/Park7/Parp1/Pex5/Phb2/Plec/Pnp/Ppp2cb/Pum2/Rab3a/Rala…	89
GO:0000278	GO:0000278	mitotic cell cycle	180/2323	900/28943	5.17e-31	1.21e-30	9.77e-32	Abraxas2/Actb/Actl6a/Actl6b/Anapc1/Anapc2/Anapc5/Ank3/Apc/Apex1/App/Appl1/Arhgef2/Arl3/Asns/Atrx/Babam2/Banf1/Brcc3/Bub3/Calm2/Camk2a/Camk2b/Camk2g/Cdc16/Cdc23/Cdc26/Cdc42/Cdk1/Cdk4/Cdk5/Cfl1/Chmp4b/Chmp6/Chmp7/Ckap5/Clasp1/Clasp2/Cltc/Crebbp/Ctc1/Ctnnb1/Cul3/Cul4a/Cul4b/Dctn1/Dctn2/Ddb1/Ddx3x/Drg1/Dync1h1/Dync1li1/Egfr/Eif4e/Eif4g1/Eml1/Eml4/Eps8/Exoc1/Exoc2/Exoc3/Exoc4/Exoc5/Exoc7/Exoc8/Fbxw11/…	180
GO:1903047	GO:1903047	mitotic cell cycle process	153/2323	754/28943	3.68e-27	7.83e-27	6.31e-28	Abraxas2/Actb/Actl6a/Actl6b/Anapc1/Anapc2/Anapc5/Ank3/Apc/Apex1/App/Appl1/Arhgef2/Arl3/Atrx/Babam2/Banf1/Brcc3/Bub3/Calm2/Camk2a/Camk2b/Camk2g/Cdc16/Cdc23/Cdc26/Cdc42/Cdk1/Cdk4/Cdk5/Cfl1/Chmp4b/Chmp6/Chmp7/Ckap5/Clasp1/Clasp2/Cltc/Crebbp/Ctc1/Cul3/Cul4a/Cul4b/Dctn1/Dctn2/Ddb1/Ddx3x/Drg1/Dync1h1/Dync1li1/Egfr/Eif4e/Eif4g1/Eml1/Eml4/Eps8/Exoc1/Exoc2/Exoc3/Exoc4/Exoc5/Exoc7/Exoc8/Fbxw11/Fhl1/Flna/Fs…	153
GO:0043632	GO:0043632	modification-dependent macromolecule catabolic process	169/2323	672/28943	2.9e-42	9.96e-42	8.03e-43	Adrm1/Agap3/Anapc1/Anapc2/Anapc5/Apc/Araf/Arih2/Armc8/Arrb1/Ate1/Bag6/Calr/Canx/Cbl/Ccar2/Ccdc47/Cdc16/Cdc23/Cdc26/Chmp4b/Chmp6/Chmp7/Clu/Cops3/Csnk1a1/Csnk1e/Csnk2a1/Csnk2a2/Ctnnb1/Cul1/Cul2/Cul3/Cul4a/Cul4b/Cul5/Ddb1/Dnajb2/Eif3h/Eloc/Erlin2/Fbxo2/Fbxw11/Gclc/Gipc1/Gsk3a/Gsk3b/Hdac6/Hectd1/Hectd3/Hecw2/Herc2/Herc4/Hsp90ab1/Hsp90b1/Hspa1b/Hspa5/Hspbp1/Huwe1/Klhl22/Lonp1/Man1b1/Map1a/Mapk8/Mapk9/…	169
GO:0019941	GO:0019941	modification-dependent protein catabolic process	169/2323	661/28943	2.76e-43	9.64e-43	7.77e-44	Adrm1/Agap3/Anapc1/Anapc2/Anapc5/Apc/Araf/Arih2/Armc8/Arrb1/Ate1/Bag6/Calr/Canx/Cbl/Ccar2/Ccdc47/Cdc16/Cdc23/Cdc26/Chmp4b/Chmp6/Chmp7/Clu/Cops3/Csnk1a1/Csnk1e/Csnk2a1/Csnk2a2/Ctnnb1/Cul1/Cul2/Cul3/Cul4a/Cul4b/Cul5/Ddb1/Dnajb2/Eif3h/Eloc/Erlin2/Fbxo2/Fbxw11/Gclc/Gipc1/Gsk3a/Gsk3b/Hdac6/Hectd1/Hectd3/Hecw2/Herc2/Herc4/Hsp90ab1/Hsp90b1/Hspa1b/Hspa5/Hspbp1/Huwe1/Klhl22/Lonp1/Man1b1/Map1a/Mapk8/Mapk9/…	169
GO:0042221	GO:0042221	response to chemical	685/2323	4374/28943	2.36e-76	1.8e-75	1.45e-76	Aacs/Abat/Abl2/Ablim1/Abr/Acaa1a/Acaa2/Acaca/Acap2/Aco1/Acp2/Acsbg1/Actb/Actn4/Actr2/Actr3/Acvr2a/Adam10/Adam23/Adcy2/Add1/Add3/Adgrl3/Adh5/Adrm1/Adsl/Agap3/Agrn/Ahcy/Ahcyl1/Aip/Ak4/Akap9/Akr1a1/Akt3/Alad/Alcam/Aldh1a1/Aldh1a7/Aldh2/Alg2/Alpl/Ank3/Anxa2/Anxa5/Anxa7/Aox1/Apc/Apex1/Aplp1/Apoe/App/Appl1/Arf6/Arg1/Arhgap35/Arhgef2/Arl6ip5/Arpc2/Arrb1/Arsb/Asah1/Atic/Atp1a1/Atp1a2/Atp1a3/Atp2a2/Atp2b1…	685
GO:0032787	GO:0032787	monocarboxylic acid metabolic process	127/2323	661/28943	1.42e-20	2.56e-20	2.06e-21	Aacs/Abat/Abcd3/Acaa1a/Acaa2/Acaca/Acad9/Acadl/Acadm/Acadvl/Acat1/Acat2/Acbd5/Acly/Acot1/Acot7/Acox1/Acsbg1/Acsf2/Acsl3/Acsl4/Acsl6/Adh5/Akr1a1/Aldh1a1/Aldh5a1/Aldh8a1/Aldoa/Aldoc/App/Asah1/Auh/C3/Cpt1a/Crot/Dbi/Decr1/Decr2/Dlat/Dld/Echs1/Ehhadh/Eno1/Eno2/Ephx1/Erlin2/Etfa/Faah/Fabp5/Fads1/Fads2/Fah/Fasn/Gad1/Gad2/Gapdh/Gatm/Gcdh/Git1/Gk/Glo1/Gstm7/Gstp1/Hacd3/Hacl1/Hadh/Hadha/Hagh/Hk1/Hoga1/Hsd1…	127
GO:1903131	GO:1903131	mononuclear cell differentiation	42/2323	518/28943	0.496091	0.515258	0.0415387	Abl2/Actb/Actl6a/Actl6b/Adrm1/Ap3d1/Apc/Bax/Camk4/Clptm1/Ctnnb1/Ctsl/Dnaja3/Fasn/Hectd1/Hmgb1/Hmgb3/Hsp90aa1/Ighg1/Lfng/Lyn/Mdk/Mink1/Mtor/Pcid2/Pnp/Ppp3cb/Prdx2/Prex1/Psap/Rhoa/Rpl22/Rps6/Sema4a/Sfrp1/Smarca4/Smarcc2/Smarcd1/Smarcd3/Smarce1/Sos2/Tsc1	42
GO:0002009	GO:0002009	morphogenesis of an epithelium	77/2323	588/28943	1.46e-05	1.78e-05	1.44e-06	Abl2/Actb/Aldh1a1/Arhgap35/Bsg/Camsap3/Casp3/Cdc42/Cfl1/Clasp1/Clasp2/Clic4/Csnk2b/Ctnnb1/Ctnnd1/Ctsl/Dag1/Dchs1/Dlg3/Egfr/Enah/Epha4/Erbb4/Exoc5/Ext1/Fermt2/Flna/Fzd3/Gja1/Gna13/Grb2/Hectd1/Htt/Igfbp5/Ilk/Kif3a/Krt10/Krt16/Maged1/Mdk/Met/Msn/Mthfd1/Mtor/Nckap1/Nrp1/Numb/Opa1/Pafah1b1/Pak1/Pfn1/Phb2/Plxna1/Plxnb2/Plxnd1/Ppp1ca/Prkaca/Prkacb/Pten/Rab23/Rac1/Rala/Rhoa/Rhob/Robo1/Rock2/Rps7/Ryr2/Sfr…	77
GO:0016071	GO:0016071	mRNA metabolic process	171/2323	724/28943	6.32e-39	1.89e-38	1.52e-39	Ago1/Ago2/Ahcyl1/Alyref/Anxa2/Apex1/Aplp1/App/Aqr/Atxn2l/Bud31/C1qbp/Ccar2/Cdk9/Celf1/Celf2/Cirbp/Cmtr1/Cnot1/Cnot10/Cnot7/Cnot9/Cpsf6/Cpsf7/Csde1/Cstf1/Dazap1/Dcps/Ddx1/Ddx17/Ddx39a/Ddx39b/Ddx46/Ddx5/Dhx15/Dhx36/Dhx9/Dnajb11/Edc4/Eef1d/Eftud2/Eif3e/Eif4a3/Elavl1/Elavl4/Etf1/Exosc4/Flna/Fus/Fxr1/Gemin5/Gigyf2/Gspt1/Gtpbp1/Hnrnpa0/Hnrnpa1/Hnrnpa2b1/Hnrnpa3/Hnrnpab/Hnrnpc/Hnrnpd/Hnrnph1/Hnrnpk/Hnrn…	171
GO:0032504	GO:0032504	multicellular organism reproduction	106/2323	962/28943	0.000538973	0.000641434	5.17e-05	Abat/Acox1/Acsl4/Acvr2a/Adrm1/Afp/Agfg1/Akap9/Aplp2/App/Arrb1/Atat1/Atrx/B4galnt1/Bag6/Bax/Bmpr2/Bsg/Cadm1/Celf1/Chd5/Crkl/Ctnnb1/Ctsb/Ctsl/Cxadr/Dazap1/Ddx3x/Dhx36/Dld/Dmxl2/Dnaja1/Eif2s2/Eif4g3/Enpp2/Fbxw11/Gabrb3/Gja1/Gnaq/Grin1/Grk2/Gsr/H2ax/Hdac2/Herc2/Herc4/Hexb/Hmgb2/Hspa2/Htt/Itgb1/Kalrn/Kpna6/Lrrc8a/Magoh/Mapk1/Mapk3/Mdk/Mtor/Nlgn4l/Pafah1b1/Pafah1b2/Pafah1b3/Pebp1/Pgm3/Plcb1/Ppp2r1a/Prk…	106
GO:0048871	GO:0048871	multicellular organismal homeostasis	64/2323	607/28943	0.0153337	0.0169264	0.00136456	Abat/Abhd6/Acaca/Acadl/Acadvl/Add1/Akt3/Aldh1a1/Alpl/Ampd2/Apc/Atp1b2/Bax/Bsg/Chmp4b/Coro1a/Cracd/Csk/Ctnnb1/Cxadr/Decr1/Dock7/Dync1h1/Eif4g1/Erbb4/Ext1/Fabp5/Gak/Gatm/Gigyf2/Gja1/Gnas/Hadh/Homer1/Itgb1/Krt1/Krt16/Ksr2/Map1a/Met/Ncdn/Nf1/Nova2/Ogt/Pik3ca/Plec/Prdx5/Prkaa2/Prkca/Ptpn11/Rac1/Rac3/Sgip1/Sh3gl2/Slc27a1/Sod1/Src/Stk39/Stmn1/Strap/Tfrc/Tjp1/Trim32/Wfs1	64
GO:0048609	GO:0048609	multicellular organismal reproductive process	96/2323	907/28943	0.00326489	0.00370237	0.000298475	Acox1/Acsl4/Acvr2a/Adrm1/Afp/Agfg1/Akap9/Arrb1/Atat1/Atrx/B4galnt1/Bag6/Bax/Bmpr2/Bsg/Cadm1/Celf1/Chd5/Crkl/Ctnnb1/Ctsb/Ctsl/Cxadr/Dazap1/Ddx3x/Dhx36/Dld/Dmxl2/Dnaja1/Eif2s2/Eif4g3/Enpp2/Fbxw11/Gja1/Grk2/Gsr/H2ax/Herc2/Herc4/Hexb/Hmgb2/Hspa2/Htt/Itgb1/Kalrn/Kpna6/Lrrc8a/Magoh/Mapk1/Mapk3/Mdk/Mtor/Pafah1b1/Pafah1b2/Pafah1b3/Pebp1/Pgm3/Plcb1/Ppp2r1a/Prkaca/Psme4/Ptn/Ptpn11/Pum1/Rad23b/Rnf2/Rps6/Rps…	96
GO:0061061	GO:0061061	muscle structure development	101/2323	741/28943	1.07e-07	1.38e-07	1.11e-08	Acadm/Acta1/Actb/Actl6a/Actl6b/Actn1/Actn4/Ank2/Atp2a2/Bin1/Bmpr2/C3/Cacybp/Capn2/Ccn3/Cd81/Cdh2/Cdk5/Cdk9/Cfl2/Cntfr/Cntnap2/Cops2/Cth/Ctnnb1/Cxadr/Dag1/Ddx17/Ddx39b/Ddx5/Dner/Dnmt1/Ehd1/Eif5a/Fdps/Fhl1/Fkbp1a/Flot1/Flot2/Fxr1/G6pdx/Gja1/Gpc1/Gsk3a/Gsk3b/Hdac2/Hdac6/Hdgfl2/Hnrnpu/Homer1/Igfbp5/Ilk/Itgb1/Map2k4/Mapk14/Mecp2/Met/Mtor/Myh10/Myh9/Naca/Neo1/Nf1/Nln/Nras/Pak1/Pdlim5/Plcb1/Pld3/Plec/Pp…	101
GO:0034660	GO:0034660	ncRNA metabolic process	83/2323	615/28943	2.13e-06	2.67e-06	2.15e-07	Aarsd1/Ago1/Ago2/App/Atrx/Bysl/Cc2d1a/Ddx1/Ddx17/Ddx3x/Ddx5/Dtd1/Dus3l/Egfr/Elp1/Elp3/Eri3/Exosc4/Farsa/Farsb/Fbl/Fbll1/Hdac2/Hnrnpa2b1/Hras/Hsd17b10/Iars2/Ints4/Khsrp/Lars2/Macroh2a1/Macroh2a2/Map2k1/Mars1/Mecp2/Mtor/Mtrex/Ncbp1/Ncl/Nol9/Npm1/Nr2f1/Pa2g4/Pelp1/Pin4/Ppp3ca/Prkra/Pum1/Pum2/Rbm3/Rpl10a/Rpl11/Rpl14/Rpl26/Rpl27/Rpl5/Rpl7/Rpl7a/Rps14/Rps16/Rps17/Rps19/Rps24/Rps25/Rps27/Rps28/Rps6/Rps7…	83
GO:0043066	GO:0043066	negative regulation of apoptotic process	178/2323	985/28943	3.06e-25	6.28e-25	5.06e-26	Aamdc/Abl2/Abraxas2/Acaa2/Acot1/Adnp/Agap2/Alb/Aldh2/Apc/Api5/Apoe/Araf/Arl6ip1/Arrb1/Asns/Atox1/Babam2/Bag6/Bax/Birc6/Camk1d/Casp3/Cat/Cbl/Ccar2/Cdk1/Chl1/Ckmt1/Clu/Cntfr/Cops5/Coro1a/Cpeb4/Csnk2a1/Cth/Ctnna1/Ctnnb1/Cttn/Cx3cl1/Dad1/Ddb1/Ddx3x/Dnaja1/Dnaja3/Dnajc5/Dnmt1/Egfr/Eif5a/Eno1/Erbb4/Flna/Fn1/Fyn/Fzd3/Gabrb3/Gapdh/Gclc/Glo1/Gnai2/Gnai3/Gnaq/Grin1/Grk2/Gsk3b/Gstp1/Hdac2/Hdgf/Hk1/Hmgb2/Hnr…	178
GO:0009890	GO:0009890	negative regulation of biosynthetic process	200/2323	1602/28943	1.6e-10	2.16e-10	1.74e-11	Acadl/Acadvl/Ago1/Ago2/Ap2a1/Apoe/App/Asah1/Atp1a1/Atp2b4/Atrx/Basp1/Bin1/Bmpr2/C1qbp/Calr/Cbx3/Cc2d1a/Ccar2/Cdk5/Celf1/Cers1/Chd4/Chd5/Cltc/Cnbp/Cnot1/Cnot10/Cnot7/Cnot9/Cops2/Cpeb4/Crebbp/Csde1/Ctbp1/Ctbp2/Ctc1/Ctnnb1/Cul3/Cycs/Dab2ip/Dbi/Dcps/Ddx3x/Ddx5/Ddx6/Dhx36/Dhx9/Dnaja3/Dnajb1/Dnmt1/Eef1a1/Eif2s1/Eif4a2/Eif4a3/Eif4e/Eno1/Erlin2/Ezr/Fam3c/Fbxw11/Flna/Fn1/Fxr1/Fyn/Gabpa/Gapdh/Gatad2b/Gclc/…	200
GO:0043086	GO:0043086	negative regulation of catalytic activity	121/2323	666/28943	1.15e-17	1.94e-17	1.56e-18	Abce1/Actb/Aip/Akap9/Apc/Apoe/App/Arfgef1/Arl6ip1/Arrb1/Atp2b4/Bin1/Birc6/Bub3/Camk2a/Cand1/Casp3/Cbl/Ccar2/Cers1/Chmp6/Coro1c/Csk/Csnk2a1/Cst3/Cstb/Ctsb/Dab2ip/Ddx3x/Dnaja1/Dnaja3/Eif4a2/Ephb2/Gabbr1/Gapdh/Gnai2/Gnaq/Gpsm1/Grk2/Gsk3a/Gsk3b/Gstp1/Hnrnpu/Hpca/Hras/Hspa1b/Htt/Ilk/Lxn/Lyn/Macroh2a1/Mapk8ip1/Mapt/Mgat5/Mprip/Mt3/Nes/Nf1/Nos1/Npm1/Pak2/Palm/Park7/Pcid2/Pebp1/Picalm/Pip4k2b/Pip4k2c/Ple…	121
GO:0007267	GO:0007267	cell-cell signaling	352/2323	1759/28943	1.84e-61	1.04e-60	8.38e-62	Aacs/Abat/Abhd6/Abi1/Abl2/Abr/Acsl4/Acvr2a/Adcy1/Adnp/Afdn/Agrn/Aimp1/Akap9/Amer2/Anapc2/Ank2/Anxa5/Apc/Apoe/App/Arhgef7/Arrb1/Atad1/Atp2a2/Atp2b2/Atp6ap2/Baiap2/C2cd2l/C3/Cacna1e/Cacna2d1/Cacnb3/Cadm1/Cadps/Calb1/Camk2a/Camk2b/Camk4/Cask/Ccar2/Ccn3/Cdh2/Cdk5/Celsr2/Cfl1/Chga/Ckap5/Clstn1/Clstn2/Clstn3/Cntn2/Cntnap2/Cntnap4/Cpe/Cpt1a/Crkl/Csnk1a1/Csnk1e/Csnk2a1/Csnk2a2/Csnk2b/Cspg5/Ctbp2/Ctnnb1/C…	352
GO:0060548	GO:0060548	negative regulation of cell death	217/2323	1142/28943	6.62e-34	1.66e-33	1.34e-34	Aamdc/Abl2/Abraxas2/Acaa2/Acot1/Adnp/Agap2/Alb/Aldh2/Ap2b1/Apc/Api5/Apoe/App/Araf/Arl6ip1/Arrb1/Asns/Atox1/Babam2/Bag6/Bax/Birc6/Cacybp/Camk1d/Casp3/Cat/Cbl/Ccar2/Ccn3/Cd200/Cdk1/Cdk5/Chga/Chl1/Chmp4b/Chmp6/Chmp7/Ckmt1/Clu/Cntfr/Cops5/Coro1a/Cpeb4/Csnk2a1/Cst3/Cth/Ctnna1/Ctnnb1/Ctsb/Cttn/Cx3cl1/Dad1/Dcps/Ddb1/Ddx3x/Dnaja1/Dnaja3/Dnajc5/Dnmt1/Egfr/Eif5a/Eno1/Eno2/Erbb4/Fermt2/Flna/Fn1/Fth1/Fyn/Fzd…	217
GO:0045596	GO:0045596	negative regulation of cell differentiation	98/2323	746/28943	9.12e-07	1.15e-06	9.29e-08	Actb/Actl6a/Actl6b/Actn4/Actr3/App/Arhgef2/Bmpr2/Calr/Ccn3/Cdk5/Cntn2/Coro1c/Ctnna1/Ctnnb1/Cul4a/Dab2ip/Ddx6/Dip2b/Dmtn/Dnajb11/Dnmt1/Efnb3/Egfr/Eif4e/Epha4/Ephb2/Fbln1/Fermt2/Fstl4/G6pdx/Gabpa/Gdi1/Gsk3a/Gsk3b/Hmgb1/Hmgb3/Hnrnpu/Hook3/Hspa9/Idh2/Igfbp5/Itgb1/Kifap3/Lingo1/Lyn/Map2/Mapk1/Mark1/Mdk/Mecp2/Mt3/Nf1/Nme1/Nme2/Nrp1/Ntrk3/Nucb2/Pak1/Pcm1/Ppp2ca/Ppp3ca/Prdx2/Prmt1/Prmt5/Pten/Ptk2/Ptn/Ptp…	98
GO:0008285	GO:0008285	negative regulation of cell population proliferation	90/2323	774/28943	0.000245955	0.000295017	2.38e-05	Adgrg1/Aimp1/Aimp2/Apc/Apoe/App/Arg1/Atraid/Bax/Bmpr2/Cask/Casp3/Ccn3/Cd200/Cdh13/Celf1/Chd5/Cnot7/Csk/Cth/Ctnna1/Ctnnb1/Ctsl/Cxadr/Dab2ip/Ddah1/Dnaja3/Dnajb2/Erbb4/Fbln1/Fbxo2/Fth1/Gabbr1/Gja1/Gna13/Gstp1/H2ac7/Hdac2/Hras/Idh2/Igfbp5/Ilk/Itgb1/Kifap3/Lyn/Maged1/Map2k1/Ndrg1/Ndrg2/Ndrg4/Nell1/Nf1/Nos1/Npm1/Pak1/Park7/Pds5b/Phb2/Ppp2r5c/Prkar1a/Prkca/Prnp/Pten/Ptn/Ptprf/Ptprk/Ptprz1/Raf1/Rap1gap/R…	90
GO:0031327	GO:0031327	negative regulation of cellular biosynthetic process	187/2323	1559/28943	1.44e-08	1.89e-08	1.53e-09	Acadl/Acadvl/Ago1/Ago2/App/Asah1/Atp1a1/Atp2b4/Atrx/Basp1/Bin1/Bmpr2/C1qbp/Calr/Cbx3/Cc2d1a/Ccar2/Cdk5/Celf1/Cers1/Chd4/Chd5/Cnbp/Cnot1/Cnot10/Cnot7/Cnot9/Cops2/Cpeb4/Crebbp/Csde1/Ctbp1/Ctbp2/Ctc1/Ctnnb1/Cul3/Cycs/Dab2ip/Dbi/Dcps/Ddx3x/Ddx5/Ddx6/Dhx36/Dhx9/Dnaja3/Dnajb1/Dnmt1/Eif2s1/Eif4a2/Eif4a3/Eif4e/Eno1/Erlin2/Ezr/Fam3c/Fbxw11/Flna/Fxr1/Fyn/Gabpa/Gapdh/Gatad2b/Gclc/Gfpt1/Gigyf2/Gja1/Hbb-y/Hcf…	187
GO:0051129	GO:0051129	negative regulation of cellular component organization	191/2323	739/28943	1.16e-49	5.14e-49	4.14e-50	Acaa2/Actr3/Add1/Add2/Add3/Apc/Apoe/App/Arf6/Arfgef1/Arhgef2/Arhgef7/Arpc2/Atrx/Atxn2/Bub3/Camsap1/Camsap2/Camsap3/Capza1/Capza2/Capzb/Carm1/Cdc42/Cdk5/Cfl1/Chmp4b/Clasp1/Clasp2/Clu/Coro1a/Coro1b/Coro1c/Coro2b/Cracd/Crmp1/Ctc1/Ctnna2/Cyrib/Cyth2/Dbn1/Ddx3x/Dip2b/Dlg4/Dmtn/Dnajb1/Dnajb2/Dnm1l/Dnm2/Dnm3/Dpysl3/Dync1i2/Dync1li1/Efnb3/Eml2/Eml4/Epha4/Ephb2/Eps8/Evl/Fkbp4/Flna/Fstl4/Fyn/Gak/Gclc/Gdi1/…	191
GO:0031324	GO:0031324	negative regulation of cellular metabolic process	328/2323	2247/28943	6.37e-28	1.38e-27	1.11e-28	Abce1/Acadl/Acadvl/Actb/Ago1/Ago2/Akt3/Anxa2/Apc/Apoe/App/Arrb1/Asah1/Atcay/Atp1a1/Atp2b4/Atrx/Bag6/Basp1/Bax/Bin1/Bmpr2/C1qbp/Cadm4/Calr/Casp3/Cbl/Cbx3/Cc2d1a/Ccar2/Cdk5/Cdk9/Celf1/Cers1/Chd4/Chd5/Chmp4b/Chmp6/Cirbp/Clu/Cnbp/Cnot1/Cnot10/Cnot7/Cnot9/Cops2/Coro1c/Cpeb4/Crebbp/Crkl/Csde1/Csk/Csnk2a1/Csnk2a2/Ctbp1/Ctbp2/Ctc1/Ctnnb1/Ctsa/Cul3/Cycs/Dab2ip/Dbi/Dcps/Ddx3x/Ddx5/Ddx6/Dhx36/Dhx9/Dmtn/Dnaj…	328
GO:0099536	GO:0099536	synaptic signaling	235/2323	936/28943	1.06e-58	5.64e-58	4.55e-59	Abat/Abhd6/Abi1/Abr/Adcy1/Adnp/Afdn/Agrn/Akap9/Anapc2/Apoe/App/Atad1/Atp2a2/Atp2b2/Baiap2/Cacna1e/Cacnb3/Cadm1/Cadps/Calb1/Camk2a/Camk2b/Camk4/Cask/Cdh2/Cdk5/Cfl1/Ckap5/Clstn1/Clstn2/Clstn3/Cntn2/Cntnap2/Cntnap4/Crkl/Csnk2b/Cspg5/Ctbp2/Ctnnb1/Ctnnd2/Cx3cl1/Cyfip1/Dag1/Dbi/Dbn1/Dcc/Dgke/Dlg2/Dlg4/Dmxl2/Dnm1/Dnm1l/Dtna/Efnb3/Eif4a3/Eif4e/Elavl4/Epha4/Ephb2/Erbb4/Erc1/Erc2/Exoc4/Ext1/Fabp5/Farp1/Flo…	235
GO:0051093	GO:0051093	negative regulation of developmental process	142/2323	1034/28943	1.64e-10	2.21e-10	1.78e-11	Abr/Actb/Actl6a/Actl6b/Actn4/Actr3/Adgrb2/Ago1/Apc/Apoe/App/Arf6/Arhgef2/Atp2b4/Atxn2/Bmpr2/Calr/Carm1/Ccn3/Cdk5/Cfl1/Cntn2/Coro1b/Coro1c/Cpe/Ctnna1/Ctnnb1/Cul4a/Cxadr/Cyth2/Dab2ip/Ddb1/Ddx6/Dip2b/Dmtn/Dnajb11/Dnm1l/Dnm3/Dnmt1/Efnb3/Egfr/Eif4e/Epha4/Ephb2/Epn1/Fbln1/Fermt2/Fstl4/G6pdx/Gabpa/Gdi1/Gja1/Gnas/Gsk3a/Gsk3b/Gtf2i/Hdac2/Hgs/Hmgb1/Hmgb3/Hnrnpk/Hnrnpu/Hook3/Hspa9/Huwe1/Idh2/Igfbp5/Itgb1/Ki…	142
GO:0045892	GO:0045892	negative regulation of DNA-templated transcription	122/2323	1257/28943	0.0161349	0.0177679	0.0014324	App/Atrx/Basp1/Bin1/C1qbp/Calr/Cbx3/Cc2d1a/Ccar2/Cdk5/Chd4/Chd5/Cnbp/Cnot1/Cnot7/Cops2/Crebbp/Ctbp1/Ctbp2/Ctnnb1/Cul3/Dab2ip/Ddx5/Dnaja3/Dnajb1/Dnmt1/Eno1/Ezr/Fbxw11/Flna/Gabpa/Gatad2b/Gclc/Hbb-y/Hcfc1/Hdac2/Hdac6/Hdgf/Hmgb1/Hmgb2/Hmgn2/Hnrnpa2b1/Hnrnpab/Hnrnpk/Hnrnpl/Hnrnpu/Hspa8/Ilf3/Impact/Khdrbs1/Lancl2/Macroh2a1/Macroh2a2/Maged1/Magee1/Mecp2/Met/Mlip/Mt3/Mta2/Mta3/Mtdh/Mybbp1a/Myef2/Nedd4/No…	122
GO:0010629	GO:0010629	negative regulation of gene expression	193/2323	1170/28943	2.01e-22	3.85e-22	3.1e-23	Adam10/Adnp/Ago1/Ago2/Anapc2/Anxa7/Apex1/Apoe/App/Arg1/Arrb1/Atg9a/Atp2b1/Atp2b4/Banf1/C1qbp/Calr/Cbx3/Cd200/Cdk1/Celf1/Celf2/Chd4/Cirbp/Cnot1/Cnot10/Cnot7/Cnot9/Cnpy2/Cpeb4/Cpne1/Crebbp/Crkl/Csde1/Csk/Ctbp1/Ctnnb1/Cx3cl1/Dcps/Ddx17/Ddx3x/Ddx5/Ddx6/Dhx36/Dhx9/Dip2a/Dnmt1/Edc4/Egfr/Eif2s1/Eif3e/Eif4a3/Eif4e/Elavl1/Elavl4/Ephb2/Erbin/Erp29/Etf1/Exosc4/Ezr/Fbln1/Flot2/Fn1/Fus/Fxr1/Fyn/Gapdh/Gigyf2/G…	193
GO:1902532	GO:1902532	negative regulation of intracellular signal transduction	97/2323	533/28943	1.84e-14	2.79e-14	2.25e-15	Abl2/Apc/Apoe/Arhgap35/Arrb1/Atp2b4/C1qbp/Ccar2/Ccn3/Clu/Cpne1/Csk/Cul3/Cyrib/Dab2ip/Dag1/Ddx39b/Ddx3x/Dnaja1/Dnaja3/Eif3a/Eno1/Epha4/Ephb2/Erbin/Ezr/Fbln1/Fbxw11/Git1/Gpd1l/Gsk3a/Gsk3b/Gstp1/Hdac2/Hyou1/Itgb1/Itpr1/Lyn/Map2k1/Mapk14/Mapk8ip1/Mark3/Met/Mgrn1/Mif/Mtor/Ndrg2/Ndufs3/Nf1/Nono/Nploc4/Nucb2/Opa1/Pafah1b1/Park7/Pcbp4/Pdcd6/Pebp1/Ppia/Ppm1a/Ppm1b/Ppp2ca/Ppp2cb/Prkaa2/Prkca/Prmt1/Prnp/Pte…	97
GO:0010558	GO:0010558	negative regulation of macromolecule biosynthetic process	178/2323	1498/28943	6.33e-08	8.15e-08	6.57e-09	Ago1/Ago2/Ap2a1/App/Asah1/Atrx/Basp1/Bin1/Bmpr2/C1qbp/Calr/Cbx3/Cc2d1a/Ccar2/Cdk5/Celf1/Cers1/Chd4/Chd5/Cltc/Cnbp/Cnot1/Cnot10/Cnot7/Cnot9/Cops2/Cpeb4/Crebbp/Csde1/Ctbp1/Ctbp2/Ctc1/Ctnnb1/Cul3/Dab2ip/Dbi/Dcps/Ddx3x/Ddx5/Ddx6/Dhx36/Dhx9/Dnaja3/Dnajb1/Dnmt1/Eif2s1/Eif4a2/Eif4a3/Eif4e/Eno1/Ezr/Fbxw11/Flna/Fxr1/Gabpa/Gapdh/Gatad2b/Gclc/Gfpt1/Gigyf2/Gja1/Gstp1/Hbb-y/Hcfc1/Hdac2/Hdac6/Hdgf/Hmgb1/Hmgb2/…	178
GO:0010605	GO:0010605	negative regulation of macromolecule metabolic process	412/2323	2929/28943	7.55e-32	1.82e-31	1.46e-32	Abce1/Actb/Adam10/Adnp/Agap2/Ago1/Ago2/Alad/Anapc2/Anxa2/Anxa7/Ap2a1/Apc/Apex1/Apoe/App/Arg1/Arl6ip1/Arrb1/Asah1/Atg9a/Atp2b1/Atp2b4/Atraid/Atrx/Bag6/Banf1/Basp1/Bax/Bin1/Birc6/Bmpr2/Bub3/C1qbp/Cadm4/Calr/Casp3/Cbl/Cbx3/Cc2d1a/Ccar2/Cd200/Cdk1/Cdk5/Cdk9/Celf1/Celf2/Cers1/Chd4/Chd5/Chmp6/Cirbp/Cltc/Clu/Cnbp/Cnot1/Cnot10/Cnot7/Cnot9/Cnpy2/Cops2/Coro1c/Cpeb4/Cpne1/Crebbp/Crkl/Csde1/Csk/Csnk2a1/Csnk2…	412
GO:0009892	GO:0009892	negative regulation of metabolic process	452/2323	3168/28943	9.74e-37	2.7e-36	2.17e-37	Abce1/Abhd6/Acadl/Acadvl/Actb/Adam10/Adnp/Agap2/Ago1/Ago2/Akt3/Alad/Aldh1a1/Anapc2/Anxa2/Anxa7/Ap2a1/Apc/Apex1/Apoe/App/Arg1/Arl6ip1/Arrb1/Asah1/Atcay/Atg9a/Atp1a1/Atp2b1/Atp2b4/Atraid/Atrx/Bag6/Banf1/Basp1/Bax/Bin1/Birc6/Bmpr2/Bub3/C1qbp/Cadm4/Calr/Casp3/Cbl/Cbx3/Cc2d1a/Ccar2/Cd200/Cdk1/Cdk5/Cdk9/Celf1/Celf2/Cers1/Chd4/Chd5/Chmp4b/Chmp6/Cirbp/Cltc/Clu/Cnbp/Cnot1/Cnot10/Cnot7/Cnot9/Cnpy2/Cops2/Co…	452
GO:0044092	GO:0044092	negative regulation of molecular function	185/2323	1037/28943	1.6e-25	3.33e-25	2.69e-26	Abce1/Actb/Adnp/Agrn/Aip/Akap9/Ank3/Apc/Apoe/App/Arfgef1/Arl6ip1/Arrb1/Atp1a2/Atp2a2/Atp2b4/Bax/Bin1/Birc6/Bub3/Cacnb3/Calm2/Camk2a/Cand1/Carm1/Casp3/Cat/Cbl/Ccar2/Cd200/Cers1/Chmp6/Ckmt1/Cnn3/Cnrip1/Coro1c/Cpne1/Crmp1/Crtac1/Csk/Csnk2a1/Cst3/Cstb/Ctsb/Dab2ip/Ddx3x/Dnaja1/Dnaja3/Dnajb2/Eif2b1/Eif2s1/Eif4a2/Eif4a3/Ephb2/Erbin/Flna/Gabbr1/Gapdh/Gnai2/Gnaq/Gnb5/Gpsm1/Grk2/Gsk3a/Gsk3b/Gstm7/Gsto1/Gst…	185
GO:0051241	GO:0051241	negative regulation of multicellular organismal process	162/2323	1167/28943	3.35e-12	4.75e-12	3.83e-13	Abat/Abhd6/Abr/Actr3/Adgrb2/Ago1/Aldh1a1/Anxa2/Anxa5/Apc/Apoe/App/Arg1/Arhgef2/Arrb1/Atg9a/Atp1a1/Atp1a2/Atp2a2/Atp2b1/Atp2b4/Atxn2/Banf1/Bin1/Bmpr2/C1qbp/Cacnb3/Calr/Ccn3/Cd200/Cdk5/Cntnap2/Coro1c/Cpe/Crebbp/Csk/Csnk2b/Ctnna1/Ctnnb1/Cul4a/Cx3cl1/Cxadr/Dab2ip/Dbn1/Dip2b/Dnajb11/Dock7/Efnb3/Egfr/Epha4/Ephb2/Epn1/Erbin/Evl/Ezr/Fbln1/Fn1/Fstl4/G6pdx/Gdi1/Git1/Gja1/Glrx3/Gnai2/Gnas/Grk2/Gsk3a/Gsk3b/G…	162
GO:0051172	GO:0051172	negative regulation of nitrogen compound metabolic process	347/2323	2406/28943	1.34e-28	2.98e-28	2.4e-29	Abce1/Actb/Agap2/Ago1/Ago2/Alad/Anxa2/Ap2a1/Apc/Apoe/App/Arl6ip1/Arrb1/Asah1/Atcay/Atp2b4/Atraid/Atrx/Bag6/Basp1/Bax/Bin1/Birc6/Bmpr2/Bub3/C1qbp/Cadm4/Calr/Casp3/Cbl/Cbx3/Cc2d1a/Ccar2/Cdk5/Cdk9/Celf1/Cers1/Chd4/Chd5/Chmp6/Cirbp/Cltc/Clu/Cnbp/Cnot1/Cnot10/Cnot7/Cnot9/Cops2/Coro1c/Cpeb4/Crebbp/Crkl/Csde1/Csnk2a1/Csnk2a2/Cst3/Cstb/Ctbp1/Ctbp2/Ctc1/Ctnnb1/Ctsa/Ctsb/Cul3/Dab2ip/Dbi/Dcps/Ddx3x/Ddx5/Ddx…	347
GO:1903507	GO:1903507	negative regulation of nucleic acid-templated transcription	125/2323	1261/28943	0.00806112	0.0089852	0.000724362	App/Asah1/Atrx/Basp1/Bin1/C1qbp/Calr/Cbx3/Cc2d1a/Ccar2/Cdk5/Chd4/Chd5/Cnbp/Cnot1/Cnot7/Cops2/Crebbp/Ctbp1/Ctbp2/Ctnnb1/Cul3/Dab2ip/Ddx5/Dnaja3/Dnajb1/Dnmt1/Eif4a2/Eno1/Ezr/Fbxw11/Flna/Gabpa/Gatad2b/Gclc/Hbb-y/Hcfc1/Hdac2/Hdac6/Hdgf/Hmgb1/Hmgb2/Hmgn2/Hnrnpa2b1/Hnrnpab/Hnrnpk/Hnrnpl/Hnrnpu/Hspa8/Ilf3/Impact/Khdrbs1/Lancl2/Macroh2a1/Macroh2a2/Maged1/Magee1/Mecp2/Met/Mlip/Mt3/Mta2/Mta3/Mtdh/Mybbp1a/M…	125
GO:0045934	GO:0045934	negative regulation of nucleobase-containing compound metabolic process	169/2323	1507/28943	5.01e-06	6.23e-06	5.02e-07	Abce1/App/Asah1/Atrx/Basp1/Bin1/Bmpr2/C1qbp/Calr/Cbx3/Cc2d1a/Ccar2/Cdk5/Cdk9/Cers1/Chd4/Chd5/Cirbp/Cnbp/Cnot1/Cnot7/Cops2/Crebbp/Csde1/Ctbp1/Ctbp2/Ctc1/Ctnnb1/Cul3/Dab2ip/Ddx5/Dhx36/Dhx9/Dnaja3/Dnajb1/Dnmt1/Eif4a2/Elavl1/Elavl4/Eno1/Ezr/Fbxw11/Fis1/Flna/Fus/Gabpa/Gatad2b/Gclc/Git1/Gja1/Hbb-y/Hcfc1/Hdac2/Hdac6/Hdgf/Hmgb1/Hmgb2/Hmgn2/Hnrnpa0/Hnrnpa2b1/Hnrnpab/Hnrnpc/Hnrnpd/Hnrnpk/Hnrnpl/Hnrnpu/Hpca…	169
GO:0043069	GO:0043069	negative regulation of programmed cell death	181/2323	1008/28943	2.53e-25	5.22e-25	4.21e-26	Aamdc/Abl2/Abraxas2/Acaa2/Acot1/Adnp/Agap2/Alb/Aldh2/Apc/Api5/Apoe/Araf/Arl6ip1/Arrb1/Asns/Atox1/Babam2/Bag6/Bax/Birc6/Camk1d/Casp3/Cat/Cbl/Ccar2/Cdk1/Chl1/Ckmt1/Clu/Cntfr/Cops5/Coro1a/Cpeb4/Csnk2a1/Cth/Ctnna1/Ctnnb1/Cttn/Cx3cl1/Dad1/Dcps/Ddb1/Ddx3x/Dnaja1/Dnaja3/Dnajc5/Dnmt1/Egfr/Eif5a/Eno1/Erbb4/Flna/Fn1/Fyn/Fzd3/Gabrb3/Gapdh/Gclc/Glo1/Gnai2/Gnai3/Gnaq/Grin1/Grk2/Gsk3b/Gstp1/Hdac2/Hdgf/Hk1/Hmgb…	181
GO:0051248	GO:0051248	negative regulation of protein metabolic process	224/2323	1098/28943	5.89e-40	1.79e-39	1.45e-40	Actb/Agap2/Ago1/Ago2/Alad/Anxa2/Apc/Apoe/App/Arl6ip1/Arrb1/Atp2b4/Atraid/Bag6/Bax/Bin1/Birc6/Bub3/Cadm4/Calr/Casp3/Cbl/Ccar2/Cdk5/Celf1/Chmp6/Clu/Cnot1/Cnot10/Cnot7/Cnot9/Coro1c/Cpeb4/Crkl/Csde1/Csnk2a1/Csnk2a2/Cst3/Cstb/Ctbp1/Ctnnb1/Ctsa/Ctsb/Dab2ip/Dbi/Dcps/Ddx3x/Ddx6/Dhx36/Dhx9/Dmtn/Dnaja1/Dnaja3/Dnajb2/Dnmt1/Egfr/Eif2s1/Eif3h/Eif4a3/Eif4e/Eif4g1/Ensa/Epha4/Ephb2/Fbln1/Flna/Flot2/Fry/Fxr1/Fyn/…	224
GO:0031400	GO:0031400	negative regulation of protein modification process	111/2323	530/28943	4.13e-21	7.68e-21	6.19e-22	Actb/Apc/Apoe/Arrb1/Atp2b4/Bax/Bub3/Cadm4/Casp3/Cbl/Cdk5/Chmp6/Coro1c/Crkl/Ctbp1/Ctnnb1/Dab2ip/Dbi/Dmtn/Dnaja1/Dnaja3/Dnajb2/Dnmt1/Eif4g1/Ensa/Ephb2/Fbln1/Fry/Fyn/G6pdx/Gclc/Gnai2/Gnaq/Gpd1l/Grk2/Gsk3b/Gstp1/Hdac2/Hspa4/Ilk/Impact/Insr/Lrp1/Lyn/Macroh2a1/Mapk8ip1/Mapt/Met/Mgat5/Mprip/Mtor/Nf1/Nos1/Npm1/Ntrk3/Oga/Ogt/Otub1/Oxr1/Park7/Pebp1/Plaa/Plec/Plpp3/Ppia/Ppm1e/Ppp1r11/Ppp1r9b/Ppp2ca/Ppp5c/Pr…	111
GO:0048585	GO:0048585	negative regulation of response to stimulus	258/2323	1681/28943	4.77e-25	9.73e-25	7.85e-26	Abat/Abl2/Abr/Acaa2/Agap2/Amer2/Anxa2/Anxa5/Apc/Aplp1/Apoe/App/Appl1/Arg1/Arhgap35/Arrb1/Atp2b4/Banf1/Bax/Birc6/C1qbp/Cacnb3/Cadm4/Calr/Camk2b/Cask/Cbl/Ccar2/Ccn3/Cd200/Cd47/Cdh2/Chmp6/Clasp1/Clasp2/Clu/Cnot1/Cnot7/Cnot9/Coro1b/Cpne1/Crk/Csk/Csnk1a1/Csnk1e/Cth/Ctnna1/Ctnna2/Ctnnb1/Ctnnd1/Cttn/Cul3/Cx3cl1/Cyrib/Dab2ip/Dag1/Dbn1/Ddah1/Ddx39b/Ddx3x/Dnaja1/Dnaja3/Dnm1/Dnm2/Eif3a/Eif4a3/Eno1/Epha4/Eph…	258
GO:1902679	GO:1902679	negative regulation of RNA biosynthetic process	125/2323	1262/28943	0.00825872	0.00918305	0.000740313	App/Asah1/Atrx/Basp1/Bin1/C1qbp/Calr/Cbx3/Cc2d1a/Ccar2/Cdk5/Chd4/Chd5/Cnbp/Cnot1/Cnot7/Cops2/Crebbp/Ctbp1/Ctbp2/Ctnnb1/Cul3/Dab2ip/Ddx5/Dnaja3/Dnajb1/Dnmt1/Eif4a2/Eno1/Ezr/Fbxw11/Flna/Gabpa/Gatad2b/Gclc/Hbb-y/Hcfc1/Hdac2/Hdac6/Hdgf/Hmgb1/Hmgb2/Hmgn2/Hnrnpa2b1/Hnrnpab/Hnrnpk/Hnrnpl/Hnrnpu/Hspa8/Ilf3/Impact/Khdrbs1/Lancl2/Macroh2a1/Macroh2a2/Maged1/Magee1/Mecp2/Met/Mlip/Mt3/Mta2/Mta3/Mtdh/Mybbp1a/M…	125
GO:0051253	GO:0051253	negative regulation of RNA metabolic process	157/2323	1376/28943	4.21e-06	5.26e-06	4.24e-07	Abce1/App/Asah1/Atrx/Basp1/Bin1/C1qbp/Calr/Cbx3/Cc2d1a/Ccar2/Cdk5/Cdk9/Chd4/Chd5/Cirbp/Cnbp/Cnot1/Cnot7/Cops2/Crebbp/Csde1/Ctbp1/Ctbp2/Ctnnb1/Cul3/Dab2ip/Ddx5/Dhx36/Dhx9/Dnaja3/Dnajb1/Dnmt1/Eif4a2/Elavl1/Elavl4/Eno1/Ezr/Fbxw11/Flna/Fus/Gabpa/Gatad2b/Gclc/Hbb-y/Hcfc1/Hdac2/Hdac6/Hdgf/Hmgb1/Hmgb2/Hmgn2/Hnrnpa0/Hnrnpa2b1/Hnrnpab/Hnrnpc/Hnrnpd/Hnrnpk/Hnrnpl/Hnrnpu/Hspa8/Igf2bp2/Ilf3/Impact/Khdrbs1/La…	157
GO:0009968	GO:0009968	negative regulation of signal transduction	205/2323	1281/28943	3.79e-22	7.24e-22	5.83e-23	Abl2/Acaa2/Agap2/Amer2/Apc/Aplp1/Apoe/App/Appl1/Arg1/Arhgap35/Arrb1/Atp2b4/Bax/Birc6/C1qbp/Cadm4/Calr/Camk2b/Cbl/Ccar2/Ccn3/Cd47/Cdh2/Chmp6/Clu/Cnot1/Cnot7/Cnot9/Cpne1/Csk/Csnk1a1/Csnk1e/Cth/Ctnna1/Ctnnb1/Ctnnd1/Cttn/Cul3/Cx3cl1/Cyrib/Dab2ip/Dag1/Ddx39b/Ddx3x/Dnaja1/Dnaja3/Dnm1/Dnm2/Eif3a/Eif4a3/Eno1/Epha4/Ephb2/Erbin/Ezr/Fbln1/Fbxw11/Fstl4/Fyn/G3bp1/Gclc/Git1/Glg1/Gnai2/Gnai3/Gpc1/Gpd1l/Grk2/Grm…	205
GO:0099537	GO:0099537	trans-synaptic signaling	230/2323	904/28943	1.48e-58	7.71e-58	6.21e-59	Abat/Abhd6/Abr/Adcy1/Adnp/Afdn/Agrn/Akap9/Anapc2/Apoe/App/Atad1/Atp2a2/Atp2b2/Baiap2/Cacna1e/Cacnb3/Cadm1/Cadps/Calb1/Camk2a/Camk2b/Camk4/Cask/Cdh2/Cdk5/Cfl1/Ckap5/Clstn1/Clstn2/Clstn3/Cntn2/Cntnap2/Cntnap4/Csnk2b/Cspg5/Ctbp2/Ctnnb1/Ctnnd2/Cx3cl1/Cyfip1/Dag1/Dbi/Dbn1/Dcc/Dgke/Dlg2/Dlg4/Dmxl2/Dnm1/Dnm1l/Efnb3/Eif4a3/Eif4e/Elavl4/Epha4/Ephb2/Erbb4/Erc1/Erc2/Exoc4/Ext1/Fabp5/Farp1/Flot1/Fyn/Gabbr1/G…	230
GO:0000122	GO:0000122	negative regulation of transcription by RNA polymerase II	86/2323	961/28943	0.156103	0.165519	0.0133437	App/Atrx/Bin1/C1qbp/Calr/Cbx3/Cc2d1a/Chd4/Chd5/Cnbp/Cnot1/Cops2/Crebbp/Ctbp1/Ctnnb1/Cul3/Dab2ip/Ddx5/Dnaja3/Dnajb1/Dnmt1/Eno1/Ezr/Gabpa/Gatad2b/Hbb-y/Hcfc1/Hdac2/Hdac6/Hdgf/Hmgb1/Hmgb2/Hmgn2/Hnrnpa2b1/Hnrnpab/Hnrnpk/Hnrnpu/Impact/Khdrbs1/Macroh2a1/Macroh2a2/Maged1/Magee1/Mecp2/Met/Mlip/Mta2/Mta3/Mtdh/Myef2/Nedd4/Nr2f1/Ogt/Pcbp3/Pcna/Ppid/Ppp2ca/Prmt5/Pura/Purb/Rbbp4/Rbbp7/Rbm10/Rnf2/Rpl10/Rpl23/R…	86
GO:0051051	GO:0051051	negative regulation of transport	107/2323	512/28943	2.55e-20	4.55e-20	3.67e-21	Abat/Abr/Acsl4/Agrn/Ank3/Anxa5/Apoe/Appl1/Arhgap1/Arl6ip5/Atp1a2/Atp9a/Atxn2/Bin1/Cacnb3/Calm2/Ccn3/Cd200/Cd47/Cdk5/Cers1/Chga/Coro1a/Csk/Cyfip1/Dlg4/Dmtn/Ephb2/Erp29/Fabp5/Fis1/Frmd4a/Gabbr1/Gdi1/Gnai2/Gnao1/Gnaq/Gnas/Gnb5/Gpm6b/Grk2/Gsk3a/Gstm7/Gsto1/Hadh/Hecw2/Hmgb1/Idh2/Insr/Kalrn/Lrpap1/Lrrtm1/Lypla1/Madd/Map1b/Mapt/Mtor/Myo5a/Nedd4/Nedd4l/Neo1/Nf1/Nos1/Nucb2/Ogt/Oxsr1/Pacsin1/Park7/Pfkl/Pic…	107
GO:0007399	GO:0007399	nervous system development	567/2323	2511/28943	2.92e-127	1.11e-125	8.97e-127	Abi1/Abl2/Ablim1/Abr/Acsl3/Acsl4/Acsl6/Actb/Actbl2/Actl6a/Actl6b/Actr2/Actr3/Adam10/Adam22/Adcy1/Add2/Adgrb2/Adgrg1/Adgrl1/Adgrl2/Adgrl3/Adnp/Afdn/Agrn/Akt3/Alcam/Aldh5a1/Anapc2/Ank3/Anxa2/Anxa7/Ap2a1/Apc/Aplp1/Aplp2/Apoe/App/Arcn1/Arf6/Arfgef1/Arhgap35/Arhgef2/Arhgef7/Arl3/Arsb/Astn1/Atat1/Atcay/Atl1/Atp1a2/Atp1b2/Atp2b2/Atp6ap2/Atrn/Atrx/Atxn10/Atxn2/Bag6/Baiap2/Bax/Bcan/Bin1/Bmpr2/Bsg/Bsn/C3/C…	567
GO:0070887	GO:0070887	cellular response to chemical stimulus	524/2323	3308/28943	1.62e-57	8.32e-57	6.7e-58	Aacs/Abl2/Acaa1a/Acaa2/Acaca/Acap2/Actb/Actn4/Actr2/Actr3/Acvr2a/Adam10/Adam23/Adcy2/Add1/Adh5/Adrm1/Agap3/Ahcyl1/Aip/Ak4/Akap9/Akr1a1/Akt3/Alad/Aldh1a1/Aldh1a7/Aldh2/Alpl/Ank3/Anxa2/Anxa5/Aox1/Apc/Apex1/Aplp1/App/Appl1/Arf6/Arg1/Arhgef2/Arl6ip5/Arpc2/Arrb1/Asah1/Atic/Atp1a1/Atp1a2/Atp1a3/Atp2a2/Atp2b1/Atp2b4/Atp6ap1/Atp6v0d1/Atp6v1a/Atp6v1g1/Atrx/Bag6/Bax/Bmpr2/Bsg/C1qbp/C1qtnf4/C2cd2l/Cacna1e/C…	524
GO:0022008	GO:0022008	neurogenesis	463/2323	1907/28943	8.18e-114	1.97e-112	1.59e-113	Abi1/Abl2/Ablim1/Acsl3/Acsl4/Acsl6/Actb/Actbl2/Actl6b/Actr2/Actr3/Adam10/Adam22/Adcy1/Adgrg1/Adgrl3/Adnp/Afdn/Agrn/Alcam/Anapc2/Ank3/Anxa2/Anxa7/Ap2a1/Apc/Aplp1/Aplp2/Apoe/App/Arf6/Arfgef1/Arhgap35/Arhgef2/Arhgef7/Arl3/Arsb/Astn1/Atcay/Atl1/Atp1b2/Atp2b2/Atxn10/Atxn2/Baiap2/Bax/Bcan/Bin1/Bmpr2/Bsg/C3/Calr/Camk1d/Camk2a/Camk2b/Camk2g/Camsap1/Camsap2/Camsap3/Carm1/Cask/Casp3/Ccdc88a/Cdc42/Cdh2/Cdk5…	463
GO:0048666	GO:0048666	neuron development	373/2323	1300/28943	4.22e-114	1.07e-112	8.65e-114	Abi1/Abl2/Ablim1/Acsl4/Acsl6/Actb/Actbl2/Actl6b/Actr2/Actr3/Adam10/Adcy1/Adnp/Afdn/Agrn/Alcam/Anapc2/Ank3/Ap2a1/Apc/Aplp1/Aplp2/Apoe/App/Arf6/Arfgef1/Arhgap35/Arl3/Arsb/Atcay/Atl1/Atp1b2/Atp2b2/Atxn10/Atxn2/Baiap2/Bcan/Bmpr2/Bsg/C3/Camk1d/Camk2a/Camk2b/Camk2g/Camsap1/Camsap2/Camsap3/Carm1/Cask/Casp3/Ccdc88a/Cdc42/Cdh2/Cdk5/Cdkl5/Celsr2/Cfl1/Chl1/Clasp2/Clip1/Clu/Cntn1/Cntn2/Cntnap2/Cpne1/Crebbp/C…	373
GO:0030182	GO:0030182	neuron differentiation	400/2323	1587/28943	9.72e-103	1.48e-101	1.19e-102	Abi1/Abl2/Ablim1/Acsl3/Acsl4/Acsl6/Actb/Actbl2/Actl6b/Actr2/Actr3/Adam10/Adcy1/Adnp/Afdn/Agrn/Alcam/Anapc2/Ank3/Ap2a1/Apc/Aplp1/Aplp2/Apoe/App/Arf6/Arfgef1/Arhgap35/Arhgef2/Arl3/Arsb/Atcay/Atl1/Atp1b2/Atp2b2/Atxn10/Atxn2/Baiap2/Bcan/Bin1/Bmpr2/Bsg/C3/Calr/Camk1d/Camk2a/Camk2b/Camk2g/Camsap1/Camsap2/Camsap3/Carm1/Cask/Casp3/Ccdc88a/Cdc42/Cdh2/Cdk5/Cdkl5/Celsr2/Cfl1/Chd5/Chl1/Clasp2/Clip1/Clu/Cntn1…	400
GO:0031175	GO:0031175	neuron projection development	353/2323	1139/28943	8.96e-119	2.41e-117	1.94e-118	Abi1/Abl2/Ablim1/Acsl4/Acsl6/Actb/Actbl2/Actl6b/Actr2/Actr3/Adam10/Adcy1/Adnp/Afdn/Agrn/Alcam/Anapc2/Ank3/Ap2a1/Apc/Aplp1/Aplp2/Apoe/App/Arf6/Arfgef1/Arhgap35/Arsb/Atcay/Atl1/Atp1b2/Atp2b2/Atxn10/Atxn2/Baiap2/Bcan/Bmpr2/Bsg/Camk1d/Camk2a/Camk2b/Camk2g/Camsap1/Camsap2/Camsap3/Carm1/Cask/Casp3/Ccdc88a/Cdc42/Cdh2/Cdk5/Cdkl5/Celsr2/Cfl1/Chl1/Clasp2/Clip1/Clu/Cntn1/Cntn2/Cntnap2/Cpne1/Crebbp/Crk/Crkl/…	353
GO:0048812	GO:0048812	neuron projection morphogenesis	250/2323	715/28943	6.69e-96	7.83e-95	6.32e-96	Abi1/Abl2/Ablim1/Actb/Actbl2/Actr2/Actr3/Adam10/Adcy1/Adnp/Afdn/Agrn/Alcam/Anapc2/Ank3/Apc/Aplp1/Aplp2/Apoe/App/Arhgap35/Atl1/Atxn2/Baiap2/Bcan/Bmpr2/Bsg/Camk2a/Camk2b/Cask/Cdc42/Cdh2/Cdk5/Cdkl5/Celsr2/Cfl1/Chl1/Clasp2/Clu/Cntn1/Cntn2/Cntnap2/Cpne1/Crmp1/Ctnna2/Ctnnb1/Ctnnd2/Cttn/Cyfip1/Cyfip2/Dab2ip/Dag1/Dbn1/Dbnl/Dcc/Dclk1/Dcx/Dhx36/Dip2a/Dip2b/Dlg4/Dnm1l/Dnm2/Dnm3/Dock7/Dpysl2/Dpysl4/Dpysl5/Ds…	250
GO:0071705	GO:0071705	nitrogen compound transport	487/2323	2019/28943	4.22e-119	1.21e-117	9.72e-119	Aacs/Abat/Acsl3/Acsl4/Actb/Actn4/Actr3/Afm/Agap1/Agap3/Agk/Ahcyl1/Aifm1/Aimp1/Aip/Alyref/Ank2/Ank3/Anxa5/Ap1b1/Ap1g1/Ap1m1/Ap1s1/Ap2a1/Ap2a2/Ap2b1/Ap2m1/Ap2s1/Ap3b2/Ap3d1/Ap3m2/Ap3s1/Apoe/App/Appl1/Arcn1/Arf3/Arf5/Arf6/Arfgef1/Arg1/Arhgap1/Arhgef7/Arl3/Arl6ip1/Arl6ip5/Arl8a/Arl8b/Arpc2/Arrb1/Aspscr1/Atg4b/Atp13a1/Atp6ap1/Atp8a1/B3gat3/Bag6/Bax/Bnip1/Bsg/C2cd2l/Cacna1e/Cacnb3/Cadps/Calr/Camk4/Cams…	487
GO:0090304	GO:0090304	nucleic acid metabolic process	543/2323	4875/28943	2.26e-17	3.75e-17	3.03e-18	Aamdc/Aarsd1/Abce1/Abhd14b/Ablim1/Actb/Actl6a/Actl6b/Actn4/Actr2/Actr3/Acvr2a/Adcy1/Adnp/Adrm1/Agap2/Ago1/Ago2/Agrn/Ahcyl1/Aifm1/Alyref/Anxa2/Anxa3/Ap3d1/Apex1/Aplp1/Apoe/App/Aqr/Arhgef2/Arrb1/Asah1/Atp2b4/Atrx/Atxn2l/Babam2/Banf1/Basp1/Bax/Bin1/Bmpr2/Brcc3/Bud31/Bysl/C1qbp/Cacybp/Calr/Camk1d/Camk2a/Camk4/Cand1/Carm1/Cask/Casp3/Cat/Cbx3/Cc2d1a/Ccar1/Ccar2/Ccdc124/Ccdc88a/Cct2/Cct3/Cct4/Cct5/Cct6a…	543
GO:0097659	GO:0097659	nucleic acid-templated transcription	316/2323	3381/28943	0.00174895	0.00203377	0.000163957	Aamdc/Abhd14b/Ablim1/Actb/Actl6a/Actl6b/Actn4/Actr2/Actr3/Acvr2a/Adcy1/Adnp/Adrm1/Agap2/Ago1/Ago2/Agrn/Alyref/Anxa2/Anxa3/Ap3d1/Apex1/Apoe/App/Arhgef2/Arrb1/Asah1/Atp2b4/Atrx/Basp1/Bin1/Bmpr2/Bud31/C1qbp/Calr/Camk1d/Camk2a/Camk4/Cand1/Carm1/Cask/Cat/Cbx3/Cc2d1a/Ccar1/Ccar2/Ccdc124/Cd200/Cd81/Cdh13/Cdk5/Cdk9/Celsr2/Chd4/Chd5/Clu/Cnbp/Cnot1/Cnot7/Cops2/Cops5/Crebbp/Creg1/Ctbp1/Ctbp2/Cth/Ctnnb1/Cul3…	316
GO:0034654	GO:0034654	nucleobase-containing compound biosynthetic process	407/2323	3773/28943	7.21e-11	9.84e-11	7.93e-12	Aamdc/Abhd14b/Ablim1/Acat1/Acly/Acot7/Acsl4/Acsl6/Actb/Actl6a/Actl6b/Actn4/Actr2/Actr3/Acvr2a/Adcy1/Adcy2/Adk/Adnp/Adrm1/Adsl/Agap2/Ago1/Ago2/Agrn/Ak2/Ak3/Ak4/Ak5/Aldoa/Alyref/Ampd2/Anxa2/Anxa3/Ap3d1/Apex1/Apoe/App/Aprt/Arhgef2/Arrb1/Asah1/Atic/Atp2b4/Atp5pb/Atrx/Basp1/Bin1/Bmpr2/Bud31/C1qbp/Cad/Calr/Camk1d/Camk2a/Camk4/Cand1/Carm1/Cask/Cat/Cbx3/Cc2d1a/Ccar1/Ccar2/Ccdc124/Cct2/Cct3/Cct4/Cct5/Cct6…	407
GO:0055086	GO:0055086	nucleobase-containing small molecule metabolic process	169/2323	620/28943	2.44e-47	9.79e-47	7.89e-48	Acaa2/Acaca/Acat1/Acly/Acot1/Acot7/Acsl3/Acsl4/Acsl6/Adcy1/Adcy2/Adk/Adsl/Ahcy/Ak2/Ak3/Ak4/Ak5/Aldh1l1/Aldoa/Aldoc/Ampd2/App/Aprt/Atic/Atp1a2/Atp1b1/Atp2b2/Atp5pb/Atp6v1a/Atp6v1b2/Cad/Cmas/Cmpk1/Coasy/Cps1/Crot/Cs/Dcakd/Dip2a/Dlat/Dld/Dnm1l/Dpyd/Dpys/Ehhadh/Eno1/Eno2/Entpd6/Extl2/Fam20c/Fasn/Fis1/Fut8/G6pdx/Gapdh/Gart/Gcdh/Gda/Gfpt1/Gfus/Git1/Gmppb/Gmpr/Gmps/Gnai3/Gpd1l/Gtpbp1/Gucy1a1/Gucy1b1/Guk…	169
GO:0006753	GO:0006753	nucleoside phosphate metabolic process	155/2323	567/28943	1.27e-43	4.49e-43	3.62e-44	Acaa2/Acaca/Acat1/Acly/Acot1/Acot7/Acsl3/Acsl4/Acsl6/Adcy1/Adcy2/Adk/Adsl/Ak2/Ak3/Ak4/Ak5/Aldh1l1/Aldoa/Aldoc/Ampd2/App/Aprt/Atic/Atp1a2/Atp1b1/Atp2b2/Atp5pb/Atp6v1a/Atp6v1b2/Cad/Cmpk1/Coasy/Crot/Cs/Dcakd/Dip2a/Dlat/Dld/Dnm1l/Dpyd/Dpys/Ehhadh/Eno1/Eno2/Entpd6/Fam20c/Fasn/Fis1/G6pdx/Gapdh/Gart/Gcdh/Gda/Git1/Gmpr/Gmps/Gnai3/Gpd1l/Gtpbp1/Gucy1a1/Gucy1b1/Guk1/H6pd/Hint1/Hk1/Hmgcs1/Hpca/Hsd17b4/Hspa8/…	155
GO:0009117	GO:0009117	nucleotide metabolic process	154/2323	560/28943	1.08e-43	3.85e-43	3.1e-44	Acaa2/Acaca/Acat1/Acly/Acot1/Acot7/Acsl3/Acsl4/Acsl6/Adcy1/Adcy2/Adk/Adsl/Ak2/Ak3/Ak4/Ak5/Aldh1l1/Aldoa/Aldoc/Ampd2/App/Aprt/Atic/Atp1a2/Atp1b1/Atp2b2/Atp5pb/Atp6v1a/Atp6v1b2/Cad/Cmpk1/Coasy/Crot/Cs/Dcakd/Dip2a/Dlat/Dld/Dnm1l/Dpyd/Dpys/Ehhadh/Eno1/Eno2/Fam20c/Fasn/Fis1/G6pdx/Gapdh/Gart/Gcdh/Gda/Git1/Gmpr/Gmps/Gnai3/Gpd1l/Gtpbp1/Gucy1a1/Gucy1b1/Guk1/H6pd/Hint1/Hk1/Hmgcs1/Hpca/Hsd17b4/Hspa8/Idh1/Id…	154
GO:0070925	GO:0070925	organelle assembly	179/2323	916/28943	1.48e-29	3.37e-29	2.72e-30	Ablim1/Abraxas2/Acta1/Actr2/Actr3/Agfg1/Ap1b1/Ap1g1/Ap1m1/Ap1s1/Ap3d1/Ap3s1/Arhgap35/Arhgef2/Arl3/Arl8b/Arpc2/Atg2b/Atg4b/Atg9a/Atp2a2/Atp6v1d/Atxn10/Atxn2/Atxn2l/C1qbp/Ccdc88a/Cdkl5/Cds2/Celsr2/Cfl2/Chmp4b/Chmp6/Chmp7/Cirbp/Clasp1/Clasp2/Cltc/Cnot1/Cnot7/Coro1a/Csde1/Ctsd/Dbnl/Dctn1/Dcx/Ddx3x/Ddx6/Dhx29/Dhx30/Dnm2/Drg1/Dync1h1/Ehd1/Ehd3/Eif2a/Eif2s1/Exoc5/Ezr/Flna/Fscn1/G3bp1/G3bp2/Gap43/Gdi2/Gs…	179
GO:0048285	GO:0048285	organelle fission	92/2323	531/28943	1.63e-12	2.34e-12	1.89e-13	Abraxas2/Acox1/Actb/Actl6a/Actl6b/Actr2/Actr3/Anapc1/Anapc2/Anapc5/Apc/Atrx/Bag6/Banf1/Bub3/Calr/Camk2b/Cdc16/Cdc23/Cdc26/Cdc42/Chmp4b/Chmp6/Chmp7/Clasp1/Clasp2/Cltc/Coro1c/Cul3/Cyrib/Dctn2/Dnm1l/Drg1/Dync1li1/Eif4g3/Eml4/Eps8/Fis1/Flna/Gdap1/Hecw2/Hnrnpu/Hspa1b/Hspa2/Insr/Kif2a/Kif3b/Klhl22/Kpnb1/Macroh2a1/Mapre1/Mapt/Mcu/Met/Naa50/Nsfl1c/Nudc/Pcid2/Pds5a/Pds5b/Pdxp/Pebp1/Phb2/Plcb1/Ppp2r1a/Psmd…	92
GO:0051640	GO:0051640	organelle localization	184/2323	593/28943	5.66e-61	3.16e-60	2.54e-61	Abce1/Actn4/Actr10/Actr2/Actr3/Ahcyl1/Akap9/Alb/Ap3b2/Ap3d1/Ap3m2/Ap3s1/Arcn1/Arhgap21/Arhgef2/Arl8b/Atcay/Atp2a2/Atp9a/Bin1/Camk2a/Cdc23/Cdc42/Cdc42bpa/Cdh2/Cdk5/Cfl1/Chga/Chmp4b/Chmp6/Chmp7/Clasp1/Clasp2/Cluh/Copg1/Copg2/Cops5/Ctbp2/Ctnnb1/Cul3/Dctn1/Dctn2/Dnm1/Dnm1l/Dnm3/Dock7/Dpysl2/Dync1h1/Dync1i1/Eipr1/Eml4/Esyt2/Exoc1/Exoc2/Exoc3/Exoc4/Exoc5/Exoc7/Exoc8/Ezr/Fbxw11/Gpsm1/Hdac6/Hgs/Hnrnpu/Ho…	184
GO:0006996	GO:0006996	organelle organization	700/2323	3435/28943	1.76e-136	8.95e-135	7.21e-136	Abcd3/Abi1/Abl2/Ablim1/Abr/Abraxas2/Acaa2/Acad9/Acox1/Acp2/Acta1/Actb/Actl6a/Actl6b/Actn1/Actn4/Actr2/Actr3/Add1/Add2/Add3/Afap1/Agap2/Agap3/Agfg1/Agk/Agrn/Aifm1/Aip/Akap9/Akt3/Anapc1/Anapc2/Anapc5/Ankfy1/Ap1b1/Ap1g1/Ap1m1/Ap1s1/Ap2m1/Ap3b2/Ap3d1/Ap3m2/Ap3s1/Apc/Apex1/Arf6/Arfgef1/Arfgef3/Arhgap21/Arhgap26/Arhgap35/Arhgdia/Arhgef2/Arhgef7/Arl3/Arl6ip1/Arl8b/Arpc1a/Arpc2/Arpc3/Arpc4/Arpc5l/Arrb1/A…	700
GO:0006082	GO:0006082	organic acid metabolic process	208/2323	969/28943	1.56e-40	4.89e-40	3.94e-41	Aacs/Aarsd1/Abat/Abcd3/Acaa1a/Acaa2/Acaca/Acad9/Acadl/Acadm/Acadvl/Acat1/Acat2/Acbd5/Acly/Aco1/Aco2/Acot1/Acot7/Acox1/Acsbg1/Acsf2/Acsl3/Acsl4/Acsl6/Adh5/Ahcy/Akr1a1/Aldh18a1/Aldh1a1/Aldh1l1/Aldh4a1/Aldh5a1/Aldh8a1/Aldoa/Aldoc/Apc/App/Arg1/Asah1/Asl/Asns/Asrgl1/Atcay/Atic/Atp2b4/Auh/Bcat1/Bhmt/Blmh/C3/Cad/Cps1/Cpt1a/Crot/Cs/Cth/Dbi/Dbt/Ddah1/Ddah2/Decr1/Decr2/Dlat/Dld/Dlst/Dpys/Echs1/Ehhadh/Eno1/…	208
GO:1901362	GO:1901362	organic cyclic compound biosynthetic process	448/2323	4002/28943	1.69e-14	2.58e-14	2.08e-15	Aamdc/Abcd3/Abhd14b/Ablim1/Acat1/Acbd3/Acly/Acot7/Acsl4/Acsl6/Actb/Actl6a/Actl6b/Actn4/Actr2/Actr3/Acvr2a/Adcy1/Adcy2/Adk/Adnp/Adrm1/Adsl/Agap2/Ago1/Ago2/Agrn/Ak2/Ak3/Ak4/Ak5/Akr1a1/Alad/Aldh2/Aldoa/Alyref/Ampd2/Anxa2/Anxa3/Ap3d1/Apex1/Apoe/App/Appl1/Aprt/Arhgef2/Arrb1/Asah1/Atic/Atp1a1/Atp2b4/Atp5pb/Atrx/Basp1/Bin1/Bmpr2/Bud31/C1qbp/Cad/Calr/Camk1d/Camk2a/Camk4/Cand1/Carm1/Cask/Cat/Cbx3/Cc2d1a/C…	448
GO:1901615	GO:1901615	organic hydroxy compound metabolic process	91/2323	551/28943	3.22e-11	4.46e-11	3.59e-12	Abat/Abcd3/Abhd4/Acaa1a/Acadl/Acadvl/Aco2/Adh5/Akr1a1/Aldh1a1/Aldh2/Alpl/Aplp2/Apoe/App/Appl1/Asah1/Atp2b2/Bpnt1/Bpnt2/Cat/Ctsb/Ctsl/Cyb5r3/Ddt/Ephx1/Erlin2/Fah/Fdps/Fech/G6pdx/Gdpd1/Gipc1/Gk/Glo1/Got1/H6pd/Hagh/Hdlbp/Hmgcs1/Hsd17b10/Htt/Idh1/Idh2/Idh3a/Idh3g/Impa1/Kcnma1/Ldha/Ldhb/Lrp1/Lss/Mecp2/Mt3/Mtmr7/Mvd/Myo5a/Npc1/Npc2/Nsdhl/Nudt10/Nudt3/Ocrl/Park7/Pcbd1/Pck2/Pde1b/Pdxk/Pdxp/Pgp/Pip4p1/Plc…	91
GO:1901575	GO:1901575	organic substance catabolic process	479/2323	2092/28943	7.11e-108	1.3e-106	1.05e-107	Abat/Abcd3/Abhd12/Abhd4/Abhd6/Acaa1a/Acaa2/Acadl/Acadm/Acadvl/Acat1/Acat2/Acot7/Acox1/Adh5/Adrm1/Agap2/Agap3/Ago1/Ago2/Ahcy/Aifm1/Akr1a1/Alad/Aldh1a1/Aldh1a7/Aldh1l1/Aldh2/Aldh4a1/Aldh5a1/Aldoa/Aldoc/Anapc1/Anapc2/Anapc5/Anxa2/Apc/Apex1/Apoe/App/Araf/Arg1/Arih2/Armc8/Arrb1/Arsb/Asah1/Asrgl1/Ate1/Atg4b/Atp2b4/Atraid/Auh/Bag6/Bax/Bcat1/Blmh/Bpnt1/Bpnt2/Calr/Canx/Capn2/Casp3/Cbl/Cbr1/Cbr3/Ccar2/Ccdc…	479
GO:0071702	GO:0071702	organic substance transport	534/2323	2459/28943	1.34e-111	3.06e-110	2.47e-111	Aacs/Abat/Abcd3/Acat2/Acsl3/Acsl4/Acsl6/Actb/Actn4/Actr3/Afm/Agap1/Agap3/Agk/Ahcyl1/Aifm1/Aimp1/Aip/Alyref/Ank2/Ank3/Anxa2/Anxa5/Ap1b1/Ap1g1/Ap1m1/Ap1s1/Ap2a1/Ap2a2/Ap2b1/Ap2m1/Ap2s1/Ap3b2/Ap3d1/Ap3m2/Ap3s1/Apoe/App/Appl1/Arcn1/Arf3/Arf5/Arf6/Arfgef1/Arg1/Arhgap1/Arhgef7/Arl3/Arl6ip1/Arl6ip5/Arl8a/Arl8b/Arpc2/Arrb1/Aspscr1/Atg2b/Atg4b/Atg9a/Atp13a1/Atp6ap1/Atp8a1/Atp9a/B3gat3/Bag6/Bax/Bnip1/Bsg/C…	534
GO:1901566	GO:1901566	organonitrogen compound biosynthetic process	405/2323	1675/28943	7.13e-98	9.58e-97	7.72e-98	Aarsd1/Abat/Abce1/Abcf1/Acadm/Acat1/Acly/Aco1/Acot7/Acsl3/Acsl4/Acsl6/Adcy1/Adcy2/Adk/Adsl/Agk/Ago1/Ago2/Aimp1/Aimp2/Ak2/Ak3/Ak4/Alad/Aldh18a1/Aldh1a1/Aldh2/Aldoa/Alg2/Ampd2/Ap2a1/Aplp1/Apoe/App/Aprt/Arfgef1/Arg1/Asah1/Asl/Asns/Atic/Atp2b4/Atp5pb/B3gat1/B3gat3/B4galnt1/Bcat1/Bhmt/Bzw1/Bzw2/C1qbp/Cad/Calr/Capn2/Cdk4/Celf1/Cers1/Cirbp/Ckap5/Ckb/Ckm/Ckmt1/Cltc/Cmpk1/Cnbp/Cnot1/Cnot10/Cnot7/Cnot9/Coa…	405
GO:1901565	GO:1901565	organonitrogen compound catabolic process	314/2323	1324/28943	1.34e-72	9.29e-72	7.49e-73	Abat/Abhd12/Acadl/Acat1/Acot7/Adrm1/Agap2/Agap3/Ahcy/Alad/Aldh1l1/Aldh4a1/Aldh5a1/Anapc1/Anapc2/Anapc5/Anxa2/Apc/Apoe/App/Araf/Arg1/Arih2/Armc8/Arrb1/Arsb/Asah1/Asrgl1/Ate1/Atg4b/Atp2b4/Atraid/Auh/Bag6/Bcat1/Blmh/Calr/Canx/Capn2/Casp3/Cbl/Ccar2/Ccdc47/Cd81/Cdc16/Cdc23/Cdc26/Cemip/Chmp4b/Chmp6/Chmp7/Clpp/Clu/Cops3/Cpe/Csnk1a1/Csnk1e/Csnk2a1/Csnk2a2/Ctnnb1/Ctsa/Ctsb/Ctsd/Ctsl/Cul1/Cul2/Cul3/Cul4a/C…	314
GO:0090407	GO:0090407	organophosphate biosynthetic process	116/2323	536/28943	3.04e-23	5.93e-23	4.78e-24	Abhd4/Acat1/Acly/Acot7/Acsl3/Acsl4/Acsl6/Adcy1/Adcy2/Adk/Adsl/Agpat3/Ak2/Ak3/Ak4/Ak5/Akr1a1/Aldoa/Ampd2/Aprt/Atic/Atp5pb/Bpnt1/Bpnt2/Cad/Capn2/Cds2/Ckb/Ckm/Ckmt1/Cmpk1/Coasy/Cps1/Dcakd/Dgke/Dip2a/Dlat/Dld/Eno1/Erbb4/Fabp5/Fdps/G6pdx/Gart/Gcdh/Gk/Gmpr/Gmps/Gphn/Gucy1a1/Gucy1b1/Guk1/Hexb/Hmgcs1/Hpca/Idh1/Idh2/Idi1/Impa1/Impdh2/Map2k1/Mapk1/Mpc2/Mthfd1/Mvd/Nadk2/Naprt/Ndufa11/Ndufa13/Ndufb4/Ndufs1/N…	116
GO:0019637	GO:0019637	organophosphate metabolic process	223/2323	976/28943	3.5e-48	1.48e-47	1.19e-48	Abhd12/Abhd4/Abhd6/Acaa2/Acaca/Acat1/Acly/Acot1/Acot7/Acsl3/Acsl4/Acsl6/Adcy1/Adcy2/Adk/Adsl/Agpat3/Ak2/Ak3/Ak4/Ak5/Akr1a1/Aldh1l1/Aldoa/Aldoc/Alpl/Ampd2/App/Aprt/Atic/Atp1a2/Atp1b1/Atp2b2/Atp5pb/Atp6v1a/Atp6v1b2/Bpnt1/Bpnt2/Cad/Capn2/Cds2/Ckb/Ckm/Ckmt1/Cmpk1/Coasy/Cps1/Crot/Cs/Dbi/Dcakd/Dgke/Dip2a/Dlat/Dld/Dnm1l/Dpyd/Dpys/Ehhadh/Eno1/Eno2/Enpp2/Entpd6/Erbb4/Fabp5/Fam20c/Fasn/Fdps/Fis1/G6pdx/Gapd…	223
GO:0043436	GO:0043436	oxoacid metabolic process	208/2323	960/28943	3.54e-41	1.15e-40	9.26e-42	Aacs/Aarsd1/Abat/Abcd3/Acaa1a/Acaa2/Acaca/Acad9/Acadl/Acadm/Acadvl/Acat1/Acat2/Acbd5/Acly/Aco1/Aco2/Acot1/Acot7/Acox1/Acsbg1/Acsf2/Acsl3/Acsl4/Acsl6/Adh5/Ahcy/Akr1a1/Aldh18a1/Aldh1a1/Aldh1l1/Aldh4a1/Aldh5a1/Aldh8a1/Aldoa/Aldoc/Apc/App/Arg1/Asah1/Asl/Asns/Asrgl1/Atcay/Atic/Atp2b4/Auh/Bcat1/Bhmt/Blmh/C3/Cad/Cps1/Cpt1a/Crot/Cs/Cth/Dbi/Dbt/Ddah1/Ddah2/Decr1/Decr2/Dlat/Dld/Dlst/Dpys/Echs1/Ehhadh/Eno1/…	208
GO:0043043	GO:0043043	peptide biosynthetic process	217/2323	738/28943	2.86e-67	1.79e-66	1.44e-67	Aarsd1/Abce1/Abcf1/Aco1/Ago1/Ago2/Aimp1/Aimp2/Aplp1/App/Bzw1/Bzw2/C1qbp/Calr/Cdk4/Celf1/Cirbp/Ckap5/Cnbp/Cnot1/Cnot10/Cnot7/Cnot9/Cpeb4/Csde1/Cyfip1/Dcps/Ddx39b/Ddx3x/Ddx6/Dhx29/Dhx36/Dhx9/Drg1/Drg2/Dus3l/Eef1a1/Eef1a2/Eef1d/Eef1g/Eef2/Eif2a/Eif2b1/Eif2b2/Eif2b5/Eif2s1/Eif2s2/Eif2s3x/Eif3a/Eif3b/Eif3c/Eif3d/Eif3e/Eif3f/Eif3g/Eif3h/Eif3i/Eif3k/Eif3l/Eif3m/Eif4a1/Eif4a2/Eif4a3/Eif4b/Eif4e/Eif4g1/Ei…	217
GO:0006518	GO:0006518	peptide metabolic process	269/2323	910/28943	2.43e-84	2.22e-83	1.79e-84	Aarsd1/Abce1/Abcf1/Aco1/Adam10/Ago1/Ago2/Aimp1/Aimp2/Apeh/Aplp1/Apoe/App/Arl6ip5/Atp6ap2/Bin1/Bzw1/Bzw2/C1qbp/Calr/Casp3/Cdk4/Celf1/Cirbp/Ckap5/Clu/Cnbp/Cnot1/Cnot10/Cnot7/Cnot9/Cpd/Cpe/Cpeb4/Csde1/Cth/Cyfip1/Dcps/Ddx39b/Ddx3x/Ddx6/Dhx29/Dhx36/Dhx9/Drg1/Drg2/Dus3l/Eef1a1/Eef1a2/Eef1d/Eef1g/Eef2/Eif2a/Eif2b1/Eif2b2/Eif2b5/Eif2s1/Eif2s2/Eif2s3x/Eif3a/Eif3b/Eif3c/Eif3d/Eif3e/Eif3f/Eif3g/Eif3h/Eif3i/…	269
GO:0018193	GO:0018193	peptidyl-amino acid modification	207/2323	1224/28943	2.11e-25	4.38e-25	3.53e-26	Abi1/Abl2/Actb/Actl6a/Actl6b/Adh5/Adnp/Agrn/Akap9/Akt3/Aplp2/App/Araf/Arhgef2/Arrb1/Atat1/Atp2b4/Atrx/Bag6/Bax/Cab39/Cad/Cadm4/Camk1d/Camk2a/Camk2b/Camk4/Camkv/Carm1/Cbl/Cd81/Cdc42bpa/Cdc42bpb/Cdk1/Cdk5/Cemip/Chd5/Chmp6/Cnot7/Cnot9/Cntn1/Crebbp/Csnk1a1/Csnk1e/Csnk2a1/Csnk2a2/Csnk2b/Ctbp1/Cth/Ctnnb1/Ctnnd1/Dclk1/Ddost/Dek/Dip2a/Dip2b/Dlg3/Dlg4/Dmtn/Dnmt1/Dock7/Egfr/Eif4g1/Enpp2/Epha4/Ephb2/Erbb4/E…	207
GO:0006796	GO:0006796	phosphate-containing compound metabolic process	522/2323	2773/28943	6.25e-84	5.6e-83	4.51e-84	Aak1/Abhd12/Abhd4/Abhd6/Abi1/Abl2/Acaa2/Acaca/Acat1/Acly/Acot1/Acot7/Acp1/Acp2/Acsl3/Acsl4/Acsl6/Actb/Acvr2a/Adam10/Adcy1/Adcy2/Adk/Adnp/Adsl/Agap2/Agk/Agpat3/Agrn/Ak2/Ak3/Ak4/Ak5/Akap9/Akr1a1/Akt3/Aldh18a1/Aldh1l1/Aldoa/Aldoc/Alpl/Ampd2/Anxa2/Apc/Aplp2/Apoe/App/Aprt/Araf/Arhgef2/Arrb1/Atic/Atp1a2/Atp1b1/Atp2b2/Atp2b4/Atp5pb/Atp6v1a/Atp6v1b2/Bax/Bmpr2/Bpnt1/Bpnt2/C3/Cab39/Cad/Cadm4/Calm2/Camk1d/C…	522
GO:0006793	GO:0006793	phosphorus metabolic process	529/2323	2795/28943	4.16e-86	4.13e-85	3.33e-86	Aak1/Abhd12/Abhd4/Abhd6/Abi1/Abl2/Acaa2/Acaca/Acat1/Acly/Acot1/Acot7/Acp1/Acp2/Acsl3/Acsl4/Acsl6/Actb/Acvr2a/Adam10/Adcy1/Adcy2/Adk/Adnp/Adsl/Agap2/Agk/Agpat3/Agrn/Ak2/Ak3/Ak4/Ak5/Akap9/Akr1a1/Akt3/Aldh18a1/Aldh1l1/Aldoa/Aldoc/Alpl/Ampd2/Anxa2/Apc/Aplp2/Apoe/App/Aprt/Araf/Arhgef2/Arrb1/Atic/Atp1a2/Atp1b1/Atp2b2/Atp2b4/Atp5pb/Atp6v1a/Atp6v1b2/Bax/Bmpr2/Bpnt1/Bpnt2/C3/Cab39/Cad/Cadm4/Calm2/Camk1d/C…	529
GO:0016310	GO:0016310	phosphorylation	331/2323	1886/28943	2.36e-44	8.71e-44	7.02e-45	Aak1/Abi1/Abl2/Actb/Acvr2a/Adam10/Adk/Adnp/Agap2/Agk/Agrn/Ak2/Ak3/Ak4/Ak5/Akap9/Akt3/Aldh18a1/Aldoa/Aldoc/Anxa2/Apc/Aplp2/Apoe/App/Araf/Arhgef2/Arrb1/Atp2b4/Bax/Bmpr2/C3/Cab39/Cad/Cadm4/Calm2/Camk1d/Camk2a/Camk2b/Camk2g/Camk4/Camkv/Cask/Casp3/Cbl/Ccdc88a/Cd81/Cdc37/Cdc42/Cdc42bpa/Cdc42bpb/Cdk1/Cdk4/Cdk5/Cdk9/Cdkl5/Cemip/Cfl1/Chga/Chmp6/Ckb/Ckm/Ckmt1/Clu/Cmpk1/Cnot7/Cnot9/Cntn1/Coasy/Cops2/Coro1c/…	331
GO:0120031	GO:0120031	plasma membrane bounded cell projection assembly	94/2323	565/28943	1e-11	1.4e-11	1.13e-12	Abl2/Ablim1/Actr2/Actr3/Agrn/Apc/Arf6/Arhgap35/Arhgef7/Arl3/Arpc2/Atp6v1d/Atxn10/Capzb/Ccdc88a/Cdc42/Cdh13/Cdkl5/Celsr2/Cfl1/Coro1c/Cttn/Cyfip1/Dbn1/Dbnl/Dctn1/Dcx/Dmtn/Dnm2/Dnm3/Dpysl3/Ehd1/Ehd3/Ephb2/Eps8/Evl/Exoc5/Ezr/Flna/Fscn1/Fxr1/Gap43/Gdi2/Gpm6a/Gsk3b/Gsn/Hras/Htt/Itga6/Itgb1/Kif3a/Kif3b/Map4/Mapre1/Mark4/Mtor/Myh10/Nckap1/Nrp1/Nrxn1/Ocrl/Palm/Pcm1/Pfn1/Pfn2/Ppp1r9b/Prdx6/Ptpn23/Rab23/Rab…	94
GO:0120039	GO:0120039	plasma membrane bounded cell projection morphogenesis	255/2323	730/28943	9.29e-98	1.21e-96	9.78e-98	Abi1/Abl2/Ablim1/Actb/Actbl2/Actr2/Actr3/Adam10/Adcy1/Adnp/Afdn/Agrn/Alcam/Anapc2/Ank3/Apc/Aplp1/Aplp2/Apoe/App/Arhgap35/Atl1/Atxn2/Baiap2/Bcan/Bmpr2/Bsg/Camk2a/Camk2b/Cask/Cdc42/Cdh2/Cdk5/Cdkl5/Celsr2/Cfl1/Chl1/Clasp2/Clu/Cntn1/Cntn2/Cntnap2/Coro1b/Coro1c/Cpne1/Crmp1/Ctnna2/Ctnnb1/Ctnnd2/Cttn/Cyfip1/Cyfip2/Dab2ip/Dag1/Dbn1/Dbnl/Dcc/Dclk1/Dcx/Dhx36/Dip2a/Dip2b/Dlg4/Dnm1l/Dnm2/Dnm3/Dock7/Dpysl2/Dp…	255
GO:0120036	GO:0120036	plasma membrane bounded cell projection organization	410/2323	1652/28943	4.01e-103	6.5e-102	5.24e-103	Abi1/Abl2/Ablim1/Acsl4/Acsl6/Actb/Actbl2/Actl6b/Actr2/Actr3/Adam10/Adcy1/Adnp/Afdn/Agrn/Alcam/Anapc2/Ank3/Ap2a1/Apc/Aplp1/Aplp2/Apoe/App/Arf6/Arfgef1/Arhgap35/Arhgef7/Arl3/Arpc2/Arsb/Atcay/Atl1/Atp1a3/Atp1b2/Atp2b2/Atp6v1d/Atxn10/Atxn2/Baiap2/Bcan/Bmpr2/Bsg/Camk1d/Camk2a/Camk2b/Camk2g/Camsap1/Camsap2/Camsap3/Capzb/Carm1/Cask/Casp3/Ccdc88a/Cdc42/Cdh13/Cdh2/Cdk5/Cdkl5/Celsr2/Cfl1/Chl1/Ckap5/Clasp2/…	410
GO:0043065	GO:0043065	positive regulation of apoptotic process	111/2323	607/28943	1.63e-16	2.65e-16	2.13e-17	Adam10/Agrn/Aifm1/Aldh1a1/Anxa5/Apc/App/Arhgef7/Arl6ip5/Arrb1/Atp2a2/Bax/Bin1/C1qbp/C3/Calm2/Camk1d/Camk2a/Camk2b/Capn2/Casp3/Ccar1/Ccar2/Cdc42/Cdk4/Cdk5/Clu/Ctnna1/Ctnnb1/Ctsd/Dab2ip/Ddx3x/Dnaja1/Dnaja3/Dnm1l/Eef1a2/Eif2b5/Eif2s1/Eif5a/Fis1/Grin1/Grk2/Gsk3a/Gsk3b/Gsn/Hmgb1/Hspd1/Htra1/Htt/Igf2r/Itga6/Itgb1/Itm2c/Itpr1/Kcnma1/Ldha/Lyn/Maged1/Map2k4/Mapk8/Mapk9/Mybbp1a/Nell1/Nf1/Ntrk3/Olfm1/Pak2/P…	111
GO:0009891	GO:0009891	positive regulation of biosynthetic process	238/2323	2018/28943	6.27e-10	8.36e-10	6.74e-11	Aamdc/Abcf1/Abhd14b/Abhd6/Ablim1/Acsl3/Actb/Actl6a/Actr2/Actr3/Acvr2a/Agap2/Ago1/Ago2/Agrn/Alyref/Anxa2/Ap3d1/Apex1/Apoe/App/Appl1/Arfgef1/Arhgef2/Arrb1/Asl/Atrx/Bmpr2/C1qbp/Camk4/Cand1/Capn2/Carm1/Cask/Cct2/Cct3/Cct4/Cct5/Cct6a/Cct7/Cct8/Cd81/Cdh13/Cdk4/Cdk9/Chd4/Cirbp/Clu/Cnbp/Cnot7/Cops5/Crebbp/Csde1/Ctbp2/Ctnnb1/Cx3cl1/Dab2ip/Dbi/Ddah1/Ddah2/Ddb1/Ddx17/Ddx39b/Ddx3x/Ddx5/Dek/Dhx36/Dhx9/Dnm2/Ee…	238
GO:0009896	GO:0009896	positive regulation of catabolic process	105/2323	523/28943	1.24e-18	2.15e-18	1.73e-19	Ago2/Apc/Apoe/App/Arih2/Atg4b/Bag6/Bax/Casp3/Cd81/Celf1/Cers1/Clu/Cnot1/Cnot7/Cpt1a/Csde1/Csnk1e/Csnk2a1/Cul4a/Cul4b/Dab2ip/Dcps/Ddb1/Dhx36/Dhx9/Dnajb2/Ezr/Gclc/Gga3/Gigyf2/Git1/Gja1/Gnai3/Gpsm1/Gsk3a/Gsk3b/Gtpbp1/Hmgb1/Hnrnpd/Hnrnpu/Hsp90aa1/Hspa1b/Hspbp1/Htt/Insr/Khsrp/Larp1/Lrp1/Map2k1/Mapk3/Mapk8/Mapk9/Msn/Mtdh/Mtor/Nedd4/Nsf/Pabpc1/Pafah1b2/Paip1/Pip4k2b/Pip4k2c/Polr2d/Prkaa2/Prkce/Pten/Ptk2…	105
GO:0043085	GO:0043085	positive regulation of catalytic activity	209/2323	1085/28943	1.59e-33	3.94e-33	3.18e-34	Abi1/Abl2/Abr/Adcy1/Adcy2/Adnp/Afdn/Agap1/Agap2/Agap3/Agrn/Aimp2/Amph/Apoe/App/Arhgap35/Arhgef7/Arl6ip5/Arrb1/Atp2b4/B3gat3/Bax/Bin1/Cab39/Calm2/Camk2b/Ccdc88a/Cct2/Cct4/Cd200/Cd81/Cdc42/Cdk5/Cdkl5/Cemip/Clu/Coro1c/Crk/Crkl/Csk/Ctnnb1/Ctsd/Cx3cl1/Cycs/Cyfip2/Dab2ip/Dag1/Dbi/Dcun1d1/Dcun1d5/Ddx3x/Dhx9/Dlg3/Dlg4/Dnaja3/Dock7/Dock9/Eef1a2/Egfr/Eif5/Elmod1/Epha4/Epha5/Ephb2/Epm2aip1/Erbb4/Erp29/Fermt…	209
GO:0050867	GO:0050867	positive regulation of cell activation	41/2323	551/28943	0.717512	0.733564	0.059138	Actb/Actl6a/Actl6b/Adk/Ap1g1/Ap3d1/Cd47/Cd81/Coro1a/Cyrib/Dnaja3/Efnb3/Ephb2/Flna/Flot2/Hmgb1/Hsp90aa1/Hspd1/Hsph1/Igfbp2/Ighg1/Mdk/Mif/Pcid2/Pnp/Ppp3ca/Rhoa/Rps3/Sirpa/Slc39a10/Slc7a1/Smarca4/Smarcc2/Smarcd1/Smarcd3/Smarce1/Snx4/Stxbp1/Tfrc/Thy1/Vamp7	41
GO:0045785	GO:0045785	positive regulation of cell adhesion	86/2323	510/28943	3.74e-11	5.16e-11	4.16e-12	Actb/Actl6a/Actl6b/Adgrg1/Adk/Afdn/Ank3/Ap3d1/Apc/Arpc2/C1qbp/Calr/Cd47/Cd81/Cdc42/Cdh13/Cfl1/Coro1a/Crk/Crkl/Cspg5/Cx3cl1/Cyrib/Dag1/Dbn1/Dmtn/Dnaja3/Dnm2/Edil3/Efnb3/Enpp2/Epha4/Fbln1/Fermt2/Flna/Flot1/Flot2/Fn1/Gfus/Gsk3b/Hmgb1/Hsd17b12/Hsp90aa1/Hspd1/Hsph1/Igfbp2/Ilk/Itga6/Itgb1/Jup/Kifap3/L1cam/Map4k4/Mdk/Nrp1/P4hb/Plpp3/Pnp/Ppp3ca/Prex1/Prkca/Prkce/Ptk2/Ptn/Ptpn11/Ptpn23/Rac1/Rac3/Rap1gap/R…	86
GO:0007268	GO:0007268	chemical synaptic transmission	225/2323	896/28943	3.51e-56	1.73e-55	1.39e-56	Abat/Abhd6/Abr/Adcy1/Adnp/Afdn/Agrn/Akap9/Anapc2/Apoe/App/Atad1/Atp2a2/Atp2b2/Baiap2/Cacna1e/Cacnb3/Cadps/Calb1/Camk2a/Camk2b/Camk4/Cask/Cdh2/Cdk5/Cfl1/Ckap5/Clstn1/Clstn2/Clstn3/Cntn2/Cntnap2/Cntnap4/Csnk2b/Cspg5/Ctbp2/Ctnnb1/Ctnnd2/Cx3cl1/Cyfip1/Dbi/Dbn1/Dcc/Dgke/Dlg2/Dlg4/Dmxl2/Dnm1/Dnm1l/Efnb3/Eif4a3/Eif4e/Elavl4/Epha4/Ephb2/Erbb4/Erc1/Erc2/Exoc4/Ext1/Flot1/Fyn/Gabbr1/Gabbr2/Gabra1/Gabrb3/Gab…	225
GO:0010942	GO:0010942	positive regulation of cell death	132/2323	690/28943	3.6e-21	6.72e-21	5.41e-22	Adam10/Agrn/Aifm1/Aimp2/Aldh1a1/Anxa5/Apc/Apoe/App/Arhgef7/Arl6ip5/Arrb1/Atg9a/Atp2a2/Bax/Bin1/C1qbp/C3/Calm2/Camk1d/Camk2a/Camk2b/Capn2/Casp3/Ccar1/Ccar2/Cdc42/Cdk4/Cdk5/Celf1/Clu/Ctnna1/Ctnnb1/Ctsd/Dab2ip/Ddx3x/Dnaja1/Dnaja3/Dnm1l/Eef1a1/Eef1a2/Eif2b5/Eif2s1/Eif4g1/Eif5a/Fis1/Fyn/Grin1/Grin2b/Grk2/Gsk3a/Gsk3b/Gsn/Hdac6/Hmgb1/Hspd1/Htra1/Htt/Igf2r/Itga6/Itgb1/Itm2c/Itpr1/Kcnma1/Ldha/Lrp1/Lyn/Mag…	132
GO:0045597	GO:0045597	positive regulation of cell differentiation	184/2323	1008/28943	1.32e-26	2.78e-26	2.24e-27	Aamdc/Actb/Actl6a/Actl6b/Actr2/Actr3/Acvr2a/Add1/Adnp/Afdn/Anapc2/Ap3d1/Apc/Apoe/App/Arhgef2/Arpc2/Atraid/Baiap2/Bin1/Bmpr2/C1qbp/Calr/Camk2b/Carm1/Cask/Cdc42/Cdkl5/Clu/Cpne1/Crk/Crkl/Cspg5/Cth/Ctnnb1/Cx3cl1/Cyfip1/Dag1/Dbn1/Dbnl/Dcx/Ddx39b/Dhx36/Dmtn/Dnm1l/Dnm2/Eif2b2/Eif4g1/Eif5a/Enpp2/Epha4/Ephb2/Fam20c/Fdps/Fermt2/Flna/Fn1/Fzd3/Gdi1/Gnas/Gpc1/Gprc5b/Grm5/Gsk3b/Hdac2/Hmgb1/Hmgb2/Hnrnpu/Hsp90aa…	184
GO:0030335	GO:0030335	positive regulation of cell migration	119/2323	578/28943	6.76e-22	1.28e-21	1.03e-22	Actn4/Actr3/Adam10/Ago2/Akt3/Aldoa/Anxa3/Apc/App/Arf6/Arhgef2/Arpc2/Atp8a1/Bmpr2/Bsg/C1qbp/Calr/Camk1d/Ccar1/Cd47/Cdh13/Cemip/Clasp1/Clasp2/Coro1a/Crk/Crkl/Cx3cl1/Dab2ip/Diaph1/Dmtn/Dnm1l/Dock7/Egfr/Elp3/Enpp2/Epha4/Ephb2/Erbb4/Fbln1/Fermt2/Flna/Fn1/Fubp1/Gfus/Gnai2/Grin1/Hdac6/Hmgb1/Hras/Hspa5/Igfbp5/Ilk/Insr/Iqsec1/Itga6/Itgb1/Lrp1/Lyn/Map2k1/Map4k4/Mapk1/Mapk3/Mapk8/Mapk8ip3/Mcu/Mdk/Met/Mgat5/…	119
GO:2000147	GO:2000147	positive regulation of cell motility	120/2323	605/28943	1.14e-20	2.07e-20	1.67e-21	Actn4/Actr3/Adam10/Ago2/Akt3/Aldoa/Anxa3/Apc/App/Arf6/Arhgef2/Arpc2/Atp8a1/Bmpr2/Bsg/C1qbp/Calr/Camk1d/Ccar1/Cd47/Cdh13/Cemip/Cfl1/Clasp1/Clasp2/Coro1a/Crk/Crkl/Cx3cl1/Dab2ip/Diaph1/Dmtn/Dnm1l/Dock7/Egfr/Elp3/Enpp2/Epha4/Ephb2/Erbb4/Fbln1/Fermt2/Flna/Fn1/Fubp1/Gfus/Gnai2/Grin1/Hdac6/Hmgb1/Hras/Hspa5/Igfbp5/Ilk/Insr/Iqsec1/Itga6/Itgb1/Lrp1/Lyn/Map2k1/Map4k4/Mapk1/Mapk3/Mapk8/Mapk8ip3/Mcu/Mdk/Met/M…	120
GO:0008284	GO:0008284	positive regulation of cell population proliferation	140/2323	1022/28943	2.63e-10	3.53e-10	2.84e-11	Actb/Actl6a/Actl6b/Adam10/Adgrg1/Adk/Agap2/Akt3/Anxa2/Arg1/Arrb1/Birc6/Bmpr2/Calr/Carm1/Ccar1/Cd47/Cd81/Cdc42/Cdh13/Cdk1/Cdk4/Clu/Cnbp/Cnot7/Cntfr/Coro1a/Crkl/Csnk2a1/Cst3/Ctc1/Ctnnb1/Cul4a/Cx3cl1/Cxadr/Ddx39b/Dhx9/Dnaja3/Dnmt1/Egfr/Enpp2/Epha4/Ephb2/Erbb4/Fam98b/Fbln1/Fermt2/Flna/Fn1/Fzd3/Gak/Glul/Gnai2/Gnai3/Gnaq/Gnas/Grk2/Gsk3b/Hdac2/Hmgb1/Hmgb2/Hnrnpu/Hras/Htra1/Igfbp2/Igfbp5/Ilk/Insr/Itgb1/I…	140
GO:0031328	GO:0031328	positive regulation of cellular biosynthetic process	230/2323	1967/28943	2.69e-09	3.56e-09	2.87e-10	Aamdc/Abcf1/Abhd14b/Ablim1/Acsl3/Actb/Actl6a/Actr2/Actr3/Acvr2a/Agap2/Ago1/Ago2/Agrn/Alyref/Anxa2/Ap3d1/Apex1/Apoe/App/Appl1/Arfgef1/Arhgef2/Arrb1/Asl/Atrx/Bmpr2/C1qbp/Camk4/Cand1/Capn2/Carm1/Cask/Cct2/Cct3/Cct4/Cct5/Cct6a/Cct7/Cct8/Cd81/Cdh13/Cdk4/Cdk9/Chd4/Cirbp/Clu/Cnbp/Cnot7/Cops5/Crebbp/Csde1/Ctbp2/Ctnnb1/Cx3cl1/Dab2ip/Ddah1/Ddah2/Ddb1/Ddx17/Ddx39b/Ddx3x/Ddx5/Dek/Dhx36/Dhx9/Dnm2/Eef2/Egfr/Ei…	230
GO:0044089	GO:0044089	positive regulation of cellular component biogenesis	145/2323	533/28943	1.41e-40	4.44e-40	3.58e-41	Actr2/Actr3/Adgrb2/Adgrl1/Adgrl2/Adgrl3/Adnp/Agrn/Akap9/Apc/Apoe/Arf6/Arhgap35/Arpc2/Atat1/Baiap2/Bax/Bin1/Cand1/Ccdc88a/Cd47/Cdc42/Cfl1/Chga/Ckap5/Clasp1/Clasp2/Clip1/Clstn1/Clstn2/Clstn3/Clu/Cnot1/Cntnap2/Cracd/Cttn/Cx3cl1/Cyfip1/Dab2ip/Dag1/Dctn1/Ddx3x/Dnm2/Dnm3/Dnmt1/Dpysl3/Drg1/Dync1h1/Eif4g1/Enpp2/Ephb2/Epn1/Eps8/Evl/Fermt2/Flna/Flot1/Fscn1/G3bp1/G3bp2/Gda/Git1/Gpm6a/Grb2/Gsk3b/Hgs/Hras/Hsp…	145
GO:0051130	GO:0051130	positive regulation of cellular component organization	324/2323	1183/28943	1.88e-92	1.91e-91	1.54e-92	Abl2/Acsl6/Actl6a/Actn4/Actr2/Actr3/Add1/Add3/Adgrb2/Adgrl1/Adgrl2/Adgrl3/Adnp/Afdn/Agrn/Akap9/Amph/Anapc2/Anapc5/Ankfy1/Anxa2/Ap2a1/Ap2b1/Ap2m1/Apc/Apoe/App/Appl1/Arf6/Arhgap35/Arpc2/Arrb1/Arsb/Atad1/Atat1/Atp1b2/Atp8a1/Atrx/Baiap2/Bax/Bin1/Bmpr2/C3/Camk1d/Camk2b/Cand1/Capn2/Cask/Cbl/Ccdc88a/Cct2/Cct3/Cct4/Cct5/Cct6a/Cct7/Cct8/Cd47/Cdc16/Cdc23/Cdc42/Cdkl5/Cers1/Cfl1/Cfl2/Ckap5/Clasp1/Clasp2/Clip…	324
GO:0031325	GO:0031325	positive regulation of cellular metabolic process	418/2323	3103/28943	3.11e-28	6.83e-28	5.5e-29	Aamdc/Abat/Abcf1/Abhd14b/Abi1/Ablim1/Acsl3/Actb/Actl6a/Actl6b/Actr2/Actr3/Acvr2a/Adnp/Agap2/Ago1/Ago2/Agrn/Akap9/Alyref/Anxa2/Anxa3/Ap3d1/Apex1/Apoe/App/Appl1/Araf/Arfgef1/Arhgef2/Arih2/Arrb1/Asl/Atp2b4/Atrx/Babam2/Bax/Bmpr2/Brcc3/C1qbp/C3/Cab39/Cacybp/Calm2/Camk4/Cand1/Capn2/Carm1/Cask/Casp3/Cbr1/Ccdc88a/Cct2/Cct3/Cct4/Cct5/Cct6a/Cct7/Cct8/Cd81/Cdc42/Cdh13/Cdk1/Cdk4/Cdk5/Cdk9/Celf1/Cemip/Cers1/C…	418
GO:0001819	GO:0001819	positive regulation of cytokine production	56/2323	509/28943	0.0101934	0.0113067	0.000911519	Abl2/App/Appl1/Arhgef2/Atp6ap2/Bsg/C1qtnf4/C3/Cadm1/Cd200/Cd81/Clu/Cx3cl1/Cyrib/Ddx1/Ddx3x/Dhx36/Dhx9/Ephb2/Flot1/G3bp1/Gapdh/Gprc5b/Grk2/Hdac2/Hk1/Hmgb1/Hmgb2/Hras/Hsp90aa1/Hspd1/Kpna6/Lpl/Lrp1/Mapk14/Mapk9/Mdk/Mif/Ncl/Nras/Park7/Plcb1/Pnp/Ptpn11/Rab2b/Rock2/Rps3/Rtn4/Sema7a/Slc7a5/Sod1/Sptbn1/Src/Sulf2/Tmed10/Trim32	56
GO:0051094	GO:0051094	positive regulation of developmental process	272/2323	1533/28943	4.57e-37	1.29e-36	1.04e-37	Aamdc/Actb/Actl6a/Actl6b/Actr2/Actr3/Acvr2a/Add1/Adgrb2/Adgrl1/Adgrl2/Adgrl3/Adnp/Afdn/Agap2/Ago2/Agrn/Akt3/Anapc2/Anxa3/Ap3d1/Apc/Apoe/App/Arhgef2/Arpc2/Atp2b1/Atraid/Baiap2/Bax/Bin1/Bmp1/Bmpr2/C1qbp/C3/Calr/Camk2b/Capn2/Carm1/Cask/Cdc42/Cdk1/Cdkl5/Celf1/Cfl1/Clasp1/Clasp2/Clip1/Clstn1/Clstn2/Clstn3/Clu/Coro1b/Coro1c/Cpne1/Crebbp/Crk/Crkl/Cspg5/Cth/Ctnnb1/Cx3cl1/Cyfip1/Dab2ip/Dag1/Dbn1/Dbnl/Dcx/…	272
GO:0045893	GO:0045893	positive regulation of DNA-templated transcription	160/2323	1623/28943	0.00368393	0.00415693	0.00033512	Aamdc/Abhd14b/Ablim1/Actb/Actl6a/Actr2/Actr3/Acvr2a/Agap2/Ago1/Ago2/Agrn/Alyref/Anxa2/Ap3d1/Apex1/Apoe/App/Arhgef2/Arrb1/Atrx/Bmpr2/Camk4/Cand1/Carm1/Cask/Cd81/Cdh13/Cdk9/Chd4/Cnbp/Cnot7/Cops5/Crebbp/Ctbp2/Ctnnb1/Cx3cl1/Dab2ip/Ddx17/Ddx39b/Ddx3x/Ddx5/Dek/Dhx36/Dhx9/Egfr/Eif4a3/Elob/Eloc/Erbb4/Fbxw11/Gabpa/Gatad2b/Gcn1/Grin1/Gsk3a/Gsk3b/Gtf2f1/H2az1/Hcfc1/Hdac2/Hdgf/Hexb/Hmgb1/Hmgb2/Hnrnpab/Hnrnpd…	160
GO:0010628	GO:0010628	positive regulation of gene expression	195/2323	1250/28943	7.88e-20	1.4e-19	1.12e-20	Abcf1/Abl2/Afdn/Ago1/Ago2/Ank2/Ank3/App/Appl1/Arhgef2/Atp6ap2/Bsg/C1qbp/C1qtnf4/C3/Cadm1/Calr/Cd200/Cd81/Cdk4/Celf1/Cirbp/Clu/Cnbp/Cntn1/Cntn2/Crebbp/Csde1/Ctnnb1/Ctnnd1/Cx3cl1/Cyrib/Dazap1/Ddx1/Ddx39b/Ddx3x/Ddx5/Dhx36/Dhx9/Dnmt1/Eef2/Egfr/Eif2b5/Eif2s3x/Eif3d/Eif3e/Eif4a3/Eif4g1/Eif4g3/Eif5a/Elavl1/Elavl4/Eno1/Ephb2/Erp29/Ezr/Fam98b/Fbln1/Flot1/Fn1/Fubp1/Fus/Fxr1/G3bp1/Gabpa/Gapdh/Gja1/Gprc5b/Gr…	195
GO:0051345	GO:0051345	positive regulation of hydrolase activity	112/2323	544/28943	1.12e-20	2.04e-20	1.65e-21	Abl2/Abr/Afdn/Agap1/Agap2/Agap3/Agrn/Amph/App/Arhgap35/Arhgef7/Arl6ip5/Arrb1/Bax/Bin1/Calm2/Camk2b/Cd200/Cdkl5/Coro1c/Crk/Crkl/Ctsd/Cx3cl1/Cycs/Cyfip2/Ddx3x/Dnaja3/Dock7/Dock9/Eif5/Elmod1/Epha4/Fermt2/Fis1/Fyn/Gna13/Gnao1/Gnaq/Gnas/Gnb5/Grin1/Grin2b/Gsk3b/Gsn/Hip1/Hmgb1/Hmgb2/Hpca/Hras/Hsp90ab1/Hspd1/Iqsec1/Itga6/Itgb1/Kalrn/Lyn/Map2k1/Map4k4/Mapk8/Mapk9/Marcks/Mtmr9/Ncstn/Nf1/Ntrk3/Pcna/Pdcd6/Ph…	112
GO:0050778	GO:0050778	positive regulation of immune response	55/2323	707/28943	0.616998	0.633636	0.051082	Ap1g1/Appl1/Bag6/Bax/C1qbp/C3/Cacnb3/Cadm1/Cd47/Cd81/Crkl/Csk/Cyrib/Dhx9/Eif2b1/Eif2b2/Eif2b5/Ezr/Fyn/Hmgb1/Hmgb2/Hpx/Hras/Hsp90aa1/Hspa8/Hspd1/Ighg1/Khdrbs1/Krt1/Lyn/Mapk1/Matr3/Mif/Nono/Nras/Park7/Plcg1/Pnp/Prnp/Pspc1/Rap1a/Rps19/Rps3/Sfpq/Slc39a10/Snx4/Stx7/Stxbp1/Tfrc/Thy1/Ube2k/Ube2n/Usp46/Usp9x/Vamp7	55
GO:0002684	GO:0002684	positive regulation of immune system process	107/2323	1101/28943	0.0223137	0.0244541	0.00197142	Actb/Actl6a/Actl6b/Adam10/Adk/Ap1g1/Ap3d1/App/Appl1/Arg1/Bag6/Bax/C1qbp/C3/Cacnb3/Cadm1/Calr/Camk1d/Cd47/Cd81/Coro1a/Crkl/Csk/Cx3cl1/Cyrib/Ddx1/Dhx36/Dhx9/Dnaja3/Dnm1l/Efnb3/Eif2b1/Eif2b2/Eif2b5/Ephb2/Ezr/Flot2/Fyn/Gnas/Gprc5b/Gsk3b/Hk1/Hmgb1/Hmgb2/Hpx/Hras/Hsp90aa1/Hspa8/Hspd1/Hsph1/Igfbp2/Ighg1/Khdrbs1/Krt1/Lyn/Mapk1/Mapk3/Matr3/Mcu/Mdk/Mia3/Mif/Myo18a/Nf1/Nono/Nras/Oxsr1/Park7/Pcid2/Pdpk1/Phb2…	107
GO:1902533	GO:1902533	positive regulation of intracellular signal transduction	168/2323	1001/28943	2.13e-20	3.83e-20	3.09e-21	Abl2/Actn4/Adgrg1/Agap2/Ago1/Akt3/Apoe/App/Arfgef1/Arl6ip5/Arrb1/Bax/C1qbp/C1qtnf4/C3/Calr/Cat/Cbl/Ccar2/Cd81/Cdc42/Cdh13/Cdh2/Chd5/Chga/Clu/Cpne1/Crebbp/Crk/Crkl/Csk/Cth/Ctnnb1/Cx3cl1/Dab2ip/Dcc/Ddx1/Ddx3x/Ddx5/Dhx15/Dhx36/Dnm1l/Dync1li1/Egfr/Epha4/Erbb4/Erbin/Erp29/Exoc4/Fermt2/Fis1/Fn1/Fyn/Gapdh/Gnai2/Gnas/Gprc5b/Grm1/Grm5/Gucy1a1/Hint1/Hmgb1/Hras/Hsp90aa1/Hsp90ab1/Igfbp4/Igfbp5/Ilk/Insr/Itgb1…	168
GO:0002696	GO:0002696	positive regulation of leukocyte activation	40/2323	530/28943	0.682079	0.698901	0.0563435	Actb/Actl6a/Actl6b/Adk/Ap1g1/Ap3d1/Cd47/Cd81/Coro1a/Cyrib/Dnaja3/Efnb3/Ephb2/Flot2/Hmgb1/Hsp90aa1/Hspd1/Hsph1/Igfbp2/Ighg1/Mdk/Mif/Pcid2/Pnp/Ppp3ca/Rhoa/Rps3/Sirpa/Slc39a10/Slc7a1/Smarca4/Smarcc2/Smarcd1/Smarcd3/Smarce1/Snx4/Stxbp1/Tfrc/Thy1/Vamp7	40
GO:0040017	GO:0040017	positive regulation of locomotion	122/2323	622/28943	1.41e-20	2.56e-20	2.06e-21	Actn4/Actr3/Adam10/Ago2/Akt3/Aldoa/Anxa3/Apc/App/Arf6/Arhgef2/Arpc2/Atp8a1/Bmpr2/Bsg/C1qbp/Calr/Camk1d/Ccar1/Cd47/Cdh13/Cemip/Cfl1/Clasp1/Clasp2/Coro1a/Crk/Crkl/Cttn/Cx3cl1/Dab2ip/Diaph1/Dmtn/Dnm1l/Dock7/Egfr/Elp3/Enpp2/Epha4/Ephb2/Erbb4/Fbln1/Fermt2/Flna/Fn1/Fubp1/Gfus/Gnai2/Grin1/Hdac6/Hmgb1/Hras/Hspa5/Igfbp5/Ilk/Insr/Iqsec1/Itga6/Itgb1/Lrp1/Lyn/Map2k1/Map4k4/Mapk1/Mapk3/Mapk8/Mapk8ip3/Mcu/Mdk/…	122
GO:0010557	GO:0010557	positive regulation of macromolecule biosynthetic process	214/2323	1848/28943	2.2e-08	2.88e-08	2.33e-09	Aamdc/Abcf1/Abhd14b/Ablim1/Actb/Actl6a/Actr2/Actr3/Acvr2a/Agap2/Ago1/Ago2/Agrn/Alyref/Anxa2/Ap3d1/Apex1/Apoe/App/Arfgef1/Arhgef2/Arrb1/Atrx/Bmpr2/C1qbp/Camk4/Cand1/Carm1/Cask/Cct2/Cct3/Cct4/Cct5/Cct6a/Cct7/Cct8/Cd81/Cdh13/Cdk4/Cdk9/Chd4/Cirbp/Cnbp/Cnot7/Cops5/Crebbp/Csde1/Ctbp2/Ctnnb1/Cx3cl1/Dab2ip/Ddx17/Ddx39b/Ddx3x/Ddx5/Dek/Dhx36/Dhx9/Eef2/Egfr/Eif2b5/Eif2s3x/Eif3d/Eif3e/Eif4a3/Eif4g1/Eif4g3/Ei…	214
GO:0010604	GO:0010604	positive regulation of macromolecule metabolic process	483/2323	3525/28943	6.54e-35	1.75e-34	1.41e-35	Aamdc/Abcf1/Abhd14b/Abi1/Abl2/Ablim1/Actb/Actl6a/Actl6b/Actr2/Actr3/Acvr2a/Adnp/Afdn/Agap2/Ago1/Ago2/Agrn/Aimp2/Akap9/Alyref/Ank2/Ank3/Anxa2/Anxa3/Ap3d1/Apc/Apex1/Apoe/App/Appl1/Araf/Arfgef1/Arhgef2/Arih2/Arl6ip5/Arrb1/Aspscr1/Atg4b/Atp2b4/Atp6ap2/Atrx/Babam2/Bag6/Bax/Bmpr2/Brcc3/Bsg/C1qbp/C1qtnf4/C3/Cab39/Cacybp/Cadm1/Calm2/Calr/Camk4/Cand1/Carm1/Cask/Casp3/Ccdc88a/Cct2/Cct3/Cct4/Cct5/Cct6a/Cct7…	483
GO:0043410	GO:0043410	positive regulation of MAPK cascade	80/2323	526/28943	2.28e-08	2.97e-08	2.4e-09	Abl2/Apoe/App/Arl6ip5/Arrb1/C3/Cd81/Cdc42/Cdh2/Crk/Crkl/Csk/Ctnnb1/Cx3cl1/Dab2ip/Dcc/Egfr/Epha4/Erbb4/Erp29/Fermt2/Gnai2/Grm1/Grm5/Hmgb1/Hras/Igfbp4/Ilk/Insr/Ksr2/Lmnb1/Lrp1/Madd/Maged1/Map2k1/Map2k4/Map4k4/Mapk3/Mapk8ip1/Mapk8ip3/Met/Mif/Mink1/Mt3/Ndrg4/Nptn/Nrp1/Nrxn1/Ntrk2/Ntrk3/Pak1/Phb2/Plcb1/Ppia/Prdx2/Prkca/Prkce/Prmt1/Psap/Pten/Ptpn1/Ptpn11/Raf1/Rap1a/Rap1b/Rapgef2/Robo1/Rock2/Rps3/Sema7a…	80
GO:0009893	GO:0009893	positive regulation of metabolic process	538/2323	3872/28943	3.64e-41	1.17e-40	9.45e-42	Aamdc/Abat/Abcf1/Abhd14b/Abhd6/Abi1/Abl2/Ablim1/Acadl/Acsl3/Actb/Actl6a/Actl6b/Actr2/Actr3/Acvr2a/Adnp/Afdn/Agap2/Ago1/Ago2/Agrn/Aimp2/Akap9/Alpl/Alyref/Ank2/Ank3/Anxa2/Anxa3/Ap3d1/Apc/Apex1/Apoe/App/Appl1/Araf/Arfgef1/Arhgef2/Arih2/Arl6ip5/Arrb1/Asl/Aspscr1/Atg4b/Atp2b4/Atp6ap2/Atrx/Babam2/Bag6/Bax/Bmpr2/Brcc3/Bsg/C1qbp/C1qtnf4/C3/Cab39/Cacybp/Cadm1/Calm2/Calr/Camk1d/Camk4/Cand1/Capn2/Carm1/Cask…	538
GO:0044093	GO:0044093	positive regulation of molecular function	304/2323	1510/28943	2.68e-53	1.26e-52	1.02e-53	Abi1/Abl2/Abr/Actr3/Adcy1/Adcy2/Add1/Add2/Adnp/Afdn/Agap1/Agap2/Agap3/Agrn/Ahsa1/Aimp2/Akap9/Amph/Ank2/Ank3/Anxa2/Anxa3/Apoe/App/Arhgap35/Arhgef2/Arhgef7/Arl6ip5/Arrb1/Atp1b1/Atp1b2/Atp1b3/Atp2b4/B3gat3/Bax/Bin1/Bud31/Cab39/Cacna2d1/Cacnb3/Calm2/Camk1d/Camk2a/Camk2b/Carm1/Cat/Ccdc88a/Cct2/Cct4/Cd200/Cd81/Cdc42/Cdk5/Cdk9/Cdkl5/Cemip/Cfl1/Clu/Cnpy2/Cops5/Coro1c/Crebbp/Crk/Crkl/Csk/Ctbp2/Cth/Ctnnb1/…	304
GO:0051240	GO:0051240	positive regulation of multicellular organismal process	270/2323	1726/28943	1.61e-27	3.47e-27	2.8e-28	Abat/Abl2/Acadl/Acat2/Actb/Actl6a/Actl6b/Actr2/Actr3/Acvr2a/Add1/Add3/Adgrb2/Adgrl1/Adgrl2/Adgrl3/Adk/Adnp/Afdn/Agap2/Ago2/Agrn/Akt3/Alb/Alpl/Anapc2/Anxa2/Anxa3/Ap3d1/Apc/Apoe/App/Appl1/Arhgef2/Atp1a1/Atp2b1/Atp6ap2/Atraid/Baiap2/Bin1/Bmp1/Bmpr2/Bsg/C1qbp/C1qtnf4/C3/Cacna2d1/Cadm1/Camk2b/Cask/Cd200/Cd81/Cdk1/Cdk9/Cdkl5/Celf1/Cfl1/Chga/Clstn1/Clstn2/Clstn3/Clu/Cntnap2/Ctnnb1/Cttn/Cx3cl1/Cyfip1/Cyr…	270
GO:0051173	GO:0051173	positive regulation of nitrogen compound metabolic process	439/2323	3094/28943	5.25e-35	1.42e-34	1.14e-35	Aamdc/Abat/Abcf1/Abhd14b/Abi1/Ablim1/Acsl3/Actb/Actl6a/Actl6b/Actr2/Actr3/Acvr2a/Adnp/Agap2/Ago1/Ago2/Agrn/Aimp2/Akap9/Alyref/Anxa2/Anxa3/Ap3d1/Apc/Apex1/Apoe/App/Araf/Arfgef1/Arhgef2/Arih2/Arl6ip5/Arrb1/Asl/Aspscr1/Atg4b/Atp2b4/Atrx/Babam2/Bag6/Bax/Bmpr2/Brcc3/C1qbp/C3/Cab39/Cacybp/Calm2/Camk4/Cand1/Capn2/Carm1/Cask/Casp3/Ccdc88a/Cct2/Cct3/Cct4/Cct5/Cct6a/Cct7/Cct8/Cd81/Cdc42/Cdh13/Cdk1/Cdk4/Cdk…	439
GO:1903508	GO:1903508	positive regulation of nucleic acid-templated transcription	160/2323	1623/28943	0.00368393	0.00415693	0.00033512	Aamdc/Abhd14b/Ablim1/Actb/Actl6a/Actr2/Actr3/Acvr2a/Agap2/Ago1/Ago2/Agrn/Alyref/Anxa2/Ap3d1/Apex1/Apoe/App/Arhgef2/Arrb1/Atrx/Bmpr2/Camk4/Cand1/Carm1/Cask/Cd81/Cdh13/Cdk9/Chd4/Cnbp/Cnot7/Cops5/Crebbp/Ctbp2/Ctnnb1/Cx3cl1/Dab2ip/Ddx17/Ddx39b/Ddx3x/Ddx5/Dek/Dhx36/Dhx9/Egfr/Eif4a3/Elob/Eloc/Erbb4/Fbxw11/Gabpa/Gatad2b/Gcn1/Grin1/Gsk3a/Gsk3b/Gtf2f1/H2az1/Hcfc1/Hdac2/Hdgf/Hexb/Hmgb1/Hmgb2/Hnrnpab/Hnrnpd…	160
GO:0045935	GO:0045935	positive regulation of nucleobase-containing compound metabolic process	237/2323	1990/28943	2.76e-10	3.69e-10	2.97e-11	Aamdc/Abhd14b/Ablim1/Actb/Actl6a/Actl6b/Actr2/Actr3/Acvr2a/Agap2/Ago1/Ago2/Agrn/Alyref/Anxa2/Anxa3/Ap3d1/Apex1/Apoe/App/Arhgef2/Arrb1/Atrx/Babam2/Bax/Bmpr2/Brcc3/Cacybp/Camk4/Cand1/Carm1/Cask/Casp3/Cct2/Cct3/Cct4/Cct5/Cct6a/Cct7/Cct8/Cd81/Cdc42/Cdh13/Cdk1/Cdk9/Celf1/Chd4/Cirbp/Cnbp/Cnot1/Cnot7/Cops5/Crebbp/Csde1/Cst3/Ctbp2/Ctc1/Ctnnb1/Cx3cl1/Dab2ip/Dazap1/Dcps/Ddx17/Ddx39b/Ddx3x/Ddx5/Dek/Dhx36/Dh…	237
GO:0010638	GO:0010638	positive regulation of organelle organization	135/2323	527/28943	8.43e-35	2.24e-34	1.81e-35	Actl6a/Actr3/Add3/Akap9/Anapc5/Apc/Arf6/Arhgap35/Arpc2/Atrx/Baiap2/Bax/Bin1/Camk2b/Ccdc88a/Cct2/Cct3/Cct4/Cct5/Cct6a/Cct7/Cct8/Cd47/Cdc16/Cdc23/Cdc42/Cers1/Cfl1/Cfl2/Ckap5/Clip1/Cnot1/Cracd/Ctnnb1/Cttn/Cul3/Cx3cl1/Cyfip1/Dctn1/Dhx36/Dnm1l/Dnmt1/Drg1/Dstn/Dync1h1/Eif4g3/Evl/Fermt2/Fis1/Flna/Fscn1/G3bp1/G3bp2/Gda/Git1/Grb2/Gsk3a/Gsk3b/Gsn/Hnrnpa2b1/Hnrnpd/Hras/Htt/Insr/Kif5b/Lman1/Macroh2a1/Map1b/M…	135
GO:0045937	GO:0045937	positive regulation of phosphate metabolic process	148/2323	929/28943	4.59e-16	7.33e-16	5.91e-17	Abi1/Acsl3/Acvr2a/Adnp/Agap2/Agrn/Akap9/Anxa2/App/Araf/Arhgef2/Arrb1/Atp2b4/Bmpr2/C3/Cab39/Calm2/Capn2/Ccdc88a/Cd81/Cdc42/Cdk5/Cemip/Chga/Clu/Cnot9/Cntn1/Crkl/Csk/Csnk2b/Ctnnd1/Cx3cl1/Dab2ip/Dag1/Ddx3x/Dlg3/Dlg4/Dock7/Eef1a2/Egfr/Eif4g1/Eif4g3/Eno1/Enpp2/Epha4/Epha5/Ephb2/Erbb4/Erp29/Fermt2/Flot1/Fxr1/Fyn/Gcn1/Gnas/Gprc5b/Grm5/Gsk3a/Gsk3b/Hdac2/Hdac6/Hmgb1/Hpx/Hras/Hsp90aa1/Hsp90ab1/Hspa2/Ilk/Ins…	148
GO:0010562	GO:0010562	positive regulation of phosphorus metabolic process	148/2323	929/28943	4.59e-16	7.33e-16	5.91e-17	Abi1/Acsl3/Acvr2a/Adnp/Agap2/Agrn/Akap9/Anxa2/App/Araf/Arhgef2/Arrb1/Atp2b4/Bmpr2/C3/Cab39/Calm2/Capn2/Ccdc88a/Cd81/Cdc42/Cdk5/Cemip/Chga/Clu/Cnot9/Cntn1/Crkl/Csk/Csnk2b/Ctnnd1/Cx3cl1/Dab2ip/Dag1/Ddx3x/Dlg3/Dlg4/Dock7/Eef1a2/Egfr/Eif4g1/Eif4g3/Eno1/Enpp2/Epha4/Epha5/Ephb2/Erbb4/Erp29/Fermt2/Flot1/Fxr1/Fyn/Gcn1/Gnas/Gprc5b/Grm5/Gsk3a/Gsk3b/Hdac2/Hdac6/Hmgb1/Hpx/Hras/Hsp90aa1/Hsp90ab1/Hspa2/Ilk/Ins…	148
GO:0042327	GO:0042327	positive regulation of phosphorylation	138/2323	843/28943	5.02e-16	7.97e-16	6.42e-17	Abi1/Acvr2a/Adnp/Agap2/Agrn/Akap9/Anxa2/App/Araf/Arhgef2/Arrb1/Atp2b4/Bmpr2/C3/Cab39/Ccdc88a/Cd81/Cdc42/Cdk5/Cemip/Chga/Clu/Cnot9/Cntn1/Crkl/Csk/Csnk2b/Ctnnd1/Cx3cl1/Dab2ip/Dag1/Ddx3x/Dlg3/Dlg4/Dock7/Eef1a2/Egfr/Eif4g1/Eif4g3/Enpp2/Epha4/Epha5/Ephb2/Erbb4/Erp29/Fermt2/Flot1/Fxr1/Fyn/Gcn1/Gnas/Gprc5b/Grm5/Gsk3a/Gsk3b/Hdac2/Hdac6/Hmgb1/Hpx/Hras/Hsp90aa1/Hsp90ab1/Hspa2/Ilk/Insr/Itga6/Itgb1/Lyn/Maged…	138
GO:0043068	GO:0043068	positive regulation of programmed cell death	112/2323	618/28943	2.31e-16	3.75e-16	3.02e-17	Adam10/Agrn/Aifm1/Aldh1a1/Anxa5/Apc/App/Arhgef7/Arl6ip5/Arrb1/Atp2a2/Bax/Bin1/C1qbp/C3/Calm2/Camk1d/Camk2a/Camk2b/Capn2/Casp3/Ccar1/Ccar2/Cdc42/Cdk4/Cdk5/Clu/Ctnna1/Ctnnb1/Ctsd/Dab2ip/Ddx3x/Dnaja1/Dnaja3/Dnm1l/Eef1a2/Eif2b5/Eif2s1/Eif5a/Fis1/Grin1/Grk2/Gsk3a/Gsk3b/Gsn/Hdac6/Hmgb1/Hspd1/Htra1/Htt/Igf2r/Itga6/Itgb1/Itm2c/Itpr1/Kcnma1/Ldha/Lyn/Maged1/Map2k4/Mapk8/Mapk9/Mybbp1a/Nell1/Nf1/Ntrk3/Olfm1/…	112
GO:0051247	GO:0051247	positive regulation of protein metabolic process	285/2323	1500/28943	1.09e-44	4.07e-44	3.28e-45	Abcf1/Abi1/Acvr2a/Adnp/Agap2/Ago2/Agrn/Aimp2/Akap9/Anxa2/Apc/Apoe/App/Araf/Arfgef1/Arhgef2/Arih2/Arl6ip5/Arrb1/Aspscr1/Atg4b/Atp2b4/Bag6/Bax/Bmpr2/C1qbp/C3/Cab39/Calm2/Casp3/Ccdc88a/Cd81/Cdk4/Cdk5/Cdk9/Cemip/Cfl1/Chga/Cirbp/Clu/Cnbp/Cnot9/Cntn1/Cntn2/Crkl/Csde1/Csk/Csnk1e/Csnk2a1/Csnk2b/Ctbp1/Ctnnb1/Ctnnd1/Ctsd/Cul3/Cul4a/Cul4b/Cx3cl1/Cycs/Cyfip2/Dab2ip/Dag1/Dcun1d1/Dcun1d5/Ddb1/Ddx39b/Ddx3x/Dek/…	285
GO:0031401	GO:0031401	positive regulation of protein modification process	179/2323	1048/28943	1.56e-22	3.01e-22	2.43e-23	Abi1/Acvr2a/Adnp/Agap2/Agrn/Aimp2/Akap9/Anxa2/App/Araf/Arfgef1/Arhgef2/Arrb1/Aspscr1/Atp2b4/Bmpr2/C3/Cab39/Calm2/Ccdc88a/Cd81/Cdk5/Cdk9/Cemip/Chga/Clu/Cnot9/Cntn1/Crkl/Csk/Csnk2b/Ctbp1/Ctnnb1/Ctnnd1/Cul3/Cx3cl1/Dab2ip/Dag1/Dcun1d1/Dcun1d5/Ddx3x/Dek/Dip2a/Dip2b/Dlg3/Dlg4/Dnaja3/Dnajb2/Dnmt1/Dock7/Egfr/Eif4g1/Eif4g3/Enpp2/Epha4/Erbb4/Erp29/Fermt2/Flot1/Fxr1/Fyn/Gnas/Gprc5b/Grm5/Gsk3a/Gsk3b/Hcfc1/Hd…	179
GO:0001934	GO:0001934	positive regulation of protein phosphorylation	128/2323	762/28943	7.97e-16	1.26e-15	1.02e-16	Abi1/Acvr2a/Adnp/Agap2/Agrn/Akap9/Anxa2/App/Araf/Arhgef2/Arrb1/Atp2b4/Bmpr2/C3/Cab39/Ccdc88a/Cd81/Cdk5/Cemip/Chga/Clu/Cnot9/Cntn1/Crkl/Csk/Csnk2b/Ctnnd1/Cx3cl1/Dab2ip/Dag1/Ddx3x/Dlg3/Dlg4/Dock7/Egfr/Eif4g1/Eif4g3/Enpp2/Epha4/Erbb4/Erp29/Fermt2/Flot1/Fxr1/Fyn/Gnas/Gprc5b/Grm5/Gsk3a/Gsk3b/Hdac2/Hdac6/Hmgb1/Hpx/Hras/Hsp90aa1/Hsp90ab1/Hspa2/Ilk/Insr/Itgb1/Lyn/Maged1/Map2k1/Map2k4/Mapk1/Mapk3/Mapk8ip3…	128
GO:0048584	GO:0048584	positive regulation of response to stimulus	334/2323	2396/28943	7.37e-25	1.5e-24	1.21e-25	Aak1/Abl2/Actb/Actl6a/Actl6b/Actn4/Actr2/Acvr2a/Adam10/Adgrg1/Adrm1/Afdn/Agap2/Ago1/Akt3/Ap1g1/Apoe/App/Appl1/Arfgef1/Arg1/Arl6ip5/Arrb1/Atp6ap2/Babam2/Bag6/Baiap2/Bax/Bmpr2/Brcc3/C1qbp/C1qtnf4/C3/Cacnb3/Cadm1/Calr/Camk1d/Camk2b/Cat/Cbl/Ccar2/Ccdc88a/Ccn3/Cd47/Cd81/Cdc42/Cdh13/Cdh2/Cdkn2aip/Chd5/Chga/Clu/Cnot9/Cntn2/Cpne1/Crebbp/Crk/Crkl/Csk/Csnk1e/Csnk2a1/Csnk2b/Ctbp2/Cth/Ctnna1/Ctnnb1/Cttn/Cx3c…	334
GO:1902680	GO:1902680	positive regulation of RNA biosynthetic process	160/2323	1629/28943	0.00423546	0.00475578	0.000383398	Aamdc/Abhd14b/Ablim1/Actb/Actl6a/Actr2/Actr3/Acvr2a/Agap2/Ago1/Ago2/Agrn/Alyref/Anxa2/Ap3d1/Apex1/Apoe/App/Arhgef2/Arrb1/Atrx/Bmpr2/Camk4/Cand1/Carm1/Cask/Cd81/Cdh13/Cdk9/Chd4/Cnbp/Cnot7/Cops5/Crebbp/Ctbp2/Ctnnb1/Cx3cl1/Dab2ip/Ddx17/Ddx39b/Ddx3x/Ddx5/Dek/Dhx36/Dhx9/Egfr/Eif4a3/Elob/Eloc/Erbb4/Fbxw11/Gabpa/Gatad2b/Gcn1/Grin1/Gsk3a/Gsk3b/Gtf2f1/H2az1/Hcfc1/Hdac2/Hdgf/Hexb/Hmgb1/Hmgb2/Hnrnpab/Hnrnpd…	160
GO:0051254	GO:0051254	positive regulation of RNA metabolic process	194/2323	1779/28943	6e-06	7.41e-06	5.97e-07	Aamdc/Abhd14b/Ablim1/Actb/Actl6a/Actr2/Actr3/Acvr2a/Agap2/Ago1/Ago2/Agrn/Alyref/Anxa2/Ap3d1/Apex1/Apoe/App/Arhgef2/Arrb1/Atrx/Bmpr2/Camk4/Cand1/Carm1/Cask/Cd81/Cdh13/Cdk9/Celf1/Chd4/Cirbp/Cnbp/Cnot1/Cnot7/Cops5/Crebbp/Csde1/Ctbp2/Ctnnb1/Cx3cl1/Dab2ip/Dazap1/Dcps/Ddx17/Ddx39b/Ddx3x/Ddx5/Dek/Dhx36/Dhx9/Egfr/Eif4a3/Elob/Eloc/Erbb4/Fbxw11/Gabpa/Gatad2b/Gcn1/Gigyf2/Grin1/Gsk3a/Gsk3b/Gtf2f1/Gtpbp1/H2az…	194
GO:0009967	GO:0009967	positive regulation of signal transduction	262/2323	1585/28943	1.69e-30	3.91e-30	3.15e-31	Aak1/Abl2/Actn4/Acvr2a/Adgrg1/Adrm1/Afdn/Agap2/Ago1/Akt3/Apoe/App/Arfgef1/Arl6ip5/Arrb1/Atp6ap2/Baiap2/Bax/Bmpr2/C1qbp/C1qtnf4/C3/Cacnb3/Calr/Camk2b/Cat/Cbl/Ccar2/Ccdc88a/Ccn3/Cd81/Cdc42/Cdh13/Cdh2/Cdkn2aip/Chd5/Chga/Clu/Cnot9/Cntn2/Cpne1/Crebbp/Crk/Crkl/Csk/Csnk1e/Csnk2a1/Csnk2b/Ctbp2/Cth/Ctnna1/Ctnnb1/Cx3cl1/Cyfip1/Cyfip2/Dab2ip/Dbn1/Dcc/Ddx1/Ddx3x/Ddx5/Dhx15/Dhx36/Dlg4/Dmtn/Dnm1l/Dync1li1/Egfr…	262
GO:0098916	GO:0098916	anterograde trans-synaptic signaling	225/2323	896/28943	3.51e-56	1.73e-55	1.39e-56	Abat/Abhd6/Abr/Adcy1/Adnp/Afdn/Agrn/Akap9/Anapc2/Apoe/App/Atad1/Atp2a2/Atp2b2/Baiap2/Cacna1e/Cacnb3/Cadps/Calb1/Camk2a/Camk2b/Camk4/Cask/Cdh2/Cdk5/Cfl1/Ckap5/Clstn1/Clstn2/Clstn3/Cntn2/Cntnap2/Cntnap4/Csnk2b/Cspg5/Ctbp2/Ctnnb1/Ctnnd2/Cx3cl1/Cyfip1/Dbi/Dbn1/Dcc/Dgke/Dlg2/Dlg4/Dmxl2/Dnm1/Dnm1l/Efnb3/Eif4a3/Eif4e/Elavl4/Epha4/Ephb2/Erbb4/Erc1/Erc2/Exoc4/Ext1/Flot1/Fyn/Gabbr1/Gabbr2/Gabra1/Gabrb3/Gab…	225
GO:0045944	GO:0045944	positive regulation of transcription by RNA polymerase II	110/2323	1259/28943	0.184282	0.194947	0.0157161	Aamdc/Abhd14b/Ablim1/Actr2/Actr3/Acvr2a/Agap2/Ago1/Ago2/Agrn/Anxa2/Ap3d1/Apex1/App/Arhgef2/Arrb1/Atrx/Bmpr2/Cand1/Carm1/Cask/Cd81/Cdh13/Cdk9/Cnbp/Cnot7/Cops5/Crebbp/Ctbp2/Ctnnb1/Cx3cl1/Dab2ip/Ddx17/Ddx3x/Dek/Dhx36/Dhx9/Egfr/Eif4a3/Elob/Eloc/Gabpa/Gcn1/Grin1/Gsk3a/Gsk3b/Gtf2f1/H2az1/Hcfc1/Hdac2/Hdgf/Hexb/Hmgb1/Hmgb2/Hnrnpd/Hnrnpk/Hnrnpu/Hras/Itga6/Jup/Kpna6/Map2k1/Mapk14/Mapk3/Mecp2/Met/Mt3/Mta2/M…	110
GO:0051347	GO:0051347	positive regulation of transferase activity	99/2323	528/28943	1.36e-15	2.14e-15	1.72e-16	Abi1/Adnp/Agap2/Agrn/App/Atp2b4/Cab39/Ccdc88a/Cct2/Cct4/Cd200/Cd81/Cdc42/Cdk5/Cemip/Clu/Csk/Ctnnb1/Dab2ip/Dag1/Dbi/Dcun1d1/Dcun1d5/Ddx3x/Dlg3/Dlg4/Eef1a2/Egfr/Epha4/Epha5/Ephb2/Epm2aip1/Erbb4/Erp29/Fermt2/Gcn1/Gprc5b/Grm5/Gsk3a/Hnrnpa2b1/Hnrnpd/Hras/Hsp90aa1/Hsp90ab1/Ilk/Insr/Lyn/Maged1/Map2k1/Map2k4/Mapk1/Mapk3/Mapk8ip3/Marcks/Met/Mif/Mt3/Mtor/Npm1/Nrxn1/Ntrk2/Ntrk3/Osbpl8/Pak1/Pcna/Phb2/Pik3ca/…	99
GO:0051050	GO:0051050	positive regulation of transport	256/2323	1079/28943	7.98e-59	4.29e-58	3.46e-59	Aacs/Abat/Abr/Acat2/Acsl3/Acsl4/Acsl6/Actn4/Actr3/Acvr2a/Add1/Ahcyl1/Aimp1/Akap9/Akt3/Amph/Ank2/Ank3/Ankfy1/Anxa2/Ap1g1/Ap2a1/Ap2b1/Ap2m1/Apoe/App/Appl1/Arf6/Arhgef7/Arl6ip1/Arpc2/Arrb1/Atad1/Atp1b1/Atp1b2/Atp1b3/Atp2b1/Atp2b2/Atp8a1/B3gat3/Bax/Bin1/Bsg/C2cd2l/C3/Cacna2d1/Cacnb3/Cadps/Calm2/Calr/Camk1d/Camk2a/Camk4/Cask/Cbl/Cd47/Cd81/Cdc42/Cdh2/Cdk1/Cdk5/Cemip/Cfl1/Ckap5/Clasp1/Clasp2/Clu/Cntn1/C…	256
GO:0010608	GO:0010608	post-transcriptional regulation of gene expression	141/2323	575/28943	4.43e-34	1.12e-33	9.02e-35	Abce1/Abcf1/Aco1/Ago1/Ago2/Apex1/Aplp1/App/Bzw1/Bzw2/C1qbp/Calr/Cdc37/Cdk4/Celf1/Celf2/Cirbp/Ckap5/Cnbp/Cnot1/Cnot10/Cnot7/Cnot9/Cpeb4/Csde1/Cyfip1/Dcps/Ddx39b/Ddx3x/Ddx5/Ddx6/Dhx36/Dhx9/Dus3l/Eef2/Egfr/Eif2a/Eif2b5/Eif2s1/Eif2s3x/Eif3b/Eif3d/Eif3e/Eif3k/Eif4a3/Eif4e/Eif4g1/Eif4g2/Eif4g3/Eif5/Eif5a/Eif5b/Elavl1/Elavl4/Etf1/Fech/Fus/Fxr1/Gapdh/Gcn1/Gemin5/Gigyf2/Grm5/Gspt1/Hbb-b1/Hbs1l/Hnrnpa0/Hnr…	141
GO:0012501	GO:0012501	programmed cell death	347/2323	2028/28943	4.44e-44	1.6e-43	1.29e-44	Aamdc/Abl2/Abraxas2/Acaa2/Acot1/Acp2/Actb/Actl6a/Actn4/Adam10/Adnp/Agap2/Agrn/Ahcyl1/Aifm1/Aimp1/Aimp2/Alb/Aldh1a1/Aldh2/Aldoc/Ank2/Anp32a/Anxa5/Anxa6/Apc/Apex1/Api5/Aplp1/Apoe/App/Araf/Arf6/Arhgef7/Arl6ip1/Arl6ip5/Arrb1/Asah1/Asns/Atcay/Atox1/Atp2a2/Babam2/Bag6/Bax/Bin1/Birc6/Bmpr2/Bnip1/C1qbp/C3/Cadm1/Calm2/Camk1d/Camk2a/Camk2b/Capn2/Casp3/Cat/Cbl/Ccar1/Ccar2/Cdc42/Cdk1/Cdk4/Cdk5/Chl1/Ckmt1/Clu…	347
GO:0010498	GO:0010498	proteasomal protein catabolic process	133/2323	520/28943	3.19e-34	8.29e-34	6.68e-35	Agap3/Alad/Anapc1/Anapc5/Apc/Apoe/Araf/Arih2/Armc8/Arrb1/Ate1/Bag6/Calr/Canx/Ccar2/Ccdc47/Cdc16/Cdc23/Cdc26/Clu/Csnk1a1/Csnk1e/Ctnnb1/Cul1/Cul2/Cul3/Cul4a/Cul4b/Cul5/Dab2ip/Ddb1/Ddi2/Dnajb2/Eif3h/Erlin2/Fbxo2/Fbxw11/Gclc/Gipc1/Gsk3a/Gsk3b/Hectd1/Hectd3/Hecw2/Herc2/Hsp90ab1/Hsp90b1/Hspa1b/Hspa5/Hspbp1/Huwe1/Klhl22/Man1b1/Map1a/Mapk8/Mapk9/Nedd4/Nedd4l/Ngly1/Nploc4/Nsfl1c/Ogt/Park7/Pcbp2/Plaa/Ppp2c…	133
GO:0030163	GO:0030163	protein catabolic process	244/2323	1018/28943	6.8e-57	3.42e-56	2.75e-57	Abhd12/Adrm1/Agap2/Agap3/Alad/Anapc1/Anapc2/Anapc5/Anxa2/Apc/Apoe/App/Araf/Arih2/Armc8/Arrb1/Ate1/Atg4b/Atraid/Bag6/Calr/Canx/Capn2/Casp3/Cbl/Ccar2/Ccdc47/Cd81/Cdc16/Cdc23/Cdc26/Chmp4b/Chmp6/Chmp7/Clpp/Clu/Cops3/Csnk1a1/Csnk1e/Csnk2a1/Csnk2a2/Ctnnb1/Ctsa/Ctsb/Ctsd/Ctsl/Cul1/Cul2/Cul3/Cul4a/Cul4b/Cul5/Dab2ip/Ddb1/Ddi2/Dnajb2/Dpp3/Egfr/Eif3h/Eloc/Epha4/Erlin2/Ext1/Ezr/Fbxo2/Fbxw11/Flna/Fyn/Gclc/Gga…	244
GO:0099177	GO:0099177	regulation of trans-synaptic signaling	178/2323	673/28943	8.11e-48	3.31e-47	2.67e-48	Abhd6/Abr/Adcy1/Adnp/Afdn/Akap9/Anapc2/Apoe/App/Atad1/Atp2a2/Atp2b2/Baiap2/Cacnb3/Calb1/Camk2a/Camk2b/Cask/Cdh2/Cdk5/Cfl1/Ckap5/Clstn1/Clstn2/Clstn3/Cntn2/Cntnap2/Cntnap4/Csnk2b/Cspg5/Ctnnd2/Cyfip1/Dbi/Dbn1/Dcc/Dgke/Dlg4/Dnm1/Dnm1l/Eif4a3/Eif4e/Elavl4/Epha4/Ephb2/Erbb4/Erc1/Erc2/Fabp5/Flot1/Fyn/Gabbr1/Gipc1/Git1/Git2/Glul/Gnai1/Gnai2/Gria1/Gria2/Grid1/Grin1/Grin2b/Grk2/Grm1/Grm2/Grm3/Grm5/Gsk3b/H…	178
GO:0072657	GO:0072657	protein localization to membrane	194/2323	614/28943	9.39e-66	5.57e-65	4.49e-66	Acsl3/Actb/Actr3/Adam10/Adam22/Afdn/Agk/Agrn/Ank2/Ank3/Anxa2/Ap2b1/Ap2m1/Ap3d1/Apoe/Appl1/Arf6/Arl3/Arl6ip1/Arl6ip5/Arpc2/Atad1/Atp13a1/Atp1b1/Atp1b3/Atp2b4/Atp6ap1/Bag6/Bax/Bsg/Cacnb3/Camk2a/Camk2b/Camk2g/Cask/Ccdc47/Ccdc88a/Cd81/Cdh2/Cdk5/Cemip/Chm/Chmp4b/Clasp2/Clip1/Clstn1/Cltc/Cpe/Crk/Crkl/Csk/Csnk2a1/Dag1/Dbn1/Dchs1/Dlg2/Dlg3/Dlg4/Dmtn/Dnaja3/Dpp10/Dpp6/Egfr/Ehd1/Ehd3/Emc1/Emc2/Emc8/Epb41l3…	194
GO:0033365	GO:0033365	protein localization to organelle	217/2323	916/28943	1.29e-49	5.69e-49	4.59e-50	Adam10/Adam22/Agap3/Agk/Aifm1/Aip/Ank2/Ap3d1/Apc/App/Appl1/Arf6/Arl3/Atg9a/Atp6v1d/Atrx/Bag6/Bax/Bub3/Calr/Camk2a/Carm1/Ccdc47/Ccdc88a/Cct2/Cct3/Cct4/Cct5/Cct6a/Cct7/Cct8/Cd81/Cdk1/Cdk5/Cdk9/Cdkl5/Cfl1/Chga/Chmp4b/Chmp7/Clu/Cpe/Cse1l/Ctnna1/Dag1/Dclk1/Dctn2/Ddx1/Ddx3x/Ddx5/Dhx9/Diaph1/Dlg2/Dlg4/Dnaja1/Dnm1l/Ehd1/Elavl1/Emc1/Emc2/Emc8/Ezr/Fermt2/Fis1/Flna/Fyn/Gak/Gdap1/Gdi2/Get3/Gga3/Git1/Gja1/Glu…	217
GO:0032446	GO:0032446	protein modification by small protein conjugation	122/2323	733/28943	7.69e-15	1.19e-14	9.57e-16	Aimp2/Anapc1/Anapc2/Anapc5/Arih2/Arrb1/Babam2/Birc6/Brcc3/Bub3/Cand1/Cbl/Cdc16/Cdc23/Cdc26/Cdk5/Cdk9/Ctnnb1/Cul1/Cul2/Cul3/Cul4a/Cul4b/Cul5/Dcun1d1/Dcun1d5/Ddb1/Ddx3x/Dnaja1/Dnaja3/Dnajb2/Eipr1/Eloc/Fbxo2/Fbxw11/Fyn/Gclc/Gsk3a/Hdac6/Hectd1/Hecw2/Herc2/Herc4/Hsp90aa1/Hsp90ab1/Hspa5/Hspbp1/Huwe1/Klhl22/Mapk8/Mapk9/Mgrn1/Mtor/Mycbp2/Nedd4/Nedd4l/Nedd8/Npm1/Ogt/Otub1/Park7/Pdcd6/Pef1/Plaa/Ppia/Prkce/…	122
GO:0070647	GO:0070647	protein modification by small protein conjugation or removal	149/2323	866/28943	3.3e-19	5.73e-19	4.62e-20	Abraxas2/Aimp2/Anapc1/Anapc2/Anapc5/Arih2/Arrb1/Babam2/Birc6/Brcc3/Bub3/Cand1/Cbl/Cdc16/Cdc23/Cdc26/Cdk5/Cdk9/Cops2/Cops3/Cops4/Cops5/Cops6/Cops7a/Ctnnb1/Cul1/Cul2/Cul3/Cul4a/Cul4b/Cul5/Dcun1d1/Dcun1d5/Ddb1/Ddx3x/Dnaja1/Dnaja3/Dnajb2/Eif3f/Eipr1/Eloc/Fbxo2/Fbxw11/Fyn/Gclc/Gps1/Gsk3a/Hdac6/Hectd1/Hecw2/Herc2/Herc4/Hint1/Hsp90aa1/Hsp90ab1/Hspa5/Hspbp1/Huwe1/Klhl22/Mapk8/Mapk9/Mgrn1/Mtor/Mycbp2/Nedd…	149
GO:0036211	GO:0036211	protein modification process	555/2323	3463/28943	3.38e-63	1.93e-62	1.56e-63	Aak1/Abhd12/Abi1/Abl2/Abraxas2/Acp1/Actb/Actl6a/Actl6b/Acvr2a/Adam10/Adh5/Adnp/Adprh/Agap2/Agrn/Aimp2/Akap9/Akt3/Alg2/Anapc1/Anapc2/Anapc5/Anxa2/Apc/Aplp2/Apoe/App/Araf/Arfgef1/Arhgef2/Arih2/Arrb1/Aspscr1/Atat1/Ate1/Atg4b/Atp2b4/Atrx/Babam2/Bag6/Bax/Bhmt/Birc6/Bmpr2/Brcc3/Bub3/C3/Cab39/Cad/Cadm4/Calm2/Camk1d/Camk2a/Camk2b/Camk2g/Camk4/Camkv/Cand1/Carm1/Cask/Casp3/Cbl/Ccar2/Ccdc88a/Cd81/Cdc16/Cdc2…	555
GO:0006468	GO:0006468	protein phosphorylation	274/2323	1610/28943	4.18e-34	1.06e-33	8.55e-35	Aak1/Abi1/Abl2/Actb/Acvr2a/Adam10/Adnp/Agap2/Agrn/Akap9/Akt3/Anxa2/Apc/Aplp2/Apoe/App/Araf/Arhgef2/Arrb1/Atp2b4/Bax/Bmpr2/C3/Cab39/Cad/Cadm4/Calm2/Camk1d/Camk2a/Camk2b/Camk2g/Camk4/Camkv/Cask/Casp3/Cbl/Ccdc88a/Cd81/Cdc37/Cdc42/Cdc42bpa/Cdc42bpb/Cdk1/Cdk4/Cdk5/Cdk9/Cdkl5/Cemip/Cfl1/Chga/Chmp6/Clu/Cnot7/Cnot9/Cntn1/Cops2/Coro1c/Crkl/Csk/Csnk1a1/Csnk1e/Csnk2a1/Csnk2a2/Csnk2b/Ctnnd1/Cx3cl1/Dab2ip/Dag…	274
GO:0015031	GO:0015031	protein transport	406/2323	1552/28943	4.07e-110	8.87e-109	7.15e-110	Aacs/Abat/Acsl3/Acsl4/Actn4/Actr3/Afm/Agap1/Agap3/Agk/Ahcyl1/Aifm1/Aip/Ank2/Ank3/Anxa5/Ap1b1/Ap1g1/Ap1m1/Ap1s1/Ap2a1/Ap2a2/Ap2b1/Ap2m1/Ap2s1/Ap3b2/Ap3d1/Ap3m2/Ap3s1/Apoe/App/Appl1/Arcn1/Arf3/Arf5/Arf6/Arfgef1/Arhgap1/Arl3/Arl6ip1/Arl6ip5/Arl8a/Arl8b/Arpc2/Arrb1/Aspscr1/Atg4b/Atp13a1/Atp6ap1/B3gat3/Bag6/Bax/Bnip1/Bsg/C2cd2l/Cacna1e/Cacnb3/Cadps/Calr/Camk4/Camsap3/Cask/Ccn3/Cd200/Cd81/Cdc42/Cdk1/Cd…	406
GO:0016567	GO:0016567	protein ubiquitination	110/2323	680/28943	1.1e-12	1.59e-12	1.28e-13	Aimp2/Anapc1/Anapc2/Anapc5/Arih2/Arrb1/Babam2/Birc6/Brcc3/Bub3/Cand1/Cbl/Cdc16/Cdc23/Cdc26/Cdk5/Cdk9/Ctnnb1/Cul1/Cul2/Cul3/Cul4a/Cul4b/Cul5/Dcun1d1/Dcun1d5/Ddb1/Ddx3x/Dnaja1/Dnaja3/Dnajb2/Eipr1/Eloc/Fbxo2/Fbxw11/Fyn/Gclc/Gsk3a/Hdac6/Hectd1/Hecw2/Herc2/Herc4/Hsp90aa1/Hsp90ab1/Hspa5/Hspbp1/Huwe1/Klhl22/Mapk8/Mapk9/Mgrn1/Mtor/Mycbp2/Nedd4/Nedd4l/Npm1/Ogt/Otub1/Park7/Pdcd6/Pef1/Plaa/Ppia/Prkce/Prkcg/…	110
GO:0050804	GO:0050804	modulation of chemical synaptic transmission	177/2323	672/28943	2.83e-47	1.12e-46	9.07e-48	Abhd6/Abr/Adcy1/Adnp/Afdn/Akap9/Anapc2/Apoe/App/Atad1/Atp2a2/Atp2b2/Baiap2/Cacnb3/Calb1/Camk2a/Camk2b/Cask/Cdh2/Cdk5/Cfl1/Ckap5/Clstn1/Clstn2/Clstn3/Cntn2/Cntnap2/Cntnap4/Csnk2b/Cspg5/Ctnnd2/Cyfip1/Dbi/Dbn1/Dcc/Dgke/Dlg4/Dnm1/Dnm1l/Eif4a3/Eif4e/Elavl4/Epha4/Ephb2/Erbb4/Erc1/Erc2/Flot1/Fyn/Gabbr1/Gipc1/Git1/Git2/Glul/Gnai1/Gnai2/Gria1/Gria2/Grid1/Grin1/Grin2b/Grk2/Grm1/Grm2/Grm3/Grm5/Gsk3b/Hnrnpk/…	177
GO:1901698	GO:1901698	response to nitrogen compound	239/2323	1114/28943	1.39e-46	5.46e-46	4.4e-47	Aacs/Abat/Actb/Adgrl3/Adrm1/Ahcyl1/Akap9/Akt3/Alpl/Anxa5/Apc/Aplp1/Apoe/App/Appl1/Arhgef2/Arpc2/Atp1a3/Atp2a2/Atp2b1/Atp2b4/Atrx/Bag6/Cacna2d1/Cacybp/Calr/Camk2a/Canx/Capn2/Carm1/Casp3/Ccdc47/Cd81/Cdh13/Cdk1/Cdk4/Cdk5/Cfl1/Cntnap2/Cpeb4/Cps1/Crebbp/Crk/Crkl/Csk/Ctnna1/Ctnnb1/Cyfip1/Ddi2/Ddx1/Dhx36/Dhx9/Diaph1/Dlg4/Dmtn/Dnajb2/Dnm2/Dnmt1/Egfr/Eif2b1/Eif2b2/Eif2b5/Epg5/Epha4/Epm2aip1/Erbin/Erlin2/E…	239
GO:0006508	GO:0006508	proteolysis	331/2323	1792/28943	2.36e-49	1.03e-48	8.28e-50	Abraxas2/Adam10/Adam22/Adam23/Adrm1/Agap3/Alad/Anapc1/Anapc2/Anapc5/Apc/Apeh/Apoe/App/Araf/Arih2/Arl6ip1/Arl6ip5/Armc8/Arrb1/Asrgl1/Ate1/Atg4b/Atp6ap2/Babam2/Bag6/Bax/Bin1/Birc6/Blmh/Bmp1/Brcc3/C3/Calr/Canx/Capn2/Capn5/Capns1/Casp3/Cbl/Ccar2/Ccdc47/Cdc16/Cdc23/Cdc26/Cdk5/Cfl1/Chmp4b/Chmp6/Chmp7/Clpp/Clu/Cndp2/Cntn2/Cops2/Cops3/Cops4/Cops5/Cops6/Cops7a/Cpd/Cpe/Cpne1/Csnk1a1/Csnk1e/Csnk2a1/Csnk2a2/…	331
GO:0051603	GO:0051603	proteolysis involved in protein catabolic process	195/2323	776/28943	1.1e-48	4.69e-48	3.78e-49	Adrm1/Agap3/Alad/Anapc1/Anapc2/Anapc5/Apc/Apoe/Araf/Arih2/Armc8/Arrb1/Ate1/Bag6/Calr/Canx/Capn2/Cbl/Ccar2/Ccdc47/Cdc16/Cdc23/Cdc26/Chmp4b/Chmp6/Chmp7/Clpp/Clu/Cops3/Csnk1a1/Csnk1e/Csnk2a1/Csnk2a2/Ctnnb1/Ctsb/Ctsl/Cul1/Cul2/Cul3/Cul4a/Cul4b/Cul5/Dab2ip/Ddb1/Ddi2/Dnajb2/Eif3h/Eloc/Epha4/Erlin2/Fbxo2/Fbxw11/Gclc/Gipc1/Gsk3a/Gsk3b/Hdac6/Hectd1/Hectd3/Hecw2/Herc2/Herc4/Hsp90ab1/Hsp90b1/Hspa1b/Hspa5/Hs…	195
GO:0022603	GO:0022603	regulation of anatomical structure morphogenesis	235/2323	1002/28943	5.98e-53	2.76e-52	2.23e-53	Abl2/Abr/Actn4/Actr2/Actr3/Adam10/Add1/Adgrb2/Adnp/Afdn/Ago1/Ago2/Akt3/Aldoa/Anapc2/Anxa3/Anxa7/Apc/Apoe/Arhgap35/Arhgdia/Arpc2/Atp2b4/Baiap2/Bmpr2/C1qbp/C3/Calr/Camk2b/Camsap1/Capzb/Cask/Cdc42/Cdh2/Cdk5/Cdkl5/Cfl1/Clasp1/Clasp2/Cntn2/Coch/Coro1a/Coro1b/Coro1c/Cpe/Crk/Crkl/Cspg5/Ctnnb1/Cyfip1/Cyrib/Dab2ip/Dag1/Dbn1/Dbnl/Dcx/Ddah1/Dhx36/Diaph1/Dip2b/Dlg4/Dmtn/Dnm1l/Dnm2/Dnm3/Efnb3/Eif2b2/Enpp2/Epb…	235
GO:0090066	GO:0090066	regulation of anatomical structure size	146/2323	562/28943	2.51e-38	7.3e-38	5.88e-39	Actr3/Add1/Add2/Add3/Adnp/Akt3/Anapc2/Anxa7/Ap2m1/Apoe/Arf6/Arfgef1/Arhgap35/Arpc1a/Arpc2/Arpc3/Arpc4/Arpc5l/Atp1a2/Atp2b1/Atp2b2/Baiap2/Bin1/Bmpr2/Capza1/Capza2/Capzb/Cdk4/Cdk5/Cdkl5/Cfl1/Cfl2/Chga/Clasp2/Cntn2/Coro1a/Cotl1/Cps1/Cracd/Cttn/Cx3cl1/Cyfip1/Cyfip2/Cyria/Cyrib/Dbn1/Dbnl/Dcx/Dip2b/Dmtn/Dnm2/Dpysl2/Dstn/Eif2b2/Eps8/Evl/Ext1/Ezr/Faah/Fn1/Fstl4/G6pdx/Gclc/Gdi1/Gja1/Grb2/Grk2/Gsk3b/Gsn/Gu…	146
GO:0042981	GO:0042981	regulation of apoptotic process	278/2323	1585/28943	5.58e-37	1.57e-36	1.26e-37	Aamdc/Abl2/Abraxas2/Acaa2/Acot1/Actb/Actl6a/Actn4/Adam10/Adnp/Agap2/Agrn/Aifm1/Alb/Aldh1a1/Aldh2/Ank2/Anp32a/Anxa5/Apc/Apex1/Api5/Apoe/App/Araf/Arhgef7/Arl6ip1/Arl6ip5/Arrb1/Asns/Atox1/Atp2a2/Babam2/Bag6/Bax/Bin1/Birc6/C1qbp/C3/Calm2/Camk1d/Camk2a/Camk2b/Capn2/Casp3/Cat/Cbl/Ccar1/Ccar2/Cdc42/Cdk1/Cdk4/Cdk5/Chl1/Ckmt1/Clu/Cntfr/Cops5/Coro1a/Cpeb4/Csnk2a1/Cth/Ctnna1/Ctnnb1/Ctsd/Cttn/Cx3cl1/Dab2ip/D…	278
GO:0023056	GO:0023056	positive regulation of signaling	330/2323	1957/28943	1.83e-40	5.68e-40	4.58e-41	Aacs/Aak1/Abat/Abl2/Acsl4/Actn4/Acvr2a/Adcy1/Adgrg1/Adrm1/Afdn/Agap2/Ago1/Aimp1/Akt3/Anxa2/Apoe/App/Arfgef1/Arhgef7/Arl6ip5/Arrb1/Atp6ap2/Baiap2/Bax/Bmpr2/C1qbp/C1qtnf4/C2cd2l/C3/Cacnb3/Calb1/Calr/Camk2b/Cask/Cat/Cbl/Ccar2/Ccdc88a/Ccn3/Cd81/Cdc42/Cdh13/Cdh2/Cdkn2aip/Chd5/Chga/Ckap5/Clstn1/Clstn2/Clstn3/Clu/Cnot9/Cntn2/Cntnap2/Cpne1/Crebbp/Crk/Crkl/Csk/Csnk1e/Csnk2a1/Csnk2b/Ctbp2/Cth/Ctnna1/Ctnnb1…	330
GO:0009889	GO:0009889	regulation of biosynthetic process	463/2323	4035/28943	6.82e-17	1.12e-16	9e-18	Aamdc/Abce1/Abcf1/Abhd14b/Abhd6/Ablim1/Acadl/Acadm/Acadvl/Aco1/Acsl3/Actb/Actl6a/Actl6b/Actn4/Actr2/Actr3/Acvr2a/Adcy1/Adnp/Agap2/Ago1/Ago2/Agrn/Ak4/Aldh2/Alyref/Anxa2/Anxa3/Ap2a1/Ap3d1/Apex1/Aplp1/Apoe/App/Appl1/Arfgef1/Arhgef2/Arrb1/Asah1/Asl/Atp1a1/Atp2b4/Atrx/Basp1/Bin1/Bmpr2/Bud31/Bzw1/Bzw2/C1qbp/C3/Calr/Camk1d/Camk2a/Camk4/Cand1/Capn2/Carm1/Cask/Cat/Cbx3/Cc2d1a/Ccar1/Ccar2/Cct2/Cct3/Cct4/Cc…	463
GO:0009894	GO:0009894	regulation of catabolic process	208/2323	947/28943	3.99e-42	1.36e-41	1.09e-42	Agap2/Ago2/Aifm1/Alad/Anxa2/Apc/Apex1/Apoe/App/Araf/Arih2/Atg4b/Atp2b4/Atp6v0a1/Atraid/Bag6/Bax/Casp3/Ccar2/Cd81/Cdk4/Celf1/Cers1/Chmp4b/Chmp6/Cirbp/Clu/Cnot1/Cnot7/Cpt1a/Csde1/Csnk1e/Csnk2a1/Csnk2a2/Ctsa/Cttn/Cul4a/Cul4b/Dab2ip/Dbi/Dcps/Ddb1/Dhx36/Dhx9/Dnajb2/Dnm1l/Egfr/Eif3h/Eif4a3/Eif4g1/Eif4g2/Elavl1/Elavl4/Ezr/Flna/Fus/Fxr1/Fyn/Gclc/Gga3/Gigyf2/Gipc1/Git1/Gja1/Gnai3/Gpsm1/Gsk3a/Gsk3b/Gtpbp1/…	208
GO:0050790	GO:0050790	regulation of catalytic activity	325/2323	1815/28943	2.05e-45	7.95e-45	6.41e-46	Abce1/Abi1/Abl2/Abr/Actb/Acvr2a/Adcy1/Adcy2/Adnp/Afdn/Agap1/Agap2/Agap3/Agrn/Aimp2/Aip/Akap9/Amph/Apc/Aplp2/Apoe/App/Arfgef1/Arhgap1/Arhgap35/Arhgef7/Arl6ip1/Arl6ip5/Arrb1/Atp2b4/B3gat3/Bax/Bin1/Birc6/Bsn/Bub3/Cab39/Calm2/Camk2a/Camk2b/Cand1/Cap1/Cap2/Casp3/Cbl/Ccar2/Ccdc88a/Cct2/Cct4/Cd200/Cd81/Cdc37/Cdc42/Cdk5/Cdkl5/Cemip/Cers1/Chmp6/Clu/Coro1c/Crk/Crkl/Csk/Csnk2a1/Csnk2b/Cst3/Cstb/Ctnnb1/Ctsb/…	325
GO:0050865	GO:0050865	regulation of cell activation	71/2323	817/28943	0.256677	0.269659	0.0217392	Abat/Abr/Actb/Actl6a/Actl6b/Adk/Adrm1/Ap1g1/Ap3d1/Apoe/Arg1/Casp3/Cd200/Cd47/Cd81/Clptm1/Coro1a/Csk/Ctnnb1/Cx3cl1/Cyrib/Dmtn/Dnaja3/Efnb3/Ephb2/Flna/Flot2/Fn1/Gclc/Hmgb1/Hmgb3/Hsp90aa1/Hspd1/Hsph1/Igfbp2/Ighg1/Lyn/Mapk8ip1/Mdk/Mif/Myo18a/Pcid2/Pdpk1/Pnp/Ppp3ca/Prdx2/Prkar1a/Prkca/Prnp/Pten/Rhoa/Rps3/Serpine2/Sfrp1/Sirpa/Slc39a10/Slc7a1/Smarca4/Smarcc2/Smarcd1/Smarcd3/Smarce1/Snca/Snx4/Sos2/Stxbp1…	71
GO:0030155	GO:0030155	regulation of cell adhesion	140/2323	812/28943	3.42e-18	5.87e-18	4.73e-19	Abat/Abl2/Actb/Actl6a/Actl6b/Actn4/Adam10/Adgrg1/Adk/Afdn/Ank3/Ap3d1/Apc/Arg1/Arpc2/C1qbp/Calr/Camsap3/Cask/Casp3/Cd47/Cd81/Cdc42/Cdh13/Celsr2/Cfl1/Clasp1/Clasp2/Coro1a/Coro1c/Coro2b/Crk/Crkl/Cspg5/Cx3cl1/Cyrib/Cyth2/Dag1/Dbn1/Dmtn/Dnaja3/Dnm2/Edil3/Efnb3/Enpp2/Epha4/Epha5/Ephb2/Fbln1/Fermt2/Flna/Flot1/Flot2/Fn1/Gfus/Gpm6b/Gsk3b/Gsn/Gstp1/Hmgb1/Hsd17b12/Hsp90aa1/Hspd1/Hsph1/Igfbp2/Ilk/Itga6/Itgb1…	140
GO:0010647	GO:0010647	positive regulation of cell communication	329/2323	1951/28943	2.43e-40	7.47e-40	6.02e-41	Aacs/Aak1/Abat/Abl2/Acsl4/Actn4/Acvr2a/Adcy1/Adgrg1/Adrm1/Afdn/Agap2/Ago1/Aimp1/Akt3/Ank3/Apoe/App/Arfgef1/Arhgef7/Arl6ip5/Arrb1/Atp6ap2/Baiap2/Bax/Bmpr2/C1qbp/C1qtnf4/C2cd2l/C3/Cacnb3/Calb1/Calr/Camk2b/Cask/Cat/Cbl/Ccar2/Ccdc88a/Ccn3/Cd81/Cdc42/Cdh13/Cdh2/Cdkn2aip/Chd5/Chga/Ckap5/Clstn1/Clstn2/Clstn3/Clu/Cnot9/Cntn2/Cntnap2/Cpne1/Crebbp/Crk/Crkl/Csk/Csnk1e/Csnk2a1/Csnk2b/Ctbp2/Cth/Ctnna1/Ctnnb1/…	329
GO:0051726	GO:0051726	regulation of cell cycle	174/2323	1077/28943	2.44e-19	4.27e-19	3.44e-20	Actb/Actl6a/Actl6b/Anapc1/Anapc2/Anapc5/Apc/Apex1/App/Appl1/Asns/Atp2b4/Atrx/Babam2/Bax/Bin1/Birc6/Brcc3/Bub3/Calm2/Calr/Camk2b/Casp3/Ccar2/Cdc16/Cdc23/Cdc26/Cdc42/Cdk1/Cdk4/Cdk5/Cdk9/Celf1/Chmp4b/Chmp6/Chmp7/Cirbp/Cltc/Cops5/Crebbp/Csnk2a1/Csnk2a2/Ctbp1/Ctc1/Ctnnb1/Cul3/Cul4a/Cul4b/Dab2ip/Dctn1/Ddb1/Ddx39b/Ddx3x/Drg1/Dync1h1/Dync1li1/Egfr/Eif4e/Eif4g1/Eif4g3/Fhl1/Fsd1/Fzd3/Gigyf2/Gipc1/Git1/Gnai…	174
GO:0010564	GO:0010564	regulation of cell cycle process	129/2323	726/28943	6.17e-18	1.04e-17	8.42e-19	Actb/Actl6a/Actl6b/Anapc1/Anapc2/Anapc5/Apc/Apex1/App/Appl1/Atp2b4/Atrx/Babam2/Bin1/Birc6/Brcc3/Bub3/Calm2/Calr/Camk2b/Ccar2/Cdc16/Cdc23/Cdc26/Cdc42/Cdk1/Cdk4/Chmp4b/Chmp6/Chmp7/Cirbp/Cltc/Crebbp/Csnk2a1/Csnk2a2/Ctc1/Ctnnb1/Cul3/Cul4a/Cul4b/Dab2ip/Dctn1/Ddb1/Ddx39b/Ddx3x/Drg1/Dync1h1/Dync1li1/Egfr/Eif4g1/Eif4g3/Fhl1/Fsd1/Gigyf2/Gipc1/Git1/Gnai1/Hecw2/Hnrnpu/Hspa1b/Hspa2/Insr/Kif3b/Klhl22/Lmnb1/Ma…	129
GO:0010941	GO:0010941	regulation of cell death	328/2323	1793/28943	6.22e-48	2.58e-47	2.08e-48	Aamdc/Abl2/Abraxas2/Acaa2/Acot1/Actb/Actl6a/Actn4/Adam10/Adnp/Agap2/Agrn/Aifm1/Aimp2/Alb/Aldh1a1/Aldh2/Ank2/Anp32a/Anxa5/Ap2b1/Apc/Apex1/Api5/Apoe/App/Araf/Arhgef7/Arl6ip1/Arl6ip5/Arrb1/Asah1/Asns/Atg9a/Atox1/Atp2a2/Babam2/Bag6/Bax/Bin1/Birc6/C1qbp/C3/Cacybp/Calm2/Camk1d/Camk2a/Camk2b/Capn2/Casp3/Cat/Cbl/Ccar1/Ccar2/Ccn3/Cd200/Cdc42/Cdk1/Cdk4/Cdk5/Celf1/Chga/Chl1/Chmp4b/Chmp6/Chmp7/Ckmt1/Clu/Cntf…	328
GO:0060284	GO:0060284	regulation of cell development	164/2323	608/28943	2.71e-45	1.04e-44	8.38e-46	Actn4/Actr2/Actr3/Add1/Adnp/Afdn/Anapc2/Anxa2/Apoe/Arhgef2/Arpc2/Baiap2/Bin1/Bmpr2/C1qbp/Calr/Camk2b/Cask/Cdc42/Cdk5/Cdkl5/Coro1c/Crk/Crkl/Cspg5/Ctnna1/Ctnnb1/Cx3cl1/Cyfip1/Dag1/Dbn1/Dbnl/Dcx/Dhx36/Dip2b/Dmtn/Dnajb11/Dnm1l/Dnm2/Dock7/Efnb3/Eif2b2/Enpp2/Epha4/Ephb2/Fbln1/Fermt2/Flna/Fn1/Fstl4/Fzd3/Gdi1/Grm5/Gsk3b/Hdac2/Hmgb2/Hook3/Idh2/Ilk/Islr2/Ist1/Itgb1/Kalrn/Kifap3/L1cam/Lingo1/Lrp1/Lyn/Macf1/…	164
GO:0045595	GO:0045595	regulation of cell differentiation	279/2323	1734/28943	1.71e-30	3.94e-30	3.17e-31	Aamdc/Actb/Actl6a/Actl6b/Actn4/Actr2/Actr3/Acvr2a/Add1/Adnp/Adrm1/Afdn/Anapc2/Anxa2/Ap2a2/Ap3d1/Apc/Apoe/App/Arhgef2/Arpc2/Atat1/Atraid/Baiap2/Bin1/Bmpr2/C1qbp/Calr/Camk2b/Carm1/Cask/Ccn3/Cdc42/Cdk5/Cdk9/Cdkl5/Chd4/Chd5/Clasp1/Clasp2/Clptm1/Clu/Cntn2/Coro1c/Cpne1/Crk/Crkl/Cspg5/Cth/Ctnna1/Ctnnb1/Cul4a/Cx3cl1/Cyfip1/Dab2ip/Dag1/Dbn1/Dbnl/Dcx/Ddx17/Ddx39b/Ddx5/Ddx6/Dhx36/Dip2b/Dmtn/Dnajb11/Dnm1l/Dn…	279
GO:0030334	GO:0030334	regulation of cell migration	204/2323	991/28943	5.69e-37	1.59e-36	1.28e-37	Abhd6/Abr/Actn4/Actr3/Adam10/Adgrg1/Afdn/Ago2/Akt3/Aldoa/Anxa3/Apc/Apex1/Apoe/App/Appl1/Arf6/Arhgdia/Arhgef2/Arpc2/Arsb/Atp1b2/Atp2b4/Atp8a1/Bmpr2/Bsg/C1qbp/Calr/Camk1d/Camk2a/Camk2b/Camsap3/Ccar1/Ccn3/Cd200/Cd47/Cd81/Cdh13/Cdk5/Cemip/Clasp1/Clasp2/Clic4/Coro1a/Coro1b/Coro1c/Crk/Crkl/Csnk2b/Ctnna2/Cx3cl1/Cyrib/Dab2ip/Dag1/Diaph1/Dmtn/Dnm1l/Dock7/Dpysl3/Egfr/Elp3/Enpp2/Epha4/Ephb2/Erbb4/Evl/Fbln1/…	204
GO:2000145	GO:2000145	regulation of cell motility	209/2323	1048/28943	9.01e-36	2.47e-35	1.99e-36	Abhd6/Abr/Actn4/Actr3/Adam10/Adgrg1/Afdn/Ago2/Akt3/Aldoa/Anxa3/Anxa5/Apc/Apex1/Apoe/App/Appl1/Arf6/Arhgdia/Arhgef2/Arpc2/Arsb/Atp1b2/Atp2b4/Atp8a1/Bmpr2/Bsg/C1qbp/Cadm4/Calr/Camk1d/Camk2a/Camk2b/Camsap3/Ccar1/Ccn3/Cd200/Cd47/Cd81/Cdh13/Cdk5/Cemip/Cfl1/Clasp1/Clasp2/Clic4/Coro1a/Coro1b/Coro1c/Crk/Crkl/Csnk2b/Ctnna1/Ctnna2/Cx3cl1/Cyrib/Dab2ip/Dag1/Diaph1/Dmtn/Dnm1l/Dock7/Dpysl3/Egfr/Elp3/Enpp2/Epha…	209
GO:0042127	GO:0042127	regulation of cell population proliferation	217/2323	1769/28943	1.25e-10	1.7e-10	1.37e-11	Actb/Actl6a/Actl6b/Adam10/Adgrg1/Adk/Afdn/Agap2/Aimp1/Aimp2/Akt3/Anxa2/Apc/Apoe/App/Arg1/Arrb1/Atraid/Bax/Birc6/Bmpr2/Cadm4/Calr/Carm1/Cask/Casp3/Ccar1/Ccdc88a/Ccn3/Cd200/Cd47/Cd81/Cdc42/Cdh13/Cdh2/Cdk1/Cdk4/Celf1/Chd5/Clu/Cnbp/Cnot7/Cntfr/Coro1a/Crkl/Csk/Csnk2a1/Cst3/Ctc1/Cth/Ctnna1/Ctnnb1/Ctsl/Cul4a/Cx3cl1/Cxadr/Dab2ip/Ddah1/Ddx39b/Dhx9/Dnaja3/Dnajb2/Dnmt1/Egfr/Enpp2/Epha4/Ephb2/Erbb4/Fam98b/Fb…	217
GO:0031344	GO:0031344	regulation of cell projection organization	241/2323	763/28943	6.81e-82	5.87e-81	4.73e-82	Abl2/Acsl6/Actr2/Actr3/Adam10/Adnp/Afdn/Agrn/Anapc2/Ap2a1/Apc/Apoe/App/Arf6/Arhgap35/Arpc2/Arsb/Atp1b2/Baiap2/Bmpr2/Camk1d/Camk2b/Camk2g/Camsap2/Capzb/Carm1/Cask/Ccdc88a/Cdc42/Cdh2/Cdk5/Cdkl5/Cfl1/Clip1/Cntn1/Cntn2/Coro1b/Coro1c/Crk/Crkl/Crmp1/Ctnna2/Cttn/Cx3cl1/Cyfip1/Cyth2/Dab2ip/Dbn1/Dbnl/Dcc/Dcx/Dhx36/Dip2b/Dlg4/Dmtn/Dnm1l/Dnm2/Dnm3/Dpysl2/Dpysl3/Dync1i2/Eef1a1/Efnb3/Ehd1/Eif2b2/Elavl4/Enpp2/…	241
GO:0031326	GO:0031326	regulation of cellular biosynthetic process	448/2323	3951/28943	1.99e-15	3.11e-15	2.51e-16	Aamdc/Abce1/Abcf1/Abhd14b/Ablim1/Acadl/Acadvl/Aco1/Acsl3/Actb/Actl6a/Actl6b/Actn4/Actr2/Actr3/Acvr2a/Adcy1/Adnp/Agap2/Ago1/Ago2/Agrn/Ak4/Aldh2/Alyref/Anxa2/Anxa3/Ap3d1/Apex1/Aplp1/Apoe/App/Appl1/Arfgef1/Arhgef2/Arrb1/Asah1/Asl/Atp1a1/Atp2b4/Atrx/Basp1/Bin1/Bmpr2/Bud31/Bzw1/Bzw2/C1qbp/C3/Calr/Camk1d/Camk2a/Camk4/Cand1/Capn2/Carm1/Cask/Cat/Cbx3/Cc2d1a/Ccar1/Ccar2/Cct2/Cct3/Cct4/Cct5/Cct6a/Cct7/Cct8…	448
GO:0031329	GO:0031329	regulation of cellular catabolic process	162/2323	740/28943	1.06e-32	2.59e-32	2.09e-33	Ago2/Aifm1/Anxa2/Apex1/Apoe/App/Araf/Arih2/Atp2b4/Atp6v0a1/Bag6/Bax/Casp3/Ccar2/Celf1/Cers1/Chmp4b/Cirbp/Clu/Cnot1/Cnot7/Cpt1a/Csde1/Csnk1e/Csnk2a1/Csnk2a2/Ctsa/Cttn/Dbi/Dcps/Dhx36/Dhx9/Dnajb2/Dnm1l/Eif3h/Eif4a3/Eif4g1/Eif4g2/Elavl1/Elavl4/Fus/Fxr1/Gclc/Gigyf2/Gipc1/Git1/Gnai3/Gpsm1/Gsk3a/Gsk3b/Gtpbp1/Hdac6/Hmgb1/Hnrnpa0/Hnrnpab/Hnrnpd/Hnrnpm/Hnrnpu/Hsp90ab1/Hspa1b/Hspbp1/Htt/Idh1/Igf2bp2/Insr/Kh…	162
GO:0044087	GO:0044087	regulation of cellular component biogenesis	266/2323	983/28943	4.03e-74	2.88e-73	2.32e-74	Actr2/Actr3/Add1/Add2/Add3/Adgrb2/Adgrl1/Adgrl2/Adgrl3/Adnp/Agrn/Akap9/Apc/Apoe/App/Arf6/Arfgef1/Arhgap35/Arhgef2/Arhgef7/Arpc1a/Arpc2/Arpc3/Arpc4/Arpc5l/Atat1/Baiap2/Bax/Bin1/Camsap1/Camsap2/Camsap3/Cand1/Capza1/Capza2/Capzb/Ccdc88a/Cd47/Cdc42/Cdkl5/Cfl1/Chga/Chmp4b/Chmp6/Chmp7/Ckap5/Clasp1/Clasp2/Clip1/Clstn1/Clstn2/Clstn3/Clu/Cnot1/Cntnap2/Coro1a/Coro1c/Coro2b/Cotl1/Cracd/Cttn/Cx3cl1/Cyfip1/Cy…	266
GO:0051128	GO:0051128	regulation of cellular component organization	608/2323	2502/28943	2.89e-154	2.64e-152	2.13e-153	Aak1/Abl2/Acaa2/Acsl4/Acsl6/Actb/Actl6a/Actl6b/Actn4/Actr2/Actr3/Adam10/Add1/Add2/Add3/Adgrb2/Adgrl1/Adgrl2/Adgrl3/Adnp/Afap1/Afdn/Agrn/Akap9/Amph/Anapc1/Anapc2/Anapc5/Ankfy1/Anxa2/Ap2a1/Ap2b1/Ap2m1/Apc/Apoe/App/Appl1/Arf6/Arfgef1/Arhgap21/Arhgap35/Arhgdia/Arhgef2/Arhgef7/Arl6ip1/Arpc1a/Arpc2/Arpc3/Arpc4/Arpc5l/Arrb1/Arsb/Atad1/Atat1/Atp1b2/Atp8a1/Atrx/Atxn2/Baiap2/Bax/Bin1/Bmpr2/Bub3/C3/Calr/Cam…	608
GO:0060341	GO:0060341	regulation of cellular localization	279/2323	1056/28943	2.64e-75	1.91e-74	1.54e-75	Aacs/Aak1/Abat/Acsl3/Acsl4/Actb/Actr3/Adam10/Afdn/Ank3/Anxa2/Anxa5/Ap2b1/Ap2m1/Apc/Apoe/App/Appl1/Arf6/Arhgap1/Arhgdia/Arpc2/Arrb1/Atcay/Atp2b4/Atp9a/B3gat3/Bax/Bsg/C2cd2l/Cacna1e/Cacnb3/Camk2a/Camk2b/Camk2g/Camk4/Cask/Ccdc88a/Ccn3/Cct2/Cct3/Cct4/Cct5/Cct6a/Cct7/Cct8/Cd200/Cd81/Cdc42/Cdh2/Cdk1/Cdk5/Cdk9/Celsr2/Cemip/Cfl1/Chga/Clasp2/Clstn3/Cltc/Coro2b/Cpsf6/Cpt1a/Crkl/Csk/Csnk1e/Csnk2a1/Ctnna1/Ct…	279
GO:0080135	GO:0080135	regulation of cellular response to stress	142/2323	730/28943	2.06e-23	4.05e-23	3.26e-24	Actb/Actl6a/Actl6b/Actr2/App/Arl6ip5/Babam2/Bag6/Bax/Brcc3/Ccar2/Cdc42/Cdk9/Clu/Cops3/Cops5/Coro2b/Crk/Ctnnb1/Cul4a/Dab2ip/Ddah1/Ddx39b/Ddx5/Dek/Dhx9/Dnaja1/Egfr/Eno1/Epha4/Erp29/Ezr/Fech/Flna/Fus/Fut8/Fxr1/Fyn/Gstp1/Hbb-b1/Hdac6/Hdgfl2/Hmgb1/Hnrnpk/Hras/Hyou1/Lancl1/Letm1/Lmnb1/Lrp1/Lyn/Map2k1/Map2k4/Map4k4/Mapk1/Mapk3/Mapk8ip1/Mapk8ip3/Mapk9/Mapt/Met/Mif/Mink1/Mms19/Neo1/Nono/Npm1/Ntrk3/Nudt16l…	142
GO:0001817	GO:0001817	regulation of cytokine production	89/2323	787/28943	0.000652602	0.00077264	6.23e-05	Abl2/App/Appl1/Arg1/Arhgef2/Arrb1/Atg9a/Atp2b1/Atp6ap2/Banf1/Bsg/C1qbp/C1qtnf4/C3/Cadm1/Capn2/Cd200/Cd47/Cd81/Clu/Crebbp/Csk/Cx3cl1/Cyrib/Ddx1/Ddx3x/Dhx36/Dhx9/Ephb2/Erbin/Ezr/Fbln1/Flot1/Fn1/G3bp1/Gapdh/Git1/Gprc5b/Grk2/Gstp1/Hdac2/Hk1/Hmgb1/Hmgb2/Hras/Hsp90aa1/Hsp90ab1/Hspd1/Kpna6/Lpl/Lrp1/Lyn/Mapk14/Mapk9/Mdk/Met/Mif/Ncl/Ndrg2/Nploc4/Nptn/Nras/Park7/Parp1/Plcb1/Pld3/Pnp/Ppm1b/Ppp1r11/Prnp/Ptpn…	89
GO:0051493	GO:0051493	regulation of cytoskeleton organization	157/2323	545/28943	2.3e-47	9.31e-47	7.5e-48	Actr3/Add1/Add2/Add3/Afap1/Agrn/Akap9/Apc/Arf6/Arfgef1/Arhgap35/Arhgdia/Arhgef2/Arhgef7/Arpc1a/Arpc2/Arpc3/Arpc4/Arpc5l/Baiap2/Bin1/Camsap1/Camsap2/Camsap3/Capn2/Capza1/Capza2/Capzb/Ccdc88a/Cd47/Cdc42/Cfl1/Cfl2/Chmp4b/Chmp6/Chmp7/Ckap5/Clasp1/Clasp2/Clip1/Cltc/Coro1a/Coro1b/Coro2b/Cotl1/Cracd/Crk/Ctnna2/Cttn/Cx3cl1/Cyfip1/Cyfip2/Cyria/Cyrib/Dbn1/Dbnl/Dctn1/Diaph1/Dmtn/Drg1/Dstn/Dync1h1/Eml2/Eml4/…	157
GO:0031347	GO:0031347	regulation of defense response	73/2323	659/28943	0.00320428	0.00365176	0.000294395	Abhd12/Abr/Aldh2/Ap1g1/Apoe/App/Appl1/Arg1/Banf1/C1qbp/C3/Cadm1/Ccn3/Cd200/Cd47/Cd81/Cdc37/Celf1/Cnot7/Crk/Cx3cl1/Ddt/Dhx9/Dnaja3/Ephb2/Git1/Gja1/Gprc5b/Gstp1/Hmgb1/Hmgb2/Hpx/Hsp90aa1/Hspd1/Htra1/Ighg1/Krt1/Lpl/Lyn/Mapk3/Matr3/Mdk/Nono/Nploc4/Park7/Pcbp2/Ppm1b/Prkca/Psma1/Psmb4/Pspc1/Pten/Rps19/Sema7a/Sfpq/Sirt2/Snca/Snx4/Sod1/Stk39/Syt11/Tkfc/Tnc/Traf3/Tspan6/Ttll12/Ube2k/Unc13b/Usp15/Vamp7/Vps3…	73
GO:0050793	GO:0050793	regulation of developmental process	453/2323	2729/28943	9.19e-55	4.47e-54	3.6e-55	Aamdc/Abl2/Abr/Actb/Actl6a/Actl6b/Actn4/Actr2/Actr3/Acvr2a/Adam10/Add1/Adgrb2/Adgrl1/Adgrl2/Adgrl3/Adnp/Adrm1/Afdn/Agap2/Ago1/Ago2/Agrn/Akt3/Aldoa/Anapc2/Anxa2/Anxa3/Anxa7/Ap2a2/Ap3d1/Apc/Apoe/App/Arf6/Arhgap35/Arhgdia/Arhgef2/Arpc2/Atat1/Atp2b1/Atp2b4/Atraid/Atrn/Atxn2/Bag6/Baiap2/Bax/Bin1/Bmp1/Bmpr2/C1qbp/C3/Calr/Camk1d/Camk2b/Camsap1/Camsap2/Capn2/Capzb/Carm1/Cask/Ccn3/Cdc42/Cdh2/Cdk1/Cdk4/Cdk…	453
GO:0051052	GO:0051052	regulation of DNA metabolic process	102/2323	565/28943	6.65e-15	1.03e-14	8.33e-16	Actb/Actl6a/Actl6b/Actr2/Aifm1/Alyref/Anxa3/Atrx/Babam2/Bax/Bmpr2/Brcc3/Cacybp/Casp3/Ccdc88a/Cct2/Cct3/Cct4/Cct5/Cct6a/Cct7/Cct8/Cdc42/Cdk1/Cdk9/Cers1/Cst3/Ctc1/Ctnnb1/Cul4a/Ddx39b/Dek/Dhx36/Dhx9/Dnmt1/Egfr/Fus/Gja1/Gsk3a/Gsk3b/Hdgfl2/Hmgb1/Hnrnpa2b1/Hnrnpab/Hnrnpd/Hnrnpu/Hras/Hsp90aa1/Hsp90ab1/Map2k4/Mapk1/Mapk3/Mapk8/Mcm3/Mcm5/Mcm6/Mcm7/Mecp2/Met/Mms19/Npm1/Nucks1/Nudt16l1/Oga/Otub1/Parp1/Pcna/…	102
GO:0006355	GO:0006355	regulation of DNA-templated transcription	302/2323	3276/28943	0.00476584	0.00532515	0.0004293	Aamdc/Abhd14b/Ablim1/Actb/Actl6a/Actl6b/Actr2/Actr3/Acvr2a/Adcy1/Adnp/Agap2/Ago1/Ago2/Agrn/Alyref/Anxa2/Anxa3/Ap3d1/Apex1/Apoe/App/Arhgef2/Arrb1/Atp2b4/Atrx/Basp1/Bin1/Bmpr2/Bud31/C1qbp/Calr/Camk1d/Camk2a/Camk4/Cand1/Carm1/Cask/Cat/Cbx3/Cc2d1a/Ccar1/Ccar2/Cd200/Cd81/Cdh13/Cdk5/Cdk9/Celsr2/Chd4/Chd5/Clu/Cnbp/Cnot1/Cnot7/Cops2/Cops5/Crebbp/Creg1/Ctbp1/Ctbp2/Cth/Ctnnb1/Cul3/Cx3cl1/Dab2ip/Ddx17/Ddx39…	302
GO:0070201	GO:0070201	regulation of establishment of protein localization	148/2323	587/28943	3.23e-37	9.16e-37	7.38e-38	Aacs/Abat/Acsl3/Acsl4/Actr3/Ank3/Anxa5/Apoe/App/Arf6/Arpc2/Arrb1/B3gat3/Bsg/C2cd2l/Cacna1e/Cacnb3/Camk4/Cask/Ccn3/Cct2/Cct3/Cct4/Cct5/Cct6a/Cct7/Cct8/Cd200/Cd81/Cdc42/Cdk1/Cdk5/Cemip/Chga/Coro2b/Cpt1a/Csk/Ctsd/Dmtn/Dnaja1/Dnm1l/Eipr1/Ensa/Epha5/Erp29/Exoc1/Exoc4/Ezr/Fis1/Flna/Frmd4a/Fyn/Gapvd1/Gdi1/Gja1/Glud1/Glul/Gripap1/Gsk3a/Gsk3b/Hadh/Hcfc1/Hdac6/Hnrnpm/Hpca/Hras/Hsp90ab1/Idh2/Ipo5/Jup/Kif3a/…	148
GO:0010468	GO:0010468	regulation of gene expression	567/2323	4956/28943	8.53e-21	1.57e-20	1.27e-21	Aamdc/Abce1/Abcf1/Abhd14b/Abl2/Ablim1/Aco1/Actb/Actl6a/Actl6b/Actr2/Actr3/Acvr2a/Adam10/Adcy1/Adnp/Afdn/Agap2/Ago1/Ago2/Agrn/Alyref/Anapc2/Ank2/Ank3/Anxa2/Anxa3/Anxa7/Ap3d1/Apex1/Aplp1/Apoe/App/Appl1/Arg1/Arhgef2/Arrb1/Atg9a/Atp1b1/Atp2b1/Atp2b4/Atp6ap2/Atraid/Atrx/Banf1/Basp1/Bin1/Bmpr2/Bsg/Bud31/Bzw1/Bzw2/C1qbp/C1qtnf4/C3/Cadm1/Calr/Camk1d/Camk2a/Camk4/Cand1/Capn2/Carm1/Cask/Cat/Cbx3/Cc2d1a/Cca…	567
GO:0040008	GO:0040008	regulation of growth	166/2323	735/28943	3.09e-35	8.42e-35	6.79e-36	Acsl4/Actl6a/Actr3/Adam10/Adnp/Afdn/Agrn/Anapc2/Apc/Apoe/App/Atrn/Atxn2/Bmpr2/C3/Ccar2/Ccn3/Cd81/Cdc42/Cdk1/Cdk4/Cdk5/Cdkl5/Cdkn2aip/Celf1/Cfl1/Cirbp/Clasp2/Clstn1/Clstn3/Creg1/Crk/Crkl/Csnk2a1/Cspg5/Cth/Cttn/Cxadr/Cyfip1/Dab2ip/Dbn1/Dbnl/Dcun1d5/Dcx/Ddx39b/Ddx3x/Dip2b/Dnajb2/Dnm2/Dpysl2/Egfr/Eif2b2/Eif4g1/Eif4g2/Eno1/Epb41l3/Erbb4/Exosc4/Ezr/Fdps/Fhl1/Fn1/Fstl4/G6pdx/Gap43/Gdi1/Gja1/Gnas/Gsk3a/G…	166
GO:0010817	GO:0010817	regulation of hormone levels	91/2323	595/28943	1.89e-09	2.51e-09	2.03e-10	Aacs/Abat/Acsl4/Acvr2a/Adam10/Afp/Aimp1/Aldh1a1/Aldh8a1/Anxa5/Arhgef7/Arrb1/Atp1a1/Atp6ap2/C2cd2l/Cacna1e/Cask/Ccn3/Chga/Cpe/Cpt1a/Ctsb/Ctsl/Eipr1/Ensa/Epha5/Gabbr1/Gja1/Glud1/Glul/Gnas/H6pd/Hadh/Hcfc1/Hsd17b10/Hsd17b4/Htt/Ide/Itsn1/Kalrn/Kcnma1/Kif5b/Lrp1/Lyn/Madd/Mcu/Mpc2/Myo5a/Nell2/Nlgn2/Nos1/Nucb2/Oga/Oxct1/Park7/Pclo/Pcsk1n/Pcsk2/Pfkl/Pfkm/Por/Ppp3ca/Ppp3cb/Prkce/Ptpn11/Ptprn2/Rab11b/Rab8b/…	91
GO:0051336	GO:0051336	regulation of hydrolase activity	188/2323	988/28943	1.72e-29	3.89e-29	3.14e-30	Abce1/Abl2/Abr/Afdn/Agap1/Agap2/Agap3/Agrn/Aip/Amph/App/Arfgef1/Arhgap1/Arhgap35/Arhgef7/Arl6ip1/Arl6ip5/Arrb1/Bax/Bin1/Birc6/Calm2/Camk2a/Camk2b/Cd200/Cdkl5/Coro1c/Crk/Crkl/Csnk2a1/Csnk2b/Cst3/Cstb/Ctsb/Ctsd/Cx3cl1/Cycs/Cyfip2/Dab2ip/Ddx3x/Dnaja3/Dock7/Dock9/Eif2b1/Eif2s1/Eif5/Elmod1/Epha4/Epha5/Fermt2/Fis1/Fyn/Gapdh/Gapvd1/Gna13/Gnai2/Gnao1/Gnaq/Gnas/Gnb5/Gpsm1/Grin1/Grin2b/Grk2/Gsk3b/Gsn/Hip1/…	188
GO:0050776	GO:0050776	regulation of immune response	93/2323	1019/28943	0.105714	0.112613	0.00907859	Abr/Ap1g1/Apoe/App/Appl1/Arf6/Arg1/Bag6/Banf1/Bax/C1qbp/C3/Cacnb3/Cadm1/Cd200/Cd47/Cd81/Cdc37/Cnot7/Crk/Crkl/Csk/Cyrib/Dab2ip/Ddx3x/Dhx9/Dnaja3/Eif2b1/Eif2b2/Eif2b5/Epg5/Ephb2/Erbin/Ezr/Flot1/Fyn/Hmgb1/Hmgb2/Hpx/Hras/Hsp90aa1/Hspa8/Hspd1/Ighg1/Khdrbs1/Krt1/Lyn/Mapk1/Matr3/Mif/Nono/Nploc4/Nras/Park7/Pdpk1/Phb2/Plcg1/Pnp/Ppp3cb/Prkce/Prnp/Psma1/Psmb4/Pspc1/Ptprd/Ptprs/Pum1/Pum2/Rap1a/Rps19/Rps3/Rtn…	93
GO:0002682	GO:0002682	regulation of immune system process	168/2323	1658/28943	0.000938052	0.00110487	8.91e-05	Abr/Actb/Actl6a/Actl6b/Acvr2a/Adam10/Adk/Adrm1/Ap1g1/Ap3d1/Apc/Apoe/App/Appl1/Arf6/Arg1/Atg9a/Bag6/Banf1/Bax/C1qbp/C3/Cacnb3/Cadm1/Calr/Camk1d/Casp3/Ccn3/Cd200/Cd47/Cd81/Cdc37/Clptm1/Cnot7/Coro1a/Crk/Crkl/Csk/Ctnnb1/Cul4a/Cx3cl1/Cyrib/Dab2ip/Ddx1/Ddx3x/Dhx36/Dhx9/Dnaja3/Dnm1l/Efnb3/Eif2b1/Eif2b2/Eif2b5/Epg5/Ephb2/Erbin/Ezr/Flot1/Flot2/Fn1/Fyn/Gabpa/Gnas/Gprc5b/Gsk3b/Hk1/Hmgb1/Hmgb2/Hmgb3/Hpx/Hras…	168
GO:1902531	GO:1902531	regulation of intracellular signal transduction	292/2323	1652/28943	1.53e-39	4.64e-39	3.74e-40	Abl2/Actn4/Adgrg1/Agap2/Ago1/Aip/Akt3/Apc/Apoe/App/Araf/Arf6/Arfgef1/Arfgef3/Arhgap26/Arhgap35/Arhgdia/Arhgef2/Arl6ip5/Arrb1/Atp2b4/Atp6ap2/Babam2/Bax/Brcc3/C1qbp/C1qtnf4/C3/Cadm4/Calm2/Calr/Cat/Cbl/Ccar2/Ccn3/Cd81/Cdc42/Cdc42bpa/Cdh13/Cdh2/Chd5/Chga/Clu/Cops3/Cops5/Cpne1/Crebbp/Crk/Crkl/Csk/Cth/Ctnnb1/Cul3/Cul4a/Cx3cl1/Cyrib/Cyth2/Cyth4/Dab2ip/Dag1/Dcc/Ddx1/Ddx39b/Ddx3x/Ddx5/Dhx15/Dhx36/Dnaja1/D…	292
GO:0034765	GO:0034765	regulation of ion transmembrane transport	103/2323	527/28943	1.89e-17	3.14e-17	2.54e-18	Agrn/Ahcyl1/Akap9/Ank2/Ank3/App/Arg1/Arl6ip1/Arl6ip5/Atp1a2/Atp1b1/Atp1b2/Atp1b3/Atp2b4/Bax/Bin1/Cacna1e/Cacna2d1/Cacnb3/Calm2/Cdk5/Cemip/Cfl1/Clic4/Coro1a/Cx3cl1/Dbi/Diaph1/Dlg4/Dnm2/Dpp10/Dpp6/Ehd3/Ephb2/Fhl1/Fkbp1a/Flna/Fyn/G6pdx/Gnb5/Gpd1l/Grin1/Grm5/Gstm7/Gsto1/Hecw2/Hk1/Homer1/Hpca/Hspa2/Htt/Itgb1/Kcna3/Kcnab2/Kcnma1/Kif5b/Lyn/Mink1/Mtor/Myo5a/Ndufa4/Nedd4/Nedd4l/Neto2/Nlgn2/Nlgn3/Nos1/Nrxn…	103
GO:0043269	GO:0043269	regulation of ion transport	144/2323	771/28943	5.7e-22	1.09e-21	8.76e-23	Abat/Acsl4/Actb/Agrn/Ahcyl1/Akap9/Akt3/Ank2/Ank3/App/Arg1/Arl6ip1/Arl6ip5/Atp1a1/Atp1a2/Atp1b1/Atp1b2/Atp1b3/Atp2b1/Atp2b2/Atp2b4/Bax/Bin1/Cacna1e/Cacna2d1/Cacnb3/Calm2/Camk2a/Cask/Cdk5/Cemip/Cfl1/Clic4/Cntn1/Coro1a/Ctnnb1/Cx3cl1/Dbi/Diaph1/Dlg4/Dnm2/Dpp10/Dpp6/Dpysl2/Ehd3/Ephb2/Fhl1/Fkbp1a/Flna/Fyn/G6pdx/Gabbr1/Gja1/Gnai2/Gnao1/Gnaq/Gnas/Gnb5/Gpd1l/Gpm6b/Grin1/Grin2b/Grm2/Grm5/Gstm7/Gsto1/Hecw2/…	144
GO:0043549	GO:0043549	regulation of kinase activity	120/2323	706/28943	2.71e-15	4.22e-15	3.4e-16	Abi1/Actb/Adnp/Agap2/Agrn/Apc/Aplp2/Apoe/App/Atp2b4/Cab39/Casp3/Cbl/Ccdc88a/Cd81/Cdc37/Cdc42/Cdk5/Cemip/Chmp6/Clu/Coro1c/Csk/Dab2ip/Dag1/Ddx3x/Dlg3/Dlg4/Dnaja1/Dnaja3/Eef1a1/Eef1a2/Egfr/Epha4/Epha5/Ephb2/Erbb4/Erp29/Fermt2/Gcn1/Gnaq/Gprc5b/Grm5/Gsk3b/Gstp1/Hgs/Hnrnpu/Hras/Hsp90aa1/Hsp90ab1/Htt/Ilk/Insr/Lyn/Macroh2a1/Maged1/Map2k1/Map2k4/Mapk8ip1/Mapk8ip3/Mapt/Marcks/Met/Mif/Mt3/Mtor/Nf1/Npm1/Nrxn…	120
GO:0002694	GO:0002694	regulation of leukocyte activation	63/2323	763/28943	0.425601	0.444063	0.0357992	Abr/Actb/Actl6a/Actl6b/Adk/Adrm1/Ap1g1/Ap3d1/Arg1/Casp3/Cd200/Cd47/Cd81/Clptm1/Coro1a/Csk/Ctnnb1/Cx3cl1/Cyrib/Dnaja3/Efnb3/Ephb2/Flot2/Fn1/Hmgb1/Hmgb3/Hsp90aa1/Hspd1/Hsph1/Igfbp2/Ighg1/Lyn/Mapk8ip1/Mdk/Mif/Myo18a/Pcid2/Pdpk1/Pnp/Ppp3ca/Prdx2/Prkar1a/Prnp/Pten/Rhoa/Rps3/Sfrp1/Sirpa/Slc39a10/Slc7a1/Smarca4/Smarcc2/Smarcd1/Smarcd3/Smarce1/Snca/Snx4/Sos2/Stxbp1/Syt11/Tfrc/Thy1/Vamp7	63
GO:0032879	GO:0032879	regulation of localization	503/2323	2306/28943	3.43e-105	6.03e-104	4.86e-105	Aacs/Aak1/Abat/Abr/Acaa2/Acat2/Acsl3/Acsl4/Acsl6/Actb/Actn4/Actr3/Acvr2a/Adam10/Adcy1/Add1/Afdn/Agrn/Ahcyl1/Aimp1/Akap9/Akt3/Amph/Ank2/Ank3/Ankfy1/Anxa2/Anxa5/Anxa6/Ap1g1/Ap2a1/Ap2b1/Ap2m1/Ap3d1/Apc/Apoe/App/Appl1/Arf6/Arg1/Arhgap1/Arhgap21/Arhgdia/Arhgef7/Arl6ip1/Arl6ip5/Arpc2/Arrb1/Aspscr1/Atad1/Atcay/Atp1a1/Atp1a2/Atp1b1/Atp1b2/Atp1b3/Atp2a2/Atp2b1/Atp2b2/Atp2b4/Atp8a1/Atp9a/Atxn2/B3gat3/Bax/B…	503
GO:0040012	GO:0040012	regulation of locomotion	221/2323	1096/28943	1.34e-38	3.96e-38	3.2e-39	Abhd6/Abr/Actn4/Actr3/Adam10/Adgrg1/Afdn/Ago2/Agrn/Akt3/Aldoa/Anxa3/Anxa5/Apc/Apex1/Apoe/App/Appl1/Arf6/Arhgdia/Arhgef2/Arpc2/Arsb/Atp1b2/Atp2b4/Atp8a1/Bmpr2/Bsg/C1qbp/Cadm4/Calr/Camk1d/Camk2a/Camk2b/Camsap3/Ccar1/Ccn3/Cd200/Cd47/Cd81/Cdh13/Cdk5/Cemip/Cfl1/Clasp1/Clasp2/Clic4/Coro1a/Coro1b/Coro1c/Crk/Crkl/Csnk2b/Ctnna1/Ctnna2/Cttn/Cx3cl1/Cyrib/Dab2ip/Dag1/Dbn1/Diaph1/Dmtn/Dnm1l/Dock7/Dpysl3/Egfr/…	221
GO:0051249	GO:0051249	regulation of lymphocyte activation	52/2323	648/28943	0.52191	0.539621	0.0435028	Actb/Actl6a/Actl6b/Adk/Adrm1/Ap1g1/Ap3d1/Arg1/Casp3/Cd47/Cd81/Clptm1/Coro1a/Csk/Ctnnb1/Cyrib/Dnaja3/Efnb3/Ephb2/Flot2/Hmgb1/Hmgb3/Hsp90aa1/Hspd1/Hsph1/Igfbp2/Ighg1/Lyn/Mapk8ip1/Mdk/Mif/Pcid2/Pnp/Ppp3ca/Prdx2/Prkar1a/Prnp/Pten/Rhoa/Rps3/Sfrp1/Sirpa/Slc39a10/Slc7a1/Smarca4/Smarcc2/Smarcd1/Smarcd3/Smarce1/Sos2/Tfrc/Thy1	52
GO:0010556	GO:0010556	regulation of macromolecule biosynthetic process	419/2323	3766/28943	3.96e-13	5.82e-13	4.69e-14	Aamdc/Abce1/Abcf1/Abhd14b/Ablim1/Aco1/Actb/Actl6a/Actl6b/Actn4/Actr2/Actr3/Acvr2a/Adcy1/Adnp/Agap2/Ago1/Ago2/Agrn/Alyref/Anxa2/Anxa3/Ap2a1/Ap3d1/Apex1/Aplp1/Apoe/App/Arfgef1/Arhgef2/Arrb1/Asah1/Atp2b4/Atrx/Basp1/Bin1/Bmpr2/Bud31/Bzw1/Bzw2/C1qbp/Calr/Camk1d/Camk2a/Camk4/Cand1/Carm1/Cask/Cat/Cbx3/Cc2d1a/Ccar1/Ccar2/Cct2/Cct3/Cct4/Cct5/Cct6a/Cct7/Cct8/Cd200/Cd81/Cdh13/Cdk4/Cdk5/Cdk9/Celf1/Celsr2/Cer…	419
GO:0043408	GO:0043408	regulation of MAPK cascade	115/2323	735/28943	3.13e-12	4.46e-12	3.6e-13	Abl2/Apc/Apoe/App/Arl6ip5/Arrb1/Atp6ap2/C3/Cd81/Cdc42/Cdh2/Cops5/Crk/Crkl/Csk/Ctnnb1/Cx3cl1/Dab2ip/Dag1/Dcc/Dnaja1/Egfr/Eif3a/Epha4/Ephb2/Erbb4/Erp29/Ezr/Fbln1/Fermt2/Fn1/Gnai2/Grb2/Grin2b/Grm1/Grm5/Gsk3b/Gstp1/Hmgb1/Hras/Igfbp4/Ilk/Insr/Ksr2/L1cam/Lmnb1/Lrp1/Lyn/Madd/Maged1/Map2k1/Map2k4/Map4k4/Mapk1/Mapk3/Mapk8ip1/Mapk8ip3/Mapk9/Met/Mif/Mink1/Mt3/Ndrg2/Ndrg4/Nf1/Nptn/Nrp1/Nrxn1/Ntrk2/Ntrk3/Pafa…	115
GO:0007346	GO:0007346	regulation of mitotic cell cycle	87/2323	509/28943	1.38e-11	1.93e-11	1.55e-12	Actb/Actl6a/Actl6b/Anapc5/Apc/Apex1/App/Appl1/Asns/Babam2/Brcc3/Bub3/Cdc16/Cdc23/Cdc26/Cdc42/Cdk1/Cdk4/Crebbp/Ctc1/Ctnnb1/Cul3/Cul4a/Cul4b/Ddb1/Ddx3x/Dync1li1/Egfr/Eif4e/Eif4g1/Fhl1/Fzd3/Gigyf2/Hecw2/Hmgb1/Hnrnpu/Hspa2/Insr/Klhl22/Lmnb1/Mecp2/Met/Mta3/Pafah1b1/Pcid2/Pdxp/Pebp1/Phb2/Plcb1/Ppp2ca/Ppp2r5c/Prkca/Psme1/Psme2/Psme3/Psmg2/Pten/Ptpn11/Rcc1/Rcc2/Rdx/Rpl17/Rpl24/Rpl26/Rps6/Rps6kb1/Rptor/Rr…	87
GO:0065009	GO:0065009	regulation of molecular function	460/2323	2597/28943	2.26e-64	1.32e-63	1.07e-64	Abce1/Abi1/Abl2/Abr/Actb/Actr3/Acvr2a/Adcy1/Adcy2/Add1/Add2/Adnp/Afdn/Agap1/Agap2/Agap3/Agrn/Ahcyl1/Ahsa1/Aimp2/Aip/Akap9/Amph/Ank2/Ank3/Anxa2/Anxa3/Apc/Aplp2/Apoe/App/Arfgef1/Arhgap1/Arhgap35/Arhgef2/Arhgef7/Arl6ip1/Arl6ip5/Arrb1/Atp1a2/Atp1b1/Atp1b2/Atp1b3/Atp2a2/Atp2b4/B3gat3/Bax/Bin1/Birc6/Bsn/Bub3/Bud31/Cab39/Cacna2d1/Cacnb3/Calm2/Camk1d/Camk2a/Camk2b/Cand1/Cap1/Cap2/Carm1/Casp3/Cat/Cbl/Ccar…	460
GO:2000026	GO:2000026	regulation of multicellular organismal development	250/2323	1575/28943	2.06e-26	4.35e-26	3.51e-27	Actb/Actl6a/Actl6b/Actr2/Actr3/Acvr2a/Adam10/Add1/Adgrb2/Adgrl1/Adgrl2/Adgrl3/Adnp/Adrm1/Afdn/Ago1/Ago2/Agrn/Akt3/Anapc2/Anxa2/Anxa3/Ap3d1/Apc/Apoe/Arhgef2/Atp2b1/Atp2b4/Atraid/Bag6/Baiap2/Bin1/Bmp1/Bmpr2/C3/Camk2b/Cask/Cdh2/Cdk1/Cdk5/Cdkl5/Cfl1/Clasp1/Clasp2/Clptm1/Clstn1/Clstn2/Clstn3/Ctnna1/Ctnnb1/Cul4a/Cx3cl1/Cxadr/Cyfip1/Dab2ip/Dag1/Dbn1/Dbnl/Dcx/Ddah1/Ddx39b/Dhx36/Dip2b/Dnajb11/Dnm1l/Dock7/…	250
GO:0051239	GO:0051239	regulation of multicellular organismal process	447/2323	3042/28943	1.64e-39	4.94e-39	3.99e-40	Abat/Abhd6/Abl2/Abr/Acadl/Acat2/Actb/Actl6a/Actl6b/Actr2/Actr3/Acvr2a/Adam10/Add1/Add3/Adgrb2/Adgrl1/Adgrl2/Adgrl3/Adk/Adnp/Adrm1/Afdn/Agap2/Ago1/Ago2/Agrn/Akap9/Akt3/Alb/Aldh1a1/Alpl/Anapc2/Ank2/Anxa2/Anxa3/Anxa5/Anxa6/Ap3d1/Apc/Apoe/App/Appl1/Arf6/Arg1/Arhgef2/Arrb1/Arsb/Atg9a/Atp1a1/Atp1a2/Atp1b1/Atp2a2/Atp2b1/Atp2b4/Atp6ap2/Atraid/Atrn/Atxn2/Bag6/Baiap2/Banf1/Bin1/Bmp1/Bmpr2/Bsg/C1qbp/C1qtnf4…	447
GO:0051960	GO:0051960	regulation of nervous system development	155/2323	562/28943	3.8e-44	1.38e-43	1.11e-44	Actr2/Actr3/Adgrb2/Adgrl1/Adgrl2/Adgrl3/Adnp/Afdn/Agrn/Anapc2/Anxa2/Apoe/Arhgef2/Baiap2/Bin1/Bmpr2/Camk2b/Cask/Cdh2/Cdk5/Cdkl5/Clstn1/Clstn2/Clstn3/Ctnna1/Ctnnb1/Cx3cl1/Cyfip1/Dag1/Dbn1/Dbnl/Dcx/Dhx36/Dip2b/Dnajb11/Dnm1l/Dock7/Efnb3/Eif2b2/Enpp2/Epha4/Ephb2/Fn1/Fstl4/Fzd3/Gdi1/Grm5/Gsk3b/Hdac2/Hmgb2/Hook3/Idh2/Ilk/Islr2/Ist1/Itgb1/Kalrn/Kifap3/L1cam/Lingo1/Lrp1/Lrrc4b/Lrrn1/Lrrtm1/Lyn/Macf1/Map1b…	155
GO:0010975	GO:0010975	regulation of neuron projection development	197/2323	556/28943	1.97e-76	1.53e-75	1.23e-76	Abl2/Acsl6/Actr2/Actr3/Adam10/Adnp/Afdn/Agrn/Anapc2/Ap2a1/Apoe/Arf6/Arhgap35/Arsb/Atp1b2/Baiap2/Bmpr2/Camk1d/Camk2b/Camk2g/Camsap2/Carm1/Cask/Ccdc88a/Cdh2/Cdk5/Cdkl5/Cfl1/Clip1/Cntn1/Cntn2/Crk/Crkl/Crmp1/Ctnna2/Cx3cl1/Cyfip1/Cyth2/Dab2ip/Dbn1/Dbnl/Dcc/Dcx/Dhx36/Dip2b/Dnm1l/Dnm3/Dpysl2/Dpysl3/Dync1i2/Eef1a1/Efnb3/Ehd1/Eif2b2/Elavl4/Epha4/Ephb2/Flna/Fn1/Fstl4/Fyn/Gak/Gdi1/Gpc2/Gprc5b/Grin1/Gsk3a/Gs…	197
GO:1903506	GO:1903506	regulation of nucleic acid-templated transcription	305/2323	3280/28943	0.00282706	0.00323801	0.00026104	Aamdc/Abhd14b/Ablim1/Actb/Actl6a/Actl6b/Actn4/Actr2/Actr3/Acvr2a/Adcy1/Adnp/Agap2/Ago1/Ago2/Agrn/Alyref/Anxa2/Anxa3/Ap3d1/Apex1/Apoe/App/Arhgef2/Arrb1/Asah1/Atp2b4/Atrx/Basp1/Bin1/Bmpr2/Bud31/C1qbp/Calr/Camk1d/Camk2a/Camk4/Cand1/Carm1/Cask/Cat/Cbx3/Cc2d1a/Ccar1/Ccar2/Cd200/Cd81/Cdh13/Cdk5/Cdk9/Celsr2/Chd4/Chd5/Clu/Cnbp/Cnot1/Cnot7/Cops2/Cops5/Crebbp/Creg1/Ctbp1/Ctbp2/Cth/Ctnnb1/Cul3/Cx3cl1/Dab2ip…	305
GO:0019219	GO:0019219	regulation of nucleobase-containing compound metabolic process	428/2323	3919/28943	3.35e-12	4.75e-12	3.83e-13	Aamdc/Abce1/Abhd14b/Ablim1/Actb/Actl6a/Actl6b/Actn4/Actr2/Actr3/Acvr2a/Adcy1/Adnp/Agap2/Ago1/Ago2/Agrn/Ahcyl1/Aifm1/Ak4/Alyref/Anxa2/Anxa3/Ap3d1/Apex1/Apoe/App/Arhgef2/Arrb1/Asah1/Atp2b4/Atrx/Babam2/Basp1/Bax/Bin1/Bmpr2/Brcc3/Bud31/C1qbp/Cacybp/Calr/Camk1d/Camk2a/Camk4/Cand1/Carm1/Cask/Casp3/Cat/Cbx3/Cc2d1a/Ccar1/Ccar2/Ccdc88a/Cct2/Cct3/Cct4/Cct5/Cct6a/Cct7/Cct8/Cd200/Cd81/Cdc42/Cdh13/Cdk1/Cdk5/C…	428
GO:0033043	GO:0033043	regulation of organelle organization	287/2323	1193/28943	1.36e-67	8.78e-67	7.07e-68	Acaa2/Actb/Actl6a/Actl6b/Actr3/Add1/Add2/Add3/Afap1/Agrn/Akap9/Anapc1/Anapc2/Anapc5/Apc/Arf6/Arfgef1/Arhgap35/Arhgdia/Arhgef2/Arhgef7/Arl6ip1/Arpc1a/Arpc2/Arpc3/Arpc4/Arpc5l/Atrx/Baiap2/Bax/Bin1/Bub3/Calr/Camk2b/Camsap1/Camsap2/Camsap3/Capn2/Capza1/Capza2/Capzb/Ccdc88a/Cct2/Cct3/Cct4/Cct5/Cct6a/Cct7/Cct8/Cd47/Cdc16/Cdc23/Cdc26/Cdc42/Cdh2/Cdkl5/Cers1/Cfl1/Cfl2/Chmp4b/Chmp6/Chmp7/Ckap5/Clasp1/Clasp…	287
GO:0019220	GO:0019220	regulation of phosphate metabolic process	238/2323	1433/28943	5.36e-28	1.17e-27	9.4e-29	Abi1/Acsl3/Actb/Acvr2a/Adnp/Agap2/Agrn/Ak4/Akap9/Anxa2/Apc/Aplp2/Apoe/App/Araf/Arhgef2/Arrb1/Atp2b4/Bax/Bmpr2/C3/Cab39/Cadm4/Calm2/Capn2/Casp3/Cbl/Ccdc88a/Cd81/Cdc37/Cdc42/Cdk5/Cemip/Chga/Chmp6/Clu/Cnot7/Cnot9/Cntn1/Coro1c/Crkl/Csk/Csnk2b/Ctnnd1/Cx3cl1/Dab2ip/Dag1/Ddx3x/Dlg3/Dlg4/Dmtn/Dnaja1/Dnaja3/Dnm1l/Dock7/Eef1a1/Eef1a2/Egfr/Eif4g1/Eif4g3/Eno1/Enpp2/Ensa/Epha4/Epha5/Ephb2/Erbb4/Erp29/Fbln1/Fe…	238
GO:0051174	GO:0051174	regulation of phosphorus metabolic process	239/2323	1434/28943	2.43e-28	5.36e-28	4.32e-29	Abi1/Acsl3/Actb/Acvr2a/Adnp/Agap2/Agrn/Ak4/Akap9/Anxa2/Apc/Aplp2/Apoe/App/Araf/Arhgef2/Arrb1/Atp2b4/Bax/Bmpr2/C3/Cab39/Cadm4/Calm2/Capn2/Casp3/Cbl/Ccdc88a/Cd81/Cdc37/Cdc42/Cdk5/Cemip/Chga/Chmp6/Clu/Cnot7/Cnot9/Cntn1/Coro1c/Crkl/Csk/Csnk2b/Ctnnd1/Cx3cl1/Dab2ip/Dag1/Ddx3x/Dlg3/Dlg4/Dmtn/Dnaja1/Dnaja3/Dnm1l/Dock7/Eef1a1/Eef1a2/Egfr/Eif4g1/Eif4g3/Eno1/Enpp2/Ensa/Epha4/Epha5/Ephb2/Erbb4/Erp29/Fam20c/F…	239
GO:0042325	GO:0042325	regulation of phosphorylation	210/2323	1276/28943	3.2e-24	6.39e-24	5.15e-25	Abi1/Actb/Acvr2a/Adnp/Agap2/Agrn/Akap9/Anxa2/Apc/Aplp2/Apoe/App/Araf/Arhgef2/Arrb1/Atp2b4/Bax/Bmpr2/C3/Cab39/Cadm4/Casp3/Cbl/Ccdc88a/Cd81/Cdc37/Cdc42/Cdk5/Cemip/Chga/Chmp6/Clu/Cnot7/Cnot9/Cntn1/Coro1c/Crkl/Csk/Csnk2b/Ctnnd1/Cx3cl1/Dab2ip/Dag1/Ddx3x/Dlg3/Dlg4/Dmtn/Dnaja1/Dnaja3/Dock7/Eef1a1/Eef1a2/Egfr/Eif4g1/Eif4g3/Enpp2/Epha4/Epha5/Ephb2/Erbb4/Erp29/Fbln1/Fech/Fermt2/Flot1/Fn1/Fxr1/Fyn/Gcn1/Git1…	210
GO:0120035	GO:0120035	regulation of plasma membrane bounded cell projection organization	238/2323	747/28943	1.03e-81	8.71e-81	7.02e-82	Abl2/Acsl6/Actr2/Actr3/Adam10/Adnp/Afdn/Agrn/Anapc2/Ap2a1/Apc/Apoe/App/Arf6/Arhgap35/Arpc2/Arsb/Atp1b2/Baiap2/Bmpr2/Camk1d/Camk2b/Camk2g/Camsap2/Capzb/Carm1/Cask/Ccdc88a/Cdc42/Cdh2/Cdk5/Cdkl5/Cfl1/Clip1/Cntn1/Cntn2/Coro1b/Coro1c/Crk/Crkl/Crmp1/Ctnna2/Cx3cl1/Cyfip1/Cyth2/Dab2ip/Dbn1/Dbnl/Dcc/Dcx/Dhx36/Dip2b/Dmtn/Dnm1l/Dnm2/Dnm3/Dpysl2/Dpysl3/Dync1i2/Eef1a1/Efnb3/Ehd1/Eif2b2/Elavl4/Enpp2/Epha4/Ephb…	238
GO:0043067	GO:0043067	regulation of programmed cell death	284/2323	1617/28943	6.58e-38	1.89e-37	1.53e-38	Aamdc/Abl2/Abraxas2/Acaa2/Acot1/Actb/Actl6a/Actn4/Adam10/Adnp/Agap2/Agrn/Aifm1/Alb/Aldh1a1/Aldh2/Ank2/Anp32a/Anxa5/Apc/Apex1/Api5/Apoe/App/Araf/Arhgef7/Arl6ip1/Arl6ip5/Arrb1/Asah1/Asns/Atox1/Atp2a2/Babam2/Bag6/Bax/Bin1/Birc6/C1qbp/C3/Calm2/Camk1d/Camk2a/Camk2b/Capn2/Casp3/Cat/Cbl/Ccar1/Ccar2/Cdc42/Cdk1/Cdk4/Cdk5/Chl1/Ckmt1/Clu/Cntfr/Cops5/Coro1a/Cpeb4/Csnk2a1/Cst3/Cth/Ctnna1/Ctnnb1/Ctsd/Cttn/Cx3c…	284
GO:0045859	GO:0045859	regulation of protein kinase activity	103/2323	600/28943	1.38e-13	2.05e-13	1.65e-14	Abi1/Actb/Adnp/Agap2/Agrn/Apc/Aplp2/Apoe/App/Atp2b4/Cab39/Casp3/Cbl/Ccdc88a/Cdc37/Cdk5/Cemip/Chmp6/Clu/Coro1c/Csk/Dab2ip/Dag1/Ddx3x/Dlg3/Dlg4/Dnaja1/Dnaja3/Egfr/Epha4/Ephb2/Erp29/Fermt2/Gnaq/Gprc5b/Grm5/Gsk3b/Gstp1/Hgs/Hras/Hsp90aa1/Hsp90ab1/Htt/Ilk/Insr/Lyn/Macroh2a1/Maged1/Map2k1/Map2k4/Mapk8ip1/Mapk8ip3/Marcks/Mif/Mt3/Mtor/Nf1/Npm1/Nrxn1/Ntrk3/Osbpl8/Pak1/Park7/Phb2/Pik3ca/Plec/Ppia/Ppm1e/Ppp2…	103
GO:0032880	GO:0032880	regulation of protein localization	253/2323	949/28943	5.75e-69	3.81e-68	3.07e-69	Aacs/Aak1/Abat/Acsl3/Acsl4/Actb/Actr3/Adam10/Afdn/Ank3/Anxa5/Ap2b1/Ap2m1/Apc/Apoe/App/Appl1/Arf6/Arhgdia/Arpc2/Arrb1/Atcay/Atp2b4/B3gat3/Bsg/C2cd2l/Cacna1e/Cacnb3/Camk2a/Camk2b/Camk2g/Camk4/Cask/Ccdc88a/Ccn3/Cct2/Cct3/Cct4/Cct5/Cct6a/Cct7/Cct8/Cd200/Cd81/Cdc42/Cdh2/Cdk1/Cdk5/Cdk9/Celsr2/Cemip/Cfl1/Chga/Clasp2/Clstn3/Cltc/Coro2b/Cpt1a/Crkl/Csk/Csnk1e/Csnk2a1/Ctnna1/Ctnnb1/Ctsd/Dag1/Dbn1/Dclk1/Dlg4…	253
GO:0051246	GO:0051246	regulation of protein metabolic process	478/2323	2600/28943	1.42e-72	9.72e-72	7.84e-73	Abce1/Abcf1/Abi1/Aco1/Actb/Acvr2a/Adnp/Agap2/Ago1/Ago2/Agrn/Aimp2/Akap9/Alad/Anxa2/Apc/Aplp1/Aplp2/Apoe/App/Araf/Arfgef1/Arhgef2/Arih2/Arl6ip1/Arl6ip5/Arrb1/Aspscr1/Atg4b/Atp2b4/Atraid/Atrx/Bag6/Bax/Bin1/Birc6/Bmpr2/Bub3/Bzw1/Bzw2/C1qbp/C3/Cab39/Cadm4/Calm2/Calr/Casp3/Cbl/Ccar2/Ccdc88a/Cd81/Cdc37/Cdk4/Cdk5/Cdk9/Celf1/Cemip/Cfl1/Chga/Chmp6/Cirbp/Clu/Cnbp/Cnot1/Cnot10/Cnot7/Cnot9/Cntn1/Cntn2/Coro1c…	478
GO:0031399	GO:0031399	regulation of protein modification process	273/2323	1595/28943	2.06e-34	5.4e-34	4.36e-35	Abi1/Actb/Acvr2a/Adnp/Agap2/Agrn/Aimp2/Akap9/Anxa2/Apc/Aplp2/Apoe/App/Araf/Arfgef1/Arhgef2/Arrb1/Aspscr1/Atp2b4/Atrx/Bax/Bmpr2/Bub3/C3/Cab39/Cadm4/Calm2/Casp3/Cbl/Ccar2/Ccdc88a/Cd81/Cdc37/Cdk5/Cdk9/Cemip/Chga/Chmp6/Clu/Cnot7/Cnot9/Cntn1/Coro1c/Crkl/Csk/Csnk2b/Ctbp1/Ctnnb1/Ctnnd1/Cul3/Cx3cl1/Dab2ip/Dag1/Dbi/Dcun1d1/Dcun1d5/Ddx3x/Dek/Dip2a/Dip2b/Dlg3/Dlg4/Dmtn/Dnaja1/Dnaja3/Dnajb2/Dnmt1/Dock7/Egfr/…	273
GO:0001932	GO:0001932	regulation of protein phosphorylation	192/2323	1131/28943	8.45e-24	1.67e-23	1.35e-24	Abi1/Actb/Acvr2a/Adnp/Agap2/Agrn/Akap9/Anxa2/Apc/Aplp2/Apoe/App/Araf/Arhgef2/Arrb1/Atp2b4/Bax/Bmpr2/C3/Cab39/Cadm4/Casp3/Cbl/Ccdc88a/Cd81/Cdc37/Cdk5/Cemip/Chga/Chmp6/Clu/Cnot7/Cnot9/Cntn1/Coro1c/Crkl/Csk/Csnk2b/Ctnnd1/Cx3cl1/Dab2ip/Dag1/Ddx3x/Dlg3/Dlg4/Dmtn/Dnaja1/Dnaja3/Dock7/Egfr/Eif4g1/Eif4g3/Enpp2/Epha4/Ephb2/Erbb4/Erp29/Fbln1/Fech/Fermt2/Flot1/Fn1/Fxr1/Fyn/Gnaq/Gnas/Gpd1l/Gprc5b/Grk2/Grm5/Gs…	192
GO:0051223	GO:0051223	regulation of protein transport	136/2323	558/28943	1.32e-32	3.21e-32	2.59e-33	Aacs/Abat/Acsl3/Acsl4/Actr3/Ank3/Anxa5/Apoe/App/Arf6/Arpc2/Arrb1/B3gat3/Bsg/C2cd2l/Cacna1e/Cacnb3/Camk4/Cask/Ccn3/Cd200/Cd81/Cdc42/Cdk1/Cdk5/Cemip/Chga/Cpt1a/Csk/Dmtn/Dnaja1/Dnm1l/Eipr1/Ensa/Epha5/Erp29/Exoc1/Exoc4/Ezr/Fis1/Flna/Frmd4a/Fyn/Gapvd1/Gdi1/Gja1/Glud1/Glul/Gripap1/Gsk3a/Gsk3b/Hadh/Hcfc1/Hnrnpm/Hpca/Hras/Hsp90ab1/Idh2/Ipo5/Jup/Kif3a/Kif5b/Llgl1/Lrp1/Lypla1/Madd/Mapk1/Mapk14/Mcu/Mpc2/Myh…	136
GO:0030162	GO:0030162	regulation of proteolysis	139/2323	751/28943	7.14e-21	1.32e-20	1.06e-21	Alad/Apoe/App/Araf/Arih2/Arl6ip1/Arl6ip5/Arrb1/Bag6/Bax/Bin1/Birc6/Ccar2/Cdk5/Cfl1/Clu/Cntn2/Csnk1e/Csnk2a1/Csnk2a2/Cst3/Cstb/Ctnnd1/Ctsb/Ctsd/Cycs/Cyfip2/Dab2ip/Ddx3x/Dnaja3/Dnajb2/Eif3h/Eno1/Epha4/Fbxw11/Fis1/Fyn/Gapdh/Gclc/Gipc1/Glg1/Grin1/Grin2b/Grk2/Gsk3a/Gsk3b/Gsn/Hdac2/Hdac6/Hip1/Hmgb1/Hsp90ab1/Hspa1b/Hspa8/Hspbp1/Hspd1/Htt/Ide/Ist1/Lxn/Lyn/Map1a/Mapk8/Mapk9/Mt3/Myh9/Ncstn/Nedd8/Oga/Ogt/Pa…	139
GO:0032101	GO:0032101	regulation of response to external stimulus	140/2323	997/28943	4.67e-11	6.41e-11	5.17e-12	Abat/Abhd12/Abr/Adam10/Agrn/Aldh2/Anxa2/Anxa5/Ap1g1/Apoe/App/Appl1/Arg1/Banf1/Bax/Bmpr2/C1qbp/C3/Cacnb3/Cadm1/Calr/Camk1d/Cask/Ccn3/Cd200/Cd47/Cd81/Cdc37/Cdh13/Celf1/Clasp1/Clasp2/Cnot7/Coro1b/Crk/Ctnna2/Cttn/Cx3cl1/Cyrib/Dbn1/Ddt/Dhx9/Dmtn/Dnaja3/Dnm1l/Epha4/Ephb2/Fabp7/Flna/Fn1/Git1/Gja1/Gprc5b/Grin1/Gstp1/Hmgb1/Hmgb2/Hpx/Hsp90aa1/Hspd1/Htra1/Ighg1/Krt1/Lpl/Lrp1/Lyn/Map2k1/Mapk1/Mapk3/Matr3/Mcu…	140
GO:0048583	GO:0048583	regulation of response to stimulus	602/2323	4140/28943	1.16e-53	5.57e-53	4.49e-54	Aak1/Abat/Abhd12/Abhd6/Abl2/Abr/Acaa2/Actb/Actl6a/Actl6b/Actn4/Actr2/Acvr2a/Adam10/Adgrg1/Adk/Adrm1/Afap1/Afdn/Agap2/Ago1/Agrn/Aip/Akap9/Akt3/Aldh2/Amer2/Anxa2/Anxa5/Ap1g1/Apc/Aplp1/Aplp2/Apoe/App/Appl1/Araf/Arf6/Arfgef1/Arfgef3/Arg1/Arhgap26/Arhgap35/Arhgdia/Arhgef2/Arl6ip5/Arrb1/Atp2a2/Atp2b1/Atp2b4/Atp6ap2/Babam2/Bag6/Baiap2/Banf1/Bax/Birc6/Bmpr2/Brcc3/Bud31/C1qbp/C1qtnf4/C3/Cacnb3/Cadm1/Cadm4…	602
GO:0080134	GO:0080134	regulation of response to stress	226/2323	1431/28943	1.34e-23	2.63e-23	2.12e-24	Abat/Abhd12/Abr/Actb/Actl6a/Actl6b/Actr2/Aldh2/Anxa2/Anxa5/Ap1g1/Apoe/App/Appl1/Arfgef1/Arg1/Arl6ip5/Atp2b4/Babam2/Bag6/Banf1/Bax/Brcc3/C1qbp/C3/Cadm1/Cadm4/Cask/Ccar2/Ccn3/Cd200/Cd47/Cd81/Cdc37/Cdc42/Cdk9/Celf1/Clasp1/Clasp2/Clu/Cnot7/Cops3/Cops5/Coro2b/Crk/Ctnnb1/Cul4a/Cx3cl1/Dab2ip/Ddah1/Ddt/Ddx39b/Ddx5/Dek/Dhx9/Dmtn/Dnaja1/Dnaja3/Egfr/Eno1/Epha4/Ephb2/Erp29/Ezr/Fech/Fermt2/Flna/Fus/Fut8/Fxr1/…	226
GO:2001141	GO:2001141	regulation of RNA biosynthetic process	305/2323	3288/28943	0.00324186	0.0036854	0.000297107	Aamdc/Abhd14b/Ablim1/Actb/Actl6a/Actl6b/Actn4/Actr2/Actr3/Acvr2a/Adcy1/Adnp/Agap2/Ago1/Ago2/Agrn/Alyref/Anxa2/Anxa3/Ap3d1/Apex1/Apoe/App/Arhgef2/Arrb1/Asah1/Atp2b4/Atrx/Basp1/Bin1/Bmpr2/Bud31/C1qbp/Calr/Camk1d/Camk2a/Camk4/Cand1/Carm1/Cask/Cat/Cbx3/Cc2d1a/Ccar1/Ccar2/Cd200/Cd81/Cdh13/Cdk5/Cdk9/Celsr2/Chd4/Chd5/Clu/Cnbp/Cnot1/Cnot7/Cops2/Cops5/Crebbp/Creg1/Ctbp1/Ctbp2/Cth/Ctnnb1/Cul3/Cx3cl1/Dab2ip…	305
GO:0051252	GO:0051252	regulation of RNA metabolic process	374/2323	3600/28943	4.11e-08	5.31e-08	4.28e-09	Aamdc/Abce1/Abhd14b/Ablim1/Actb/Actl6a/Actl6b/Actn4/Actr2/Actr3/Acvr2a/Adcy1/Adnp/Agap2/Ago1/Ago2/Agrn/Ahcyl1/Alyref/Anxa2/Anxa3/Ap3d1/Apex1/Apoe/App/Arhgef2/Arrb1/Asah1/Atp2b4/Atrx/Basp1/Bin1/Bmpr2/Bud31/C1qbp/Calr/Camk1d/Camk2a/Camk4/Cand1/Carm1/Cask/Cat/Cbx3/Cc2d1a/Ccar1/Ccar2/Cd200/Cd81/Cdh13/Cdk5/Cdk9/Celf1/Celf2/Celsr2/Chd4/Chd5/Cirbp/Clu/Cnbp/Cnot1/Cnot7/Cops2/Cops5/Cpsf6/Cpsf7/Crebbp/Creg…	374
GO:0051046	GO:0051046	regulation of secretion	163/2323	771/28943	5e-31	1.18e-30	9.5e-32	Aacs/Abat/Abr/Acsl3/Acsl4/Acvr2a/Adcy1/Aimp1/Anxa2/Anxa5/Ap1g1/Apoe/Arf6/Arhgef7/Arrb1/Atp2a2/Atp9a/Bsg/C2cd2l/Cacna1e/Cadps/Camk2a/Cask/Ccn3/Cd200/Cdk5/Chga/Clasp1/Clasp2/Cpt1a/Cspg5/Dnm1l/Dpysl2/Eipr1/Ensa/Epha5/Erp29/Exoc1/Exoc2/Ezr/Frmd4a/Gabbr1/Gipc1/Git1/Git2/Gja1/Glud1/Glul/Gnai2/Gnas/Grin2b/Grk2/Grm2/Gsk3b/Hadh/Hcfc1/Hgs/Idh2/Itsn1/Kalrn/Kif5b/Llgl1/Lrp1/Lyn/Madd/Map1lc3b/Mapk9/Mcu/Mif/Mp…	163
GO:1903530	GO:1903530	regulation of secretion by cell	157/2323	685/28943	3.79e-34	9.73e-34	7.85e-35	Aacs/Abat/Abr/Acsl4/Acvr2a/Adcy1/Aimp1/Anxa2/Anxa5/Ap1g1/Apoe/Arf6/Arhgef7/Arrb1/Atp2a2/Atp9a/Bsg/C2cd2l/Cacna1e/Cadps/Camk2a/Cask/Ccn3/Cd200/Cdk5/Chga/Clasp1/Clasp2/Cpt1a/Cspg5/Dnm1l/Dpysl2/Eipr1/Ensa/Epha5/Erp29/Exoc1/Exoc2/Ezr/Frmd4a/Gabbr1/Gipc1/Git1/Git2/Gja1/Glud1/Glul/Gnai2/Gnas/Grin2b/Grk2/Grm2/Gsk3b/Hadh/Hcfc1/Hgs/Idh2/Itsn1/Kalrn/Kif5b/Llgl1/Lrp1/Lyn/Madd/Mapk9/Mcu/Mif/Mpc2/Myh10/Myo18a…	157
GO:0009966	GO:0009966	regulation of signal transduction	487/2323	2975/28943	2.1e-57	1.06e-56	8.58e-58	Aak1/Abat/Abhd6/Abl2/Acaa2/Actn4/Acvr2a/Adam10/Adgrg1/Adrm1/Afap1/Afdn/Agap2/Ago1/Aip/Akap9/Akt3/Amer2/Apc/Aplp1/Aplp2/Apoe/App/Appl1/Araf/Arf6/Arfgef1/Arfgef3/Arg1/Arhgap26/Arhgap35/Arhgdia/Arhgef2/Arl6ip5/Arrb1/Atp2b4/Atp6ap2/Babam2/Baiap2/Bax/Birc6/Bmpr2/Brcc3/Bud31/C1qbp/C1qtnf4/C3/Cacnb3/Cadm4/Calm2/Calr/Camk2a/Camk2b/Carm1/Cat/Cbl/Ccar2/Ccdc88a/Ccn3/Cd47/Cd81/Cdc37/Cdc42/Cdc42bpa/Cdh13/Cdh2…	487
GO:0007610	GO:0007610	behavior	176/2323	776/28943	1.39e-37	3.98e-37	3.21e-38	Abat/Abhd12/Abl2/Acvr2a/Adam22/Adcy1/Adgrl3/Adnp/Ahcy/Alb/Aldh2/Amph/Aplp2/Apoe/App/Aprt/Arcn1/Arl6ip5/Asl/Astn1/Atad1/Atp1a2/Atp1a3/Atp1b2/Atp2b2/Atp8a1/B3gat1/Cacna1e/Calb1/Camk4/Capn2/Casp3/Cdk5/Chl1/Ckap5/Cntfr/Cntn1/Cntn2/Cntnap2/Cntnap4/Cpt1a/Crebbp/Cstb/Ctnnd2/Dbi/Dbn1/Dctn1/Dlg4/Dynlrb1/Efnb3/Eif4e/Eif4g1/Elavl4/Epha4/Ephb2/Eps8/Ext1/Gaa/Gabrb3/Gabrg2/Gad1/Gatm/Gigyf2/Git1/Git2/Gja1/Gls/G…	176
GO:0044057	GO:0044057	regulation of system process	113/2323	659/28943	9.57e-15	1.47e-14	1.19e-15	Abat/Acat2/Acvr2a/Add3/Adk/Afdn/Agrn/Akap9/Ank2/Anxa6/Apoe/App/Atp1a1/Atp1a2/Atp1b1/Atp2a2/Atp2b1/Atp2b4/Baiap2/Bin1/Bmpr2/Cacna1e/Cacna2d1/Cacnb3/Calm2/Camk2g/Ccn3/Cdk9/Chga/Cntnap2/Coro2b/Cttn/Cx3cl1/Cxadr/Dag1/Dbn1/Ddx39b/Dlg4/Ehd3/Eif4a3/Eno1/Faah/Fabp5/Fdps/Flna/G6pdx/Gaa/Gja1/Glrx3/Gls/Gnai2/Gnao1/Gnas/Gpd1l/Grin1/Grin2b/Grk2/Grm1/Grm3/Gsk3a/Gsk3b/Gucy1a1/Homer1/Igfbp5/Jup/Kcnma1/Map2k1/Mec…	113
GO:0006897	GO:0006897	endocytosis	158/2323	705/28943	3.74e-33	9.24e-33	7.45e-34	Aak1/Actb/Actn4/Add1/Amph/Ank2/Ankfy1/Anxa2/Ap1g1/Ap2a1/Ap2a2/Ap2b1/Ap2m1/Ap2s1/Ap3b2/Ap3d1/Ap3m2/Ap3s1/Aplp1/Apoe/App/Appl1/Arf6/Arhgap21/Arrb1/Atad1/Atp6v1h/Atp9a/Atxn2/Bin1/C3/Canx/Cap1/Cbl/Cd47/Cd81/Cdc42/Cdh13/Cdk5/Ckap5/Clint1/Cltc/Clu/Cntn2/Csnk1e/Ctsl/Cttn/Dbnl/Dcx/Dlg4/Dnajc6/Dnm1/Dnm1l/Dnm2/Dnm3/Dpysl2/Eea1/Ehbp1/Ehd1/Ehd3/Epn1/Eps15l1/Esyt2/Ezr/Flot1/Gak/Gapvd1/Grb2/Gria1/Gria2/Grk2/Gs…	158
GO:0006357	GO:0006357	regulation of transcription by RNA polymerase II	199/2323	2497/28943	0.555114	0.572657	0.0461661	Aamdc/Abhd14b/Ablim1/Actb/Actl6a/Actl6b/Actr2/Actr3/Acvr2a/Adnp/Agap2/Ago1/Ago2/Agrn/Anxa2/Ap3d1/Apex1/App/Arhgef2/Arrb1/Atp2b4/Atrx/Bin1/Bmpr2/Bud31/C1qbp/Calr/Cand1/Carm1/Cask/Cbx3/Cc2d1a/Cd81/Cdh13/Cdk9/Chd4/Chd5/Cnbp/Cnot1/Cnot7/Cops2/Cops5/Crebbp/Ctbp1/Ctbp2/Ctnnb1/Cul3/Cx3cl1/Dab2ip/Ddx17/Ddx3x/Ddx5/Dek/Dhx36/Dhx9/Dnaja3/Dnajb1/Dnmt1/Ecsit/Egfr/Eif4a3/Elob/Eloc/Elp3/Eno1/Ezr/Fubp1/Fus/Gabpa…	199
GO:0051338	GO:0051338	regulation of transferase activity	153/2323	825/28943	5.78e-23	1.12e-22	9.06e-24	Abi1/Actb/Adnp/Agap2/Agrn/Apc/Aplp2/Apoe/App/Atp2b4/Bsn/Bub3/Cab39/Casp3/Cbl/Ccdc88a/Cct2/Cct4/Cd200/Cd81/Cdc37/Cdc42/Cdk5/Cemip/Cers1/Chmp6/Clu/Coro1c/Csk/Ctnnb1/Dab2ip/Dag1/Dbi/Dcun1d1/Dcun1d5/Ddx3x/Dlg3/Dlg4/Dnaja1/Dnaja3/Dnm1l/Eef1a1/Eef1a2/Egfr/Eif4a2/Epha4/Epha5/Ephb2/Epm2aip1/Erbb4/Erp29/Fermt2/Gcn1/Gnaq/Gprc5b/Grm5/Gsk3a/Gsk3b/Gstp1/Hgs/Hnrnpa2b1/Hnrnpd/Hnrnpu/Hras/Hsp90aa1/Hsp90ab1/Htt/I…	153
GO:0034762	GO:0034762	regulation of transmembrane transport	123/2323	627/28943	9.67e-21	1.78e-20	1.43e-21	Acsl6/Actb/Agrn/Ahcyl1/Akap9/Ank2/Ank3/App/Appl1/Arg1/Arl6ip1/Arl6ip5/Aspscr1/Atp1a2/Atp1b1/Atp1b2/Atp1b3/Atp2b4/Bax/Bin1/C3/Cacna1e/Cacna2d1/Cacnb3/Calm2/Cdk5/Cemip/Cers1/Cfl1/Clic4/Coro1a/Cx3cl1/Dbi/Diaph1/Dlg4/Dnm2/Dpp10/Dpp6/Ehd3/Ephb2/Erbb4/Fabp5/Fhl1/Fkbp1a/Flna/Fyn/G6pdx/Gja1/Gnb5/Gpd1l/Grin1/Grk2/Grm5/Gsk3a/Gstm7/Gsto1/Hecw2/Hk1/Homer1/Hpca/Hspa2/Htt/Insr/Itgb1/Kcna3/Kcnab2/Kcnma1/Kif5b/L…	123
GO:0051049	GO:0051049	regulation of transport	421/2323	1950/28943	4.19e-85	3.99e-84	3.21e-85	Aacs/Aak1/Abat/Abr/Acaa2/Acat2/Acsl3/Acsl4/Acsl6/Actb/Actn4/Actr3/Acvr2a/Adcy1/Add1/Agrn/Ahcyl1/Aimp1/Akap9/Akt3/Amph/Ank2/Ank3/Ankfy1/Anxa2/Anxa5/Ap1g1/Ap2a1/Ap2b1/Ap2m1/Apoe/App/Appl1/Arf6/Arg1/Arhgap1/Arhgap21/Arhgef7/Arl6ip1/Arl6ip5/Arpc2/Arrb1/Aspscr1/Atad1/Atp1a1/Atp1a2/Atp1b1/Atp1b2/Atp1b3/Atp2a2/Atp2b1/Atp2b2/Atp2b4/Atp8a1/Atp9a/Atxn2/B3gat3/Bax/Bin1/Bsg/Bsn/C2cd2l/C3/Cacna1e/Cacna2d1/Cac…	421
GO:0060627	GO:0060627	regulation of vesicle-mediated transport	186/2323	624/28943	1.32e-58	6.93e-58	5.58e-59	Aak1/Abr/Acsl3/Actn4/Adcy1/Add1/Amph/Ankfy1/Anxa2/Ap1g1/Ap2a1/Ap2b1/Ap2m1/Apoe/App/Appl1/Arhgap1/Arhgap21/Arrb1/Atad1/Atp2a2/Atp9a/Atxn2/Bin1/Bsn/C3/Cadps/Calr/Camk1d/Cask/Cbl/Cd47/Cdc42/Cdh13/Cdk5/Ckap5/Clasp1/Clasp2/Clu/Coro1a/Csk/Cspg5/Dcx/Dennd10/Dlg4/Dnajc5/Dnajc6/Dnm1/Dnm1l/Dnm2/Ehd1/Eipr1/Exoc2/Ezr/Flot1/Gipc1/Git1/Git2/Gnai2/Gripap1/Gsk3b/Hgs/Hip1/Hmgb1/Hnrnpk/Hpca/Hspa8/Ighg1/Insr/Iqsec1…	186
GO:0000003	GO:0000003	reproduction	172/2323	1574/28943	1.83e-05	2.23e-05	1.8e-06	Abat/Abl2/Acox1/Acsl4/Actr2/Actr3/Acvr2a/Adgrg1/Adrm1/Afp/Agfg1/Ago2/Akap9/Aldoa/Alpl/Anxa5/Apc/Aplp2/App/Arrb1/Atat1/Atp2b4/Atrx/B4galnt1/Bag6/Bax/Bmpr2/Bsg/Bub3/C1qbp/C3/Cacna1e/Cadm1/Calr/Camk2b/Cct2/Cct3/Cct4/Cct5/Cct6a/Cct7/Cct8/Celf1/Chd5/Clasp2/Clic4/Cntfr/Crkl/Ctnnb1/Ctsb/Ctsl/Cxadr/Dazap1/Ddb1/Ddx3x/Dhx36/Dld/Dmxl2/Dnaja1/Eif2b2/Eif2b5/Eif2s2/Eif4g3/Enpp2/Epn1/Exoc1/Fbxw11/Fkbp4/Flna/Gab…	172
GO:0022414	GO:0022414	reproductive process	171/2323	1568/28943	2.16e-05	2.62e-05	2.11e-06	Abat/Abl2/Acox1/Acsl4/Actr2/Actr3/Acvr2a/Adgrg1/Adrm1/Afp/Agfg1/Ago2/Akap9/Aldoa/Alpl/Anxa5/Apc/Aplp2/App/Arrb1/Atat1/Atp2b4/Atrx/B4galnt1/Bag6/Bax/Bmpr2/Bsg/Bub3/C1qbp/C3/Cacna1e/Cadm1/Calr/Camk2b/Cct2/Cct3/Cct4/Cct5/Cct6a/Cct7/Cct8/Celf1/Chd5/Clasp2/Clic4/Cntfr/Crkl/Ctnnb1/Ctsb/Ctsl/Cxadr/Dazap1/Ddb1/Ddx3x/Dhx36/Dld/Dmxl2/Dnaja1/Eif2b2/Eif2b5/Eif2s2/Eif4g3/Enpp2/Epn1/Exoc1/Fbxw11/Fkbp4/Flna/Gab…	171
GO:0009628	GO:0009628	response to abiotic stimulus	201/2323	1114/28943	2.43e-28	5.36e-28	4.32e-29	Abat/Abhd12/Abl2/Abraxas2/Acaa2/Acadl/Acadm/Acadvl/Actb/Agap3/Ak4/Aldh18a1/Anxa7/App/Arhgdia/Arrb1/Arsb/Atp1a1/Atp1a2/Atp1a3/Atp1b1/Atp2b2/Atp2b4/Atp6ap1/Atp6v0d1/Atp6v1a/Atp6v1g1/B3gat1/Babam2/Bax/Brcc3/Cacna1e/Cacnb3/Camk2g/Casp3/Cat/Ccar2/Cdk5/Cds2/Cers1/Cirbp/Ckap5/Clcn6/Cntnap2/Cpeb4/Crebbp/Ctnnb1/Cul4a/Cul4b/Cyfip1/Dag1/Ddah1/Ddb1/Ddx3x/Dhx36/Dhx9/Dnaja1/Dnaja2/Dnaja3/Dynlrb1/Eef1d/Egfr/Eif…	201
GO:0009617	GO:0009617	response to bacterium	58/2323	1038/28943	0.99917	1	0.0806173	Abr/Adgrl2/Adh5/Anxa3/App/Baiap2/C3/Cd47/Cdk4/Chga/Cps1/Cx3cl1/Cyrib/Dab2ip/Dhx15/Erbin/Git1/Gpm6a/Gstp1/Hmgb1/Hmgb2/Hnrnpa0/Ighg1/Lpl/Lyn/Mapk1/Mapk14/Mapk3/Mapk8/Mif/Mt2/Mtdh/Ncl/Nos1/Ogt/Plaa/Ppp1r11/Prdx2/Prkca/Prkce/Prpf8/Pten/Pygl/Rab14/Rhoa/Rpl13a/Rpl30/Rps19/Sirpa/Sirt2/Snca/Snx3/St13/Syt11/Unc13b/Upf1/Vgf/Vim	58
GO:0009607	GO:0009607	response to biotic stimulus	163/2323	1777/28943	0.0384883	0.0417795	0.00336815	Abr/Actr2/Actr3/Adgrl2/Adh5/Anxa3/Ap1g1/Apoe/App/Appl1/Arg1/Arhgef2/Arl8b/Atg9a/Baiap2/Banf1/Bax/C1qbp/C3/Cadm1/Calm2/Ccdc47/Ccdc92/Cd47/Cdc37/Cdc42/Cdk4/Chga/Cnot7/Coro1a/Cotl1/Cps1/Crebbp/Crk/Cx3cl1/Cxadr/Cyrib/Dab2ip/Ddx1/Ddx17/Ddx3x/Dhx15/Dhx36/Dhx9/Dnaja3/Ecsit/Endod1/Erbin/Evl/Exosc4/Ext1/Fyn/G3bp1/G3bp2/Gapdh/Git1/Gpm6a/Gsk3b/Gsn/Gstp1/Hk1/Hmgb1/Hmgb2/Hmgb3/Hmgn2/Hnrnpa0/Hnrnpul1/Hpx/Hras/…	163
GO:1901699	GO:1901699	cellular response to nitrogen compound	160/2323	734/28943	4.45e-32	1.08e-31	8.68e-33	Actb/Adrm1/Ahcyl1/Akap9/Akt3/Anxa5/Apc/Aplp1/App/Appl1/Arhgef2/Arpc2/Atp1a3/Atp2b1/Atp2b4/Atrx/Cacna2d1/Camk2a/Capn2/Casp3/Cdk4/Cdk5/Cfl1/Cpeb4/Cps1/Crk/Crkl/Csk/Ctnna1/Ctnnb1/Cyfip1/Ddi2/Dhx9/Diaph1/Dmtn/Dnm2/Dnmt1/Egfr/Epg5/Epha4/Ezr/Fis1/Flna/Flot1/Fyn/Gabpa/Gabra1/Gabrb3/Gabrg2/Gja1/Gna11/Gnai2/Gnai3/Gnao1/Gnaq/Gnas/Gnaz/Gnb5/Grb2/Gria1/Grk2/Grm5/Gsk3a/Gsk3b/Gstm7/H2az1/Hdac2/Hnrnpd/Hnrnpk/Hs…	160
GO:0034097	GO:0034097	response to cytokine	138/2323	1085/28943	4.11e-08	5.31e-08	4.28e-09	Actn4/Actr2/Actr3/Adam10/Adam23/Alad/App/Appl1/Arg1/Asah1/Atic/C1qtnf4/Cacybp/Cd47/Cdc37/Cdc42/Cdk4/Cdk9/Cfl1/Cnot7/Cnot9/Cntfr/Cntnap2/Coro1a/Cpne1/Crkl/Csnk2b/Ctbp2/Cth/Ctnnb1/Cx3cl1/Dab2ip/Dbn1/Ddost/Dhx9/Dnaja3/Eif4a2/Enah/Eno1/Eps8/Erbin/Evl/Ext1/Fasn/Fkbp1a/Fn1/Gapdh/Gipc1/Grk2/Gsk3a/Gsk3b/Gsn/Hdgf/Hmgb1/Hnrnph1/Hnrnpu/Hpx/Hsp90ab1/Hspa5/Hspd1/Ilk/Impdh2/Ina/Insr/Khsrp/Kif5b/Mapk1/Mapk14/Ma…	138
GO:0009719	GO:0009719	response to endogenous stimulus	282/2323	1552/28943	2.02e-40	6.24e-40	5.03e-41	Acaca/Acap2/Acsbg1/Actb/Actr3/Acvr2a/Adrm1/Ahcyl1/Akap9/Akt3/Alpl/Anxa5/Apc/Aplp1/Apoe/App/Appl1/Arf6/Arhgef2/Arpc2/Arsb/Atp1a1/Atp1a2/Atp1a3/Atp2a2/Atp2b1/Atp2b4/Bmpr2/Cacna2d1/Cacybp/Calr/Camk2a/Capn2/Carm1/Casp3/Cbr1/Cd81/Cdh13/Cdk4/Cdk5/Cfl1/Cnot1/Cnot9/Cntnap2/Coro1a/Coro1b/Cpeb4/Crebbp/Crk/Crkl/Csk/Csnk2b/Ctnna1/Ctnnb1/Cyfip1/Dab2ip/Dbn1/Ddx17/Ddx5/Diaph1/Dmtn/Dnaja1/Dnm2/Dnmt1/Dync1li1/Dyn…	282
GO:0043207	GO:0043207	response to external biotic stimulus	156/2323	1732/28943	0.0680314	0.0731538	0.00589746	Abr/Actr2/Actr3/Adgrl2/Adh5/Anxa3/Ap1g1/Apoe/App/Appl1/Arg1/Arhgef2/Arl8b/Atg9a/Baiap2/Banf1/Bax/C1qbp/C3/Cadm1/Ccdc92/Cd47/Cdc37/Cdc42/Cdk4/Chga/Cnot7/Coro1a/Cotl1/Cps1/Crebbp/Crk/Cx3cl1/Cxadr/Cyrib/Dab2ip/Ddx1/Ddx17/Ddx3x/Dhx15/Dhx36/Dhx9/Dnaja3/Ecsit/Endod1/Erbin/Evl/Exosc4/Ext1/Fyn/G3bp1/G3bp2/Gapdh/Git1/Gpm6a/Gsn/Gstp1/Hk1/Hmgb1/Hmgb2/Hmgb3/Hmgn2/Hnrnpa0/Hnrnpul1/Hpx/Hras/Hsp90aa1/Htra1/Ighg…	156
GO:0009605	GO:0009605	response to external stimulus	379/2323	3044/28943	2.69e-19	4.7e-19	3.79e-20	Aacs/Abat/Abhd12/Abl2/Ablim1/Abr/Acadm/Actr2/Actr3/Adam10/Adgrl2/Adh5/Adsl/Agrn/Ahcy/Alad/Alb/Alcam/Aldh2/Alpl/Ank3/Anxa2/Anxa3/Anxa5/Ap1g1/Ap1m1/Ap3d1/Apoe/App/Appl1/Arg1/Arhgap35/Arhgdia/Arhgef2/Arl8b/Arrb1/Arsb/Asl/Asns/Atg4b/Atg9a/Atp1a1/Atp1a2/Atp2b2/Baiap2/Banf1/Bax/Bmpr2/Bsg/C1qbp/C3/Cacnb3/Cadm1/Calr/Camk1d/Cask/Ccdc92/Ccn3/Cd200/Cd47/Cd81/Cdc37/Cdc42/Cdh13/Cdk4/Cdk5/Cds2/Celf1/Chga/Chl1/…	379
GO:0070848	GO:0070848	response to growth factor	115/2323	676/28943	9.78e-15	1.5e-14	1.21e-15	Acap2/Actr3/Acvr2a/Appl1/Arf6/Arpc2/Atp2b4/Bmpr2/Cadm4/Cask/Casp3/Cfl1/Coro1a/Coro1b/Crebbp/Crk/Crkl/Ctnnb1/Cyfip1/Cyfip2/Dab2ip/Dbn1/Ddx5/Dnm2/Dnmt1/Dync1li1/Dync1li2/Ecsit/Eef1a1/Egfr/Ehd1/Erbb4/Ext1/Fam20c/Fermt2/Fut8/Fyn/Gipc1/Git1/Glg1/Got1/Gpc1/Grb2/Grk2/Gsk3b/Hdac2/Hdac6/Hgs/Hsp90ab1/Hspa5/Htra1/Ilk/Insr/Lrp1/Mapk1/Mapk14/Mapk3/Mars1/Mt3/Ncl/Nedd4/Neo1/Nos1/Nptn/Nrp1/Nrp2/Nrxn1/Ntrk2/Ntrk3…	115
GO:0009725	GO:0009725	response to hormone	141/2323	739/28943	1.98e-22	3.82e-22	3.08e-23	Acaca/Acsbg1/Adrm1/Ahcyl1/Akt3/Alpl/Anxa5/Apc/Appl1/Arsb/Atp1a1/Atp1a2/Atp2a2/Atp2b1/Cacybp/Calr/Camk2a/Carm1/Cbr1/Cdk4/Cfl1/Cnot1/Cnot9/Cntnap2/Crk/Csk/Csnk2b/Ctnnb1/Cyfip1/Ddx17/Ddx5/Dnaja1/Eif2b1/Eif2b2/Eif2b5/Eif4e/Epha5/Epm2aip1/Fkbp4/Gatm/Gclc/Ggh/Gnai2/Gnas/Grb2/Grk2/Gsk3a/Gsk3b/H2az1/Hadha/Hmgb1/Hmgb2/Hnrnpk/Hnrnpu/Idh1/Insr/Kcnma1/Lancl2/Lonp1/Lpl/Lyn/Map2k1/Mapk1/Mapk14/Marcks/Mars1/Mat…	141
GO:0023057	GO:0023057	negative regulation of signaling	236/2323	1427/28943	1.71e-27	3.67e-27	2.96e-28	Abhd6/Abl2/Acaa2/Adnp/Agap2/Amer2/Anxa5/Apc/Aplp1/Apoe/App/Appl1/Arg1/Arhgap35/Arrb1/Atad1/Atp2b4/Bax/Birc6/C1qbp/Cadm4/Calr/Camk2b/Cbl/Ccar2/Ccn3/Cd47/Cdh2/Chga/Chmp6/Clu/Cnot1/Cnot7/Cnot9/Cntnap2/Cpne1/Csk/Csnk1a1/Csnk1e/Cth/Ctnna1/Ctnnb1/Ctnnd1/Cttn/Cul3/Cx3cl1/Cyrib/Dab2ip/Dag1/Ddx39b/Ddx3x/Dnaja1/Dnaja3/Dnm1/Dnm2/Eif3a/Eif4a3/Eno1/Epha4/Ephb2/Erbin/Ezr/Fbln1/Fbxw11/Fstl4/Fyn/G3bp1/Gabbr1/Gcl…	236
GO:0033993	GO:0033993	response to lipid	106/2323	883/28943	1.98e-05	2.41e-05	1.94e-06	Aacs/Abl2/Abr/Acaca/Acsbg1/Adcy2/Add1/Adh5/Alpl/Atp1a1/Atp1a2/Calr/Carm1/Cbr1/Cdk4/Cnot1/Cnot9/Cps1/Ctnnb1/Cx3cl1/Dab2ip/Ddx17/Ddx5/Dnaja1/Egfr/Eif4e/Epha5/Erbin/Fkbp4/Gdap1/Git1/Gnai1/Gnas/Gsk3a/Gsk3b/Gstp1/H2az1/Hmgb1/Hmgb2/Hnrnpa0/Hnrnpk/Hnrnpu/Idh1/Igf2r/Kcnma1/Lancl2/Lpl/Lyn/Map2k1/Mapk1/Mapk14/Mapk3/Mapk8/Mif/Mlc1/Msn/Mtdh/Ncl/Nedd4/Nos1/Npc1/Ntrk2/Ogt/Pak1/Park7/Parp1/Pck2/Pcna/Pdia3/Phb2/…	106
GO:0010648	GO:0010648	negative regulation of cell communication	235/2323	1423/28943	2.76e-27	5.89e-27	4.75e-28	Abhd6/Abl2/Acaa2/Adnp/Agap2/Amer2/Anxa5/Apc/Aplp1/Apoe/App/Appl1/Arg1/Arhgap35/Arrb1/Atad1/Atp2b4/Bax/Birc6/C1qbp/Cadm4/Calr/Camk2b/Cbl/Ccar2/Ccn3/Cd47/Cdh2/Chga/Chmp6/Clu/Cnot1/Cnot7/Cnot9/Cntnap2/Cpne1/Csk/Csnk1a1/Csnk1e/Cth/Ctnna1/Ctnnb1/Ctnnd1/Cttn/Cul3/Cx3cl1/Cyrib/Dab2ip/Dag1/Ddx39b/Ddx3x/Dnaja1/Dnaja3/Dnm1/Dnm2/Eif3a/Eif4a3/Eno1/Epha4/Ephb2/Erbin/Ezr/Fbln1/Fbxw11/Fstl4/Fyn/G3bp1/Gabbr1/Gcl…	235
GO:0014070	GO:0014070	response to organic cyclic compound	160/2323	823/28943	3.08e-26	6.46e-26	5.2e-27	Aacs/Abat/Acaca/Acsbg1/Actb/Adcy2/Adgrl3/Akap9/Aldh2/Alpl/Anxa7/Aplp1/App/Arl6ip5/Arpc2/Atp1a1/Atp1a2/Atp2b4/Calr/Carm1/Casp3/Cbr1/Cdk1/Cdk4/Cdk5/Cnot1/Cnot9/Crebbp/Ctnna1/Ctnnb1/Ddx1/Ddx17/Ddx5/Dhx36/Dhx9/Diaph1/Dlg4/Dmtn/Dnaja1/Dnm2/Dnmt1/Dpyd/Egfr/Eif4e/Epg5/Epha5/Ephx1/Ezr/Fkbp1a/Fkbp4/Flna/Flot1/Gabpa/Gabra1/Gabrb3/Gabrg2/Gna11/Gnai1/Gnai3/Gnao1/Gnaq/Gnas/Gnaz/Gnb5/Grin1/Grk2/Grm2/Gsk3a/Gsk3…	160
GO:0010033	GO:0010033	response to organic substance	514/2323	3356/28943	1.25e-51	5.72e-51	4.61e-52	Aacs/Abat/Abl2/Abr/Acaca/Acap2/Acp2/Acsbg1/Actb/Actn4/Actr2/Actr3/Acvr2a/Adam10/Adam23/Adcy2/Add1/Adgrl3/Adh5/Adrm1/Ahcyl1/Akap9/Akr1a1/Akt3/Alad/Aldh1a1/Aldh1a7/Aldh2/Alpl/Anxa5/Anxa7/Apc/Aplp1/Apoe/App/Appl1/Arf6/Arg1/Arhgef2/Arl6ip5/Arpc2/Arrb1/Arsb/Asah1/Atic/Atp1a1/Atp1a2/Atp1a3/Atp2a2/Atp2b1/Atp2b4/Atrx/Bag6/Bax/Bmpr2/C1qtnf4/C2cd2l/Cacna1e/Cacna2d1/Cacybp/Cadm4/Calb1/Calr/Camk2a/Canx/Capn2…	514
GO:0010243	GO:0010243	response to organonitrogen compound	219/2323	996/28943	1.92e-44	7.12e-44	5.74e-45	Aacs/Abat/Actb/Adgrl3/Adrm1/Ahcyl1/Akap9/Akt3/Alpl/Anxa5/Apc/Aplp1/Apoe/App/Appl1/Arhgef2/Arpc2/Atp1a3/Atp2a2/Atp2b1/Atp2b4/Bag6/Cacna2d1/Cacybp/Calr/Camk2a/Canx/Capn2/Carm1/Casp3/Ccdc47/Cd81/Cdh13/Cdk1/Cdk4/Cdk5/Cfl1/Cntnap2/Cpeb4/Crebbp/Crk/Csk/Ctnna1/Ctnnb1/Cyfip1/Diaph1/Dlg4/Dmtn/Dnajb2/Dnm2/Dnmt1/Egfr/Eif2b1/Eif2b2/Eif2b5/Epha4/Epm2aip1/Erbin/Erlin2/Ext1/Ezr/Fbxo2/Fis1/Fkbp1a/Flna/Fyn/Gabpa/…	219
GO:0051707	GO:0051707	response to other organism	156/2323	1730/28943	0.0660879	0.0712315	0.00574249	Abr/Actr2/Actr3/Adgrl2/Adh5/Anxa3/Ap1g1/Apoe/App/Appl1/Arg1/Arhgef2/Arl8b/Atg9a/Baiap2/Banf1/Bax/C1qbp/C3/Cadm1/Ccdc92/Cd47/Cdc37/Cdc42/Cdk4/Chga/Cnot7/Coro1a/Cotl1/Cps1/Crebbp/Crk/Cx3cl1/Cxadr/Cyrib/Dab2ip/Ddx1/Ddx17/Ddx3x/Dhx15/Dhx36/Dhx9/Dnaja3/Ecsit/Endod1/Erbin/Evl/Exosc4/Ext1/Fyn/G3bp1/G3bp2/Gapdh/Git1/Gpm6a/Gsn/Gstp1/Hk1/Hmgb1/Hmgb2/Hmgb3/Hmgn2/Hnrnpa0/Hnrnpul1/Hpx/Hras/Hsp90aa1/Htra1/Ighg…	156
GO:1901700	GO:1901700	response to oxygen-containing compound	293/2323	1755/28943	5.7e-35	1.53e-34	1.24e-35	Aacs/Abat/Abl2/Abr/Acaca/Actb/Adcy2/Add1/Adgrl3/Adh5/Adrm1/Agap3/Ahcyl1/Akap9/Akr1a1/Akt3/Alad/Aldh1a1/Aldh1a7/Aldh2/Alpl/Anxa5/Apc/Apex1/Aplp1/App/Appl1/Arhgef2/Arpc2/Arrb1/Atp1a2/Atp1a3/Atp2a2/Atp2b1/Atp2b4/C2cd2l/Cacna1e/Cacna2d1/Cacybp/Camk2a/Capn2/Carm1/Casp3/Cat/Cbr1/Cdk1/Cdk4/Cdk5/Cers1/Cfl1/Cpeb4/Cps1/Crebbp/Crk/Crkl/Csk/Ctnna1/Ctnnb1/Cx3cl1/Cyfip1/Dab2ip/Dcps/Dhx36/Dlg4/Dmtn/Dnm2/Dnmt1/E…	293
GO:0006950	GO:0006950	response to stress	572/2323	4073/28943	1.25e-45	4.87e-45	3.92e-46	Abat/Abhd12/Abr/Abraxas2/Acaa2/Acadl/Acadm/Acadvl/Actb/Actl6a/Actl6b/Actr2/Actr3/Adcy1/Adh5/Agap3/Ahcy/Aifm1/Aimp1/Ak4/Akt3/Alb/Aldh1a1/Aldh2/Anxa2/Anxa3/Anxa5/Anxa6/Anxa7/Ap1g1/Apc/Apex1/Apoe/App/Appl1/Arfgef1/Arg1/Arhgap35/Arhgef2/Arl6ip5/Arl8b/Asns/Atg4b/Atg9a/Atox1/Atp1a2/Atp1b1/Atp2a2/Atp2b4/Atrn/Atrx/Babam2/Bag6/Banf1/Bax/Brcc3/C1qbp/C3/Cacna1e/Cadm1/Cadm4/Calr/Camk1d/Camk2a/Camk2g/Camk4/Ca…	572
GO:0009611	GO:0009611	response to wounding	96/2323	535/28943	6.12e-14	9.17e-14	7.4e-15	Abat/Anxa2/Anxa5/Anxa6/Apoe/Arfgef1/Arhgap35/Arl8b/Bax/C3/Cadm4/Cask/Casp3/Cdk5/Chmp4b/Chmp6/Chmp7/Clasp1/Clasp2/Coro1b/Crk/Cx3cl1/Cxadr/Dmtn/Dpysl3/Dst/Epha4/Ephb2/Evl/Ext1/Fbln1/Fermt2/Flna/Fn1/Gap43/Git1/Gja1/Gna13/Gnas/Hmgb1/Hras/Itgb1/Lrp1/Lyn/Macf1/Map2k1/Map2k4/Mapk8ip3/Mdk/Mia3/Mtor/Myh10/Myh9/Naca/Nefl/Neo1/Nf1/Nrp1/Ntrk3/Pak1/Plec/Plpp3/Ppia/Prdx2/Prkca/Prkce/Pten/Ptk2/Ptn/Ptprf/Ptprs/R…	96
GO:0032774	GO:0032774	RNA biosynthetic process	316/2323	3394/28943	0.00219887	0.00253758	0.000204573	Aamdc/Abhd14b/Ablim1/Actb/Actl6a/Actl6b/Actn4/Actr2/Actr3/Acvr2a/Adcy1/Adnp/Adrm1/Agap2/Ago1/Ago2/Agrn/Alyref/Anxa2/Anxa3/Ap3d1/Apex1/Apoe/App/Arhgef2/Arrb1/Asah1/Atp2b4/Atrx/Basp1/Bin1/Bmpr2/Bud31/C1qbp/Calr/Camk1d/Camk2a/Camk4/Cand1/Carm1/Cask/Cat/Cbx3/Cc2d1a/Ccar1/Ccar2/Ccdc124/Cd200/Cd81/Cdh13/Cdk5/Cdk9/Celsr2/Chd4/Chd5/Clu/Cnbp/Cnot1/Cnot7/Cops2/Cops5/Crebbp/Creg1/Ctbp1/Ctbp2/Cth/Ctnnb1/Cul3…	316
GO:0016070	GO:0016070	RNA metabolic process	478/2323	4332/28943	1.99e-14	3.01e-14	2.43e-15	Aamdc/Aarsd1/Abce1/Abhd14b/Ablim1/Actb/Actl6a/Actl6b/Actn4/Actr2/Actr3/Acvr2a/Adcy1/Adnp/Adrm1/Agap2/Ago1/Ago2/Agrn/Ahcyl1/Alyref/Anxa2/Anxa3/Ap3d1/Apex1/Aplp1/Apoe/App/Aqr/Arhgef2/Arrb1/Asah1/Atp2b4/Atrx/Atxn2l/Basp1/Bin1/Bmpr2/Bud31/Bysl/C1qbp/Calr/Camk1d/Camk2a/Camk4/Cand1/Carm1/Cask/Cat/Cbx3/Cc2d1a/Ccar1/Ccar2/Ccdc124/Cd200/Cd81/Cdh13/Cdk5/Cdk9/Celf1/Celf2/Celsr2/Chd4/Chd5/Cirbp/Clu/Cmtr1/Cnb…	478
GO:0006396	GO:0006396	RNA processing	187/2323	911/28943	9.7e-34	2.42e-33	1.95e-34	Ago1/Ago2/Ahcyl1/Alyref/Aplp1/App/Aqr/Bud31/Bysl/C1qbp/Ccar2/Cdk9/Celf1/Celf2/Cirbp/Cmtr1/Cpsf6/Cpsf7/Cstf1/Dazap1/Dcps/Ddx1/Ddx17/Ddx39a/Ddx39b/Ddx3x/Ddx46/Ddx5/Dhx15/Dhx36/Dhx9/Dus3l/Eftud2/Egfr/Eif4a3/Elavl4/Elp1/Elp3/Eri3/Exosc4/Fbl/Fbll1/Fus/Fxr1/Gemin5/Hnrnpa1/Hnrnpa2b1/Hnrnpa3/Hnrnpc/Hnrnph1/Hnrnph2/Hnrnpk/Hnrnpl/Hnrnpll/Hnrnpm/Hnrnpu/Hnrnpul1/Hsd17b10/Hspa8/Htatsf1/Ints4/Khdrbs1/Khsrp/Lsm…	187
GO:0046903	GO:0046903	secretion	232/2323	1104/28943	1.28e-43	4.49e-43	3.62e-44	Aacs/Abat/Abr/Acsl3/Acsl4/Acvr2a/Adcy1/Aimp1/Anxa2/Anxa3/Anxa5/Ap1b1/Ap1g1/Ap1s1/Apoe/Aprt/Arf6/Arhgef7/Arl8b/Arrb1/Atp2a2/Atp2b2/Atp9a/Bsg/C2cd2l/Cacna1e/Cadps/Camk2a/Cask/Ccn3/Cd200/Cdk5/Celsr2/Chga/Clasp1/Clasp2/Copa/Copg1/Copg2/Cops5/Coro1a/Cpe/Cpt1a/Cspg5/Ctbp2/Dmtn/Dnm1l/Dpysl2/Eipr1/Ensa/Epha5/Erbb4/Erc1/Erc2/Erp29/Exoc1/Exoc2/Exoc3/Exoc4/Exoc5/Exoc7/Exoc8/Ezr/Frmd4a/Gabbr1/Gipc1/Git1/Git2…	232
GO:0032940	GO:0032940	secretion by cell	218/2323	944/28943	6.76e-48	2.78e-47	2.24e-48	Aacs/Abat/Abr/Acsl4/Acvr2a/Adcy1/Aimp1/Anxa2/Anxa3/Anxa5/Ap1b1/Ap1g1/Ap1s1/Apoe/Arf6/Arhgef7/Arl8b/Arrb1/Atp2a2/Atp9a/Bsg/C2cd2l/Cacna1e/Cadps/Camk2a/Cask/Ccn3/Cd200/Cdk5/Chga/Clasp1/Clasp2/Copg1/Copg2/Cops5/Coro1a/Cpe/Cpt1a/Cspg5/Ctbp2/Dmtn/Dnm1l/Dpysl2/Eipr1/Ensa/Epha5/Erc1/Erc2/Erp29/Exoc1/Exoc2/Exoc3/Exoc4/Exoc5/Exoc7/Exoc8/Ezr/Frmd4a/Gabbr1/Gipc1/Git1/Git2/Gja1/Glud1/Glul/Gnai2/Gnas/Grin2b/G…	218
GO:0007423	GO:0007423	sensory organ development	64/2323	644/28943	0.0447929	0.048508	0.00391058	Abr/Adam10/Aldh1a1/Apc/Arhgap35/Atg4b/Atp2b2/Bax/Bmpr2/Bsg/C3/Calb1/Clic4/Ctnnb1/Dchs1/Dcx/Egfr/Epha4/Ephb2/Fjx1/Fzd3/Gabrb3/Gja1/Gnb1/Gpd2/Gpm6a/Grin2b/Hdac2/Hmgb1/Hpca/Kcnma1/Kif3a/Lin7a/Mapk1/Mapk3/Myh10/Nectin1/Nf1/Nrp1/Ntrk2/Ntrk3/Pafah1b1/Pds5a/Pds5b/Pfdn5/Plppr4/Prkra/Psap/Ptn/Ptpn11/Rab3gap1/Rac1/Rpl24/Sdk2/Slc25a25/Slc4a7/Smarca4/Smarcd3/Smoc1/Sod1/Stau2/Thy1/Uchl3/Vim	64
GO:0007600	GO:0007600	sensory perception	57/2323	1843/28943	1	1	0.0806173	Atp2b2/Cacna1e/Cacnb3/Casp3/Ccdc50/Ccn3/Cdk5/Cemip/Coch/Diaph1/Dlg2/Dmxl2/Fabp5/Fyn/Gabrb3/Gnas/Gnb1/Grin1/Grin2b/Grk2/Grm1/Grm3/Hexa/Hexb/Kcnma1/Lxn/Map1a/Mapk1/Mapk3/Mecp2/Mtor/Myo5a/Ncam1/Nipsnap1/Nlgn2/Nos1/Opa1/Pde6d/Pgap1/Phf24/Ppt1/Psap/Ptges3/Rab3a/Reep2/Rtn4/Scarb2/Serpine2/Shank1/Slc1a3/Slc4a7/Sod1/Tjp1/Uchl1/Wdr1/Wdr47/Wfs1	57
GO:0007606	GO:0007606	sensory perception of chemical stimulus	2023-04-01	1261/28943	1	1	0.0806173	Dmxl2/Gnas/Gnb1/Reep2	4
GO:0007608	GO:0007608	sensory perception of smell	2023-01-01	1159/28943	1	1	0.0806173	Dmxl2	1
GO:0019953	GO:0019953	sexual reproduction	104/2323	945/28943	0.000631051	0.000749066	6.04e-05	Acox1/Acvr2a/Adrm1/Afp/Agfg1/Akap9/Aldoa/Atat1/Atrx/B4galnt1/Bag6/Bax/Bsg/Cadm1/Camk2b/Cct2/Cct3/Cct4/Cct5/Cct6a/Cct7/Cct8/Celf1/Chd5/Clic4/Crkl/Ctnnb1/Cxadr/Dazap1/Ddx3x/Dhx36/Dld/Dmxl2/Dnaja1/Eif2s2/Eif4g3/Fbxw11/Gja1/Gsr/H2ax/Herc2/Herc4/Hexa/Hexb/Hmgb2/Hspa1b/Hspa2/Htt/Itgb1/Lrrc8a/Magoh/Mdk/Mfge8/Mtor/Myh9/Nell2/Pafah1b1/Pafah1b2/Pafah1b3/Park7/Pebp1/Pgm3/Plcb1/Ppp2r1a/Prkaca/Psme4/Ptn/Pum1/…	104
GO:0023061	GO:0023061	signal release	137/2323	590/28943	1.63e-30	3.79e-30	3.06e-31	Aacs/Abat/Acsl4/Acvr2a/Adcy1/Aimp1/Anxa5/Arhgef7/Arrb1/Atp2a2/C2cd2l/Cacna1e/Cadps/Camk2a/Cask/Ccn3/Chga/Cpe/Cpt1a/Cspg5/Ctbp2/Dnm1l/Eipr1/Ensa/Epha5/Erc1/Erc2/Gabbr1/Gipc1/Git1/Git2/Gja1/Glud1/Glul/Gnas/Grm2/Gsk3b/Hadh/Hcfc1/Htt/Itsn1/Kalrn/Kif5b/Lin7a/Lrp1/Lyn/Madd/Mapk9/Mcu/Mif/Mpc2/Myo5a/Napa/Napb/Ncs1/Nell2/Nf1/Nisch/Nlgn2/Nos1/Nrxn1/Nrxn2/Nrxn3/Ntrk2/Nucb2/Oga/Oxct1/Pak1/Park7/Pclo/Pfkl/Pfk…	137
GO:0001501	GO:0001501	skeletal system development	59/2323	570/28943	0.0267188	0.0291419	0.00234934	Abi1/Acp2/Acvr2a/Alpl/Anxa6/Atg9a/Atp6ap1/Bcan/Bmp1/Bmpr2/Bpnt2/Cadm1/Carm1/Ccn3/Ctc1/Ctnnb1/Dchs1/Eif4a3/Ext1/Fam20c/Flna/Gja1/Glg1/Gna11/Gnaq/Gnas/Hapln1/Hexa/Hexb/Mapk14/Mapk3/Mdk/Mia3/Ncan/Pafah1b1/Pls3/Por/Ppib/Prkca/Prkra/Prpsap2/Ptpn11/Pum2/Rab23/Rabgap1l/Rhoa/Rpl13/Sema4d/Serpinh1/Sfrp1/Sgpl1/Sik3/Smpd3/Src/Sulf2/Vcan/Vps33b/Wdr48/Xylt1	59
GO:0044283	GO:0044283	small molecule biosynthetic process	114/2323	550/28943	2.86e-21	5.36e-21	4.32e-22	Abat/Abcd3/Acaca/Acadl/Acadm/Acadvl/Acly/Acot7/Acsbg1/Acsl3/Adk/Akr1a1/Aldh18a1/Aldh1a1/Aldh8a1/Aldoa/Aldoc/Apoe/Aprt/Asah1/Asl/Asns/Atp2b4/Bcat1/Bhmt/Cad/Cth/Cyb5r3/Ddb1/Decr2/Eno1/Eno2/Enoph1/Ephx1/Erlin2/Fabp5/Fads1/Fads2/Fam3c/Fasn/Fdps/G6pdx/Gad1/Gad2/Gapdh/Gatm/Gls/Glul/Got1/Got2/Gpd2/Gstm7/Gsto1/Gstp1/H6pd/Hacd3/Hmgcs1/Hoga1/Hsd17b10/Htt/Ldha/Ldhb/Lpl/Lss/Lta4h/Mapk9/Mdh1/Mdh2/Mif/Mtap/Mth…	114
GO:0044281	GO:0044281	small molecule metabolic process	368/2323	1798/28943	4.02e-67	2.49e-66	2e-67	Aacs/Aarsd1/Abat/Abcd3/Abhd4/Acaa1a/Acaa2/Acaca/Acad9/Acadl/Acadm/Acadvl/Acat1/Acat2/Acbd5/Acly/Aco1/Aco2/Acot1/Acot7/Acox1/Acsbg1/Acsf2/Acsl3/Acsl4/Acsl6/Adcy1/Adcy2/Adh5/Adk/Adsl/Afp/Ahcy/Ahcyl1/Ahcyl2/Ak2/Ak3/Ak4/Ak5/Akr1a1/Aldh18a1/Aldh1a1/Aldh1a7/Aldh1l1/Aldh4a1/Aldh5a1/Aldh8a1/Aldoa/Aldoc/Alpl/Ampd2/Apc/Aplp2/Apoe/App/Aprt/Arg1/Asah1/Asl/Asns/Asrgl1/Atcay/Atic/Atp1a2/Atp1b1/Atp2b2/Atp2b4/At…	368
GO:0007283	GO:0007283	spermatogenesis	54/2323	630/28943	0.325924	0.341622	0.0275407	Acox1/Acvr2a/Adrm1/Agfg1/Akap9/Atat1/Atrx/B4galnt1/Bag6/Bax/Bsg/Cadm1/Celf1/Chd5/Crkl/Dazap1/Dhx36/Dld/Dmxl2/Dnaja1/Eif4g3/Gja1/Gsr/H2ax/Herc2/Herc4/Hmgb2/Hspa2/Htt/Lrrc8a/Pafah1b1/Pafah1b2/Pafah1b3/Pebp1/Pgm3/Prkaca/Psme4/Pum1/Rad23b/Sbf1/Sec23ip/Septin2/Septin6/Septin7/Sgpl1/Slirp/Snrpa1/Sod1/Strbp/Tsnax/Wdr48/Xrn2/Ythdf2/Zfp37	54
GO:0097435	GO:0097435	supramolecular fiber organization	202/2323	807/28943	3.75e-50	1.68e-49	1.36e-50	Abi1/Abl2/Acta1/Actn1/Actn4/Actr2/Actr3/Add1/Add2/Add3/Agfg1/Akap9/Anxa2/Apc/Apoe/App/Arf6/Arfgef1/Arhgap35/Arhgef2/Arhgef7/Arpc1a/Arpc2/Arpc3/Arpc4/Arpc5l/Arrb1/Baiap2/Bax/Bin1/Camsap1/Camsap2/Camsap3/Capza1/Capza2/Capzb/Ccdc88a/Cd47/Cdc42/Cfl1/Cfl2/Ckap5/Clasp1/Clasp2/Clip1/Clip2/Clu/Coro1a/Coro1b/Coro1c/Coro2b/Cotl1/Cracd/Ctnna1/Ctnna2/Cttn/Cul3/Cx3cl1/Cyfip1/Cyfip2/Cyria/Cyrib/Dbn1/Dbnl/Dctn1…	202
GO:0006811	GO:0006811	ion transport	246/2323	1566/28943	2.48e-25	5.13e-25	4.14e-26	Abat/Abcd3/Acsl4/Actb/Add2/Agrn/Ahcyl1/Akap9/Akt3/Ank2/Ank3/Anxa6/Ap3d1/App/Arg1/Arhgap1/Arl6ip1/Arl6ip5/Atox1/Atp13a1/Atp1a1/Atp1a2/Atp1a3/Atp1b1/Atp1b2/Atp1b3/Atp2a2/Atp2b1/Atp2b2/Atp2b4/Atp5pb/Atp6ap1/Atp6v0a1/Atp6v0d1/Atp6v1a/Atp6v1b2/Atp6v1c1/Atp6v1d/Atp6v1e1/Atp6v1g1/Atp6v1g2/Atp6v1h/Bax/Bin1/Cacna1e/Cacna2d1/Cacnb3/Calm2/Camk2a/Camk2b/Camk2g/Cask/Cd47/Cdk5/Cemip/Cfl1/Clcn6/Clic4/Cltc/Cntn1…	246
GO:0048731	GO:0048731	system development	753/2323	4580/28943	2.06e-96	2.54e-95	2.05e-96	Aacs/Abi1/Abl2/Ablim1/Abr/Acadm/Acp2/Acsl3/Acsl4/Acsl6/Actb/Actbl2/Actl6a/Actl6b/Actn1/Actr2/Actr3/Acvr2a/Adam10/Adam22/Adcy1/Add1/Add2/Adgrb2/Adgrg1/Adgrl1/Adgrl2/Adgrl3/Adnp/Adrm1/Afdn/Afp/Ago1/Ago2/Agrn/Aimp1/Aimp2/Akap9/Akt3/Alcam/Aldh1a1/Aldh5a1/Alpl/Ampd2/Anapc2/Ank2/Ank3/Anxa2/Anxa3/Anxa6/Anxa7/Ap1b1/Ap2a1/Ap2a2/Ap2b1/Ap3d1/Apc/Aplp1/Aplp2/Apoe/App/Arcn1/Arf6/Arfgef1/Arhgap35/Arhgef2/Arhge…	753
GO:0007166	GO:0007166	cell surface receptor signaling pathway	378/2323	2828/28943	9.69e-25	1.96e-24	1.58e-25	Aak1/Abat/Abl2/Actn4/Acvr2a/Adam10/Adgrb2/Adgrg1/Adgrl1/Adgrl2/Adgrl3/Adrm1/Afdn/Afp/Agap2/Amer2/Apc/Apoe/App/Appl1/Arg1/Arhgap35/Arhgdia/Arl3/Arrb1/Atp1a3/Atp6ap2/Bag6/Baiap2/Bax/Birc6/Bmpr2/C1qtnf4/C3/Cacnb3/Cadm4/Camk2a/Casp3/Cbl/Ccar2/Ccdc88a/Ccn3/Cd47/Cd81/Cdc37/Cdc42/Cdh13/Cdh2/Cdk4/Cdk5/Celsr2/Chmp6/Ckap5/Clasp2/Cnot7/Cnot9/Cntfr/Cntn1/Cntn2/Cntnap2/Coro1a/Cpe/Cpeb4/Cpne1/Crebbp/Crk/Crkl/C…	378
GO:0042110	GO:0042110	T cell activation	67/2323	591/28943	0.0026704	0.00306626	0.000247194	Abl2/Actb/Actl6a/Actl6b/Adk/Adrm1/Ap3d1/Apc/Arg1/Bax/Casp3/Cd47/Cd81/Clptm1/Coro1a/Csk/Ctnnb1/Ctsl/Cxadr/Cyrib/Ddost/Dnaja3/Efnb3/Fkbp1a/Flot2/Fyn/Gja1/Gsn/Hmgb1/Hsp90aa1/Hspd1/Hsph1/Igfbp2/Lfng/Mapk8ip1/Mdk/Mink1/Msn/Mtor/Myh9/Ncstn/Nedd4/Pnp/Ppp3ca/Ppp3cb/Prdx2/Prex1/Prkar1a/Prnp/Psap/Pten/Rhoa/Rpl22/Rps3/Rps6/Sema4a/Sirpa/Slc7a1/Smarca4/Smarcc2/Smarcd1/Smarcd3/Smarce1/Sos2/Tfrc/Thy1/Tsc1	67
GO:0042330	GO:0042330	taxis	113/2323	632/28943	4.62e-16	7.36e-16	5.93e-17	Ablim1/Adam10/Agrn/Alcam/Ank3/App/Arhgap35/Bmpr2/Bsg/C1qbp/Calr/Camk1d/Ccn3/Cdh13/Cdk5/Chga/Chl1/Cntn1/Cntn2/Coro1a/Coro1b/Crk/Crkl/Crmp1/Cttn/Cx3cl1/Cxadr/Cyfip1/Cyrib/Dag1/Dcc/Dnm1l/Dpysl2/Dpysl4/Dpysl5/Efnb3/Enah/Enpp2/Epha4/Epha5/Ephb2/Evl/Ext1/Flot1/Fn1/Fzd3/Gap43/Gstp1/Hmgb1/Hmgb2/Kalrn/Kif5a/Kif5b/Kif5c/L1cam/Lgi1/Lrp1/Lyn/Mapk1/Mapk3/Mapk8ip3/Mcu/Mdk/Met/Mif/Mycbp2/Myh10/Ncam1/Nectin1/Neo…	113
GO:0009888	GO:0009888	tissue development	270/2323	2088/28943	9.33e-16	1.47e-15	1.19e-16	Abi1/Abl2/Acadm/Acta1/Actb/Acvr2a/Add1/Adrm1/Afdn/Agap2/Agrn/Aimp2/Akap9/Aldh1a1/Alpl/Ampd2/Anxa6/Apc/Arhgap35/Asah1/Atg4b/Atp2b1/Atp2b2/Atp6ap2/Atraid/Atrn/Atrx/Basp1/Bax/Birc6/Bmp1/Bmpr2/Bpnt2/Bsg/C3/Cacybp/Calb1/Camsap3/Carm1/Casp3/Cat/Ccn3/Cdc42/Cdh2/Cdk1/Cdk4/Cdk5/Cfl1/Cfl2/Clasp1/Clasp2/Clic4/Cntnap2/Cops2/Coro1c/Csnk2b/Ctc1/Ctnnb1/Ctnnd1/Ctsb/Ctsl/Cxadr/Dab2ip/Dag1/Dbi/Dchs1/Ddx17/Ddx39b/D…	270
GO:0048729	GO:0048729	tissue morphogenesis	89/2323	697/28943	8.91e-06	1.09e-05	8.82e-07	Abl2/Actb/Aldh1a1/Arhgap35/Bmpr2/Bsg/Camsap3/Casp3/Cdc42/Cfl1/Clasp1/Clasp2/Clic4/Csnk2b/Ctnnb1/Ctnnd1/Ctsl/Dag1/Dchs1/Dlg3/Ecsit/Egfr/Enah/Epha4/Erbb4/Exoc4/Exoc5/Ext1/Fermt2/Fkbp1a/Flna/Fzd3/Gja1/Gna13/Grb2/Hectd1/Htt/Igfbp5/Ilk/Kif3a/Krt10/Krt16/Macf1/Maged1/Mdk/Met/Msn/Mthfd1/Mtor/Nckap1/Nrp1/Nrp2/Numb/Opa1/Pafah1b1/Pak1/Pfn1/Phb2/Plxna1/Plxnb2/Plxnd1/Ppp1ca/Prkaca/Prkacb/Prkar1a/Pten/Rab23/R…	89
GO:0010035	GO:0010035	response to inorganic substance	118/2323	537/28943	3.22e-24	6.4e-24	5.16e-25	Abat/Aco1/Add1/Ahcyl1/Alad/Alg2/Alpl/Ank3/Anxa5/Anxa7/Apex1/App/Atp2b4/Atrx/Calm2/Camk2b/Casp3/Cat/Cdk4/Cfl1/Clic4/Cpne1/Cpne2/Cpne4/Cpne8/Cps1/Crk/Ddi2/Dhx36/Dlg2/Dlg4/Dmtn/Egfr/Entpd6/Fn1/Fus/Fyn/Gabrb3/Gapdh/Gart/Gatm/Gdi1/Ggh/Glud1/Gphn/Gria1/Gsk3a/Gsk3b/Gsn/Hdac2/Hdac6/Hnrnpa1/Hnrnpd/Homer1/Hpca/Htt/Impact/Kcnma1/Krt10/Mapk1/Mapk3/Mapk8/Mapk9/Mapt/Mecp2/Met/Mt1/Mt2/Mt3/Ncam1/Ncstn/Nefl/Npc1/…	118
GO:0006366	GO:0006366	transcription by RNA polymerase II	207/2323	2554/28943	0.450637	0.469114	0.0378187	Aamdc/Abhd14b/Ablim1/Actb/Actl6a/Actl6b/Actr2/Actr3/Acvr2a/Adnp/Adrm1/Agap2/Ago1/Ago2/Agrn/Anxa2/Ap3d1/Apex1/App/Arhgef2/Arrb1/Atp2b4/Atrx/Bin1/Bmpr2/Bud31/C1qbp/Calr/Cand1/Carm1/Cask/Cbx3/Cc2d1a/Ccdc124/Cd81/Cdh13/Cdk9/Chd4/Chd5/Cnbp/Cnot1/Cnot7/Cops2/Cops5/Crebbp/Ctbp1/Ctbp2/Ctnnb1/Cul3/Cx3cl1/Dab2ip/Ddx17/Ddx3x/Ddx5/Dek/Dhx36/Dhx9/Dnaja3/Dnajb1/Dnmt1/Ecsit/Egfr/Eif4a3/Elob/Eloc/Elp3/Eno1/Ezr/F…	207
GO:0006412	GO:0006412	translation	213/2323	712/28943	1.72e-67	1.09e-66	8.79e-68	Aarsd1/Abce1/Abcf1/Aco1/Ago1/Ago2/Aimp1/Aimp2/Aplp1/App/Bzw1/Bzw2/C1qbp/Calr/Cdk4/Celf1/Cirbp/Ckap5/Cnbp/Cnot1/Cnot10/Cnot7/Cnot9/Cpeb4/Csde1/Cyfip1/Dcps/Ddx39b/Ddx3x/Ddx6/Dhx29/Dhx36/Dhx9/Drg1/Drg2/Dus3l/Eef1a1/Eef1a2/Eef1d/Eef1g/Eef2/Eif2a/Eif2b1/Eif2b2/Eif2b5/Eif2s1/Eif2s2/Eif2s3x/Eif3a/Eif3b/Eif3c/Eif3d/Eif3e/Eif3f/Eif3g/Eif3h/Eif3i/Eif3k/Eif3l/Eif3m/Eif4a1/Eif4a2/Eif4a3/Eif4b/Eif4e/Eif4g1/Ei…	213
GO:0007169	GO:0007169	transmembrane receptor protein tyrosine kinase signaling pathway	104/2323	609/28943	1.47e-13	2.18e-13	1.76e-14	Abl2/Adrm1/Apc/Appl1/Cadm4/Casp3/Cbl/Ccdc88a/Cdh13/Cdk4/Chmp6/Clasp2/Cnot9/Crk/Crkl/Ctnnb1/Cyfip1/Cyfip2/Dab2ip/Efnb3/Egfr/Epha4/Epha5/Ephb2/Erbb4/Ext1/Fam20c/Fstl4/Fyn/Gigyf2/Git1/Gnai2/Gpc1/Grb2/Gsk3a/Gsk3b/Hgs/Hip1/Igfbp2/Igfbp4/Igfbp5/Insr/Lonp1/Lrp1/Lyn/Mapk1/Mapk14/Marcks/Met/Mt3/Mvb12b/Ncl/Ndrg4/Nedd4/Nptn/Nrp1/Nrp2/Nrxn1/Ntrk2/Ntrk3/Nucb2/Nucks1/Ogt/Opa1/Osbpl8/Pak1/Pdap1/Pdcd6/Pik3ca/Pip…	104
GO:0055085	GO:0055085	transmembrane transport	203/2323	1380/28943	1.04e-17	1.76e-17	1.42e-18	Abcd3/Acsl6/Actb/Agrn/Ahcyl1/Aifm1/Akap9/Ank2/Ank3/Anxa6/App/Appl1/Arg1/Arl6ip1/Arl6ip5/Aspscr1/Atox1/Atp13a1/Atp1a1/Atp1a2/Atp1a3/Atp1b1/Atp1b2/Atp1b3/Atp2a2/Atp2b1/Atp2b2/Atp2b4/Atp6ap1/Atp6v0a1/Atp6v0d1/Atp6v1a/Atp6v1b2/Atp6v1e1/Atp6v1g1/Atp6v1g2/Atp6v1h/Bax/Bin1/C3/Cacna1e/Cacna2d1/Cacnb3/Calm2/Cdk5/Cemip/Cers1/Cfl1/Clcn6/Clic4/Coro1a/Cx3cl1/Dbi/Diaph1/Dlg4/Dnm2/Dpp10/Dpp6/Ehd3/Ephb2/Erbb4/Er…	203
GO:0003008	GO:0003008	system process	295/2323	3152/28943	0.0023156	0.00266556	0.00021489	Abat/Abl2/Abr/Acat2/Aco1/Acvr2a/Adcy1/Add3/Adh5/Adk/Adnp/Afdn/Agrn/Akap9/Aldoa/Amph/Ank2/Ank3/Anxa6/Aplp2/Apoe/App/Arhgap35/Arhgef12/Arl6ip5/Atad1/Atp1a1/Atp1a2/Atp1a3/Atp1b1/Atp2a2/Atp2b1/Atp2b2/Atp2b4/Atp6ap2/Atp8a1/Atxn2/B3gat1/Baiap2/Bin1/Bmpr2/Cacna1e/Cacna2d1/Cacnb3/Calb1/Calm2/Camk2b/Camk2g/Camk4/Casp3/Cbr3/Ccdc50/Ccn3/Cdc42/Cdk5/Cdk9/Cemip/Chga/Chl1/Ckap5/Cntn2/Cntnap2/Coch/Copa/Coro2b/Cp…	295
GO:0035295	GO:0035295	tube development	152/2323	1203/28943	1.29e-08	1.7e-08	1.37e-09	Abl2/Add1/Adgrb2/Adgrg1/Adrm1/Ago1/Ago2/Aimp1/Aimp2/Akt3/Anxa2/Anxa3/Apoe/Arhgap35/Asah1/Atp2b4/Atp6ap2/Atrx/Bag6/Bax/Bmpr2/Bsg/C3/Calb1/Casp3/Cat/Ccn3/Cdc42/Cdh13/Cdh2/Cfl1/Clic4/Crkl/Csnk2b/Ctnnb1/Cx3cl1/Dab2ip/Dag1/Dchs1/Ddah1/Egfr/Enah/Enpp2/Epha4/Ephb2/Epn1/Ext1/Flna/Fn1/Fzd3/Gak/Gja1/Glul/Gna13/Gtf2i/Hectd1/Hgs/Hmgb1/Hs6st1/Igfbp5/Ilk/Itgb1/Jup/Kif3a/Lrp1/Maged1/Map2k1/Mapk1/Mapk14/Mapk3/Ma…	152
GO:0035239	GO:0035239	tube morphogenesis	120/2323	959/28943	7.38e-07	9.35e-07	7.53e-08	Abl2/Add1/Adgrb2/Adgrg1/Ago1/Ago2/Aimp1/Akt3/Anxa2/Anxa3/Apoe/Arhgap35/Atp2b4/Bax/Bmpr2/Bsg/C3/Casp3/Ccn3/Cdc42/Cdh13/Cdh2/Cfl1/Clic4/Csnk2b/Ctnnb1/Cx3cl1/Dab2ip/Dag1/Dchs1/Ddah1/Egfr/Enah/Enpp2/Epha4/Ephb2/Epn1/Ext1/Flna/Fn1/Fzd3/Gja1/Glul/Gna13/Gtf2i/Hectd1/Hgs/Hmgb1/Hs6st1/Ilk/Itgb1/Jup/Kif3a/Lrp1/Maged1/Mapk14/Mdk/Mecp2/Met/Mfge8/Mia3/Mtdh/Mthfd1/Myh9/Naa15/Naxe/Nckap1/Ncl/Nedd4/Nf1/Nras/Nrp1…	120
GO:0006511	GO:0006511	ubiquitin-dependent protein catabolic process	165/2323	650/28943	7.78e-42	2.58e-41	2.08e-42	Adrm1/Agap3/Anapc1/Anapc2/Anapc5/Apc/Araf/Arih2/Armc8/Arrb1/Ate1/Bag6/Calr/Canx/Cbl/Ccar2/Ccdc47/Cdc16/Cdc23/Cdc26/Chmp4b/Chmp6/Chmp7/Clu/Cops3/Csnk1a1/Csnk1e/Csnk2a1/Csnk2a2/Ctnnb1/Cul1/Cul2/Cul3/Cul4a/Cul4b/Cul5/Ddb1/Dnajb2/Eif3h/Eloc/Erlin2/Fbxo2/Fbxw11/Gclc/Gipc1/Gsk3a/Gsk3b/Hdac6/Hectd1/Hectd3/Hecw2/Herc2/Herc4/Hsp90ab1/Hsp90b1/Hspa1b/Hspa5/Hspbp1/Huwe1/Klhl22/Man1b1/Map1a/Mapk8/Mapk9/Nedd4/…	165
GO:0001944	GO:0001944	vasculature development	105/2323	799/28943	3.69e-07	4.7e-07	3.79e-08	Adam10/Add1/Adgrb2/Adgrg1/Ago1/Ago2/Aimp1/Akt3/Anxa2/Anxa3/Ap2b1/Apoe/Atp2b4/Bax/Bmpr2/Bsg/C3/Ccn3/Cdc42/Cdh13/Cdh2/Chm/Clic4/Crkl/Cth/Ctnnb1/Cx3cl1/Dab2ip/Dctn5/Ddah1/Dnm2/Dnmt1/Enpp2/Ephb2/Epn1/Flna/Fn1/Gja1/Glul/Gna13/Gtf2i/Hectd1/Hgs/Hmgb1/Hs6st1/Itgb1/Jup/Lrp1/Map2k1/Mapk1/Mapk14/Mdk/Mecp2/Mfge8/Mia3/Mtdh/Myh10/Myh9/Naa15/Naxe/Ncl/Nedd4/Nf1/Nras/Nrp1/Nrp2/Nrxn1/Nrxn3/Nsdhl/Ntrk2/Pdcd6/Pgk1/P…	105
GO:0050877	GO:0050877	nervous system process	193/2323	2435/28943	0.587142	0.604333	0.0487197	Abat/Abl2/Abr/Adcy1/Adnp/Afdn/Akap9/Amph/Ank3/Aplp2/Apoe/App/Arl6ip5/Atad1/Atp1a2/Atp1a3/Atp2b2/Atp8a1/Atxn2/B3gat1/Baiap2/Cacna1e/Cacnb3/Calb1/Camk2b/Camk4/Casp3/Cbr3/Ccdc50/Ccn3/Cdk5/Cemip/Chl1/Ckap5/Cntn2/Cntnap2/Coch/Crebbp/Ctnna2/Ctnnd2/Cx3cl1/Cyfip1/Dag1/Dbi/Dbn1/Dctn1/Diaph1/Dlg2/Dlg4/Dmxl2/Dpp6/Eif4a3/Elavl4/Ephb2/Fabp5/Fabp7/Fyn/Gaa/Gabra1/Gabrb3/Gabrg2/Gatm/Gigyf2/Git1/Gls/Gm2a/Gnas/Gnb…	193

## Sheet: Signaling_pathways
ID	Description	GeneRatio	BgRatio	pvalue	p.adjust	qvalue	geneID	Count
GO:0098916	anterograde trans-synaptic signaling	225/2323	896/28943	3.51e-56	1.73e-55	1.39e-56	Abat/Abhd6/Abr/Adcy1/Adnp/Afdn/Agrn/Akap9/Anapc2/Apoe/App/Atad1/Atp2a2/Atp2b2/Baiap2/Cacna1e/Cacnb3/Cadps/Calb1/Camk2a/Camk2b/Camk4/Cask/Cdh2/Cdk5/Cfl1/Ckap5/Clstn1/Clstn2/Clstn3/Cntn2/Cntnap2/Cntnap4/Csnk2b/Cspg5/Ctbp2/Ctnnb1/Ctnnd2/Cx3cl1/Cyfip1/Dbi/Dbn1/Dcc/Dgke/Dlg2/Dlg4/Dmxl2/Dnm1/Dnm1l/Efnb3/Eif4a3/Eif4e/Elavl4/Epha4/Ephb2/Erbb4/Erc1/Erc2/Exoc4/Ext1/Flot1/Fyn/Gabbr1/Gabbr2/Gabra1/Gabrb3/Gab…	225
GO:0097190	apoptotic signaling pathway	105/2323	626/28943	3.62e-13	5.33e-13	4.3e-14	Acaa2/Agap2/Aifm1/Aldh2/Anxa6/Arl6ip5/Bag6/Bax/Birc6/Camk2b/Casp3/Ccar2/Clu/Cth/Ctnna1/Ctnnb1/Cttn/Cx3cl1/Cycs/Dab2ip/Ddx3x/Ddx5/Dnaja1/Dnm1l/Eno1/Ero1a/Erp29/Fis1/Fyn/Gclc/Gnai2/Gnai3/Gsk3a/Gsk3b/Gstp1/Hdac2/Hint1/Hip1/Hmgb2/Hnrnpk/Hras/Htt/Hyou1/Itga6/Itm2c/Itpr1/Madd/Maged1/Map2k1/Mapk8/Mapk8ip1/Mapk9/Mapt/Mif/Mybbp1a/Ndufa13/Ndufs3/Nf1/Nono/Nrp1/Opa1/P4hb/Pak2/Pak5/Park7/Parp1/Pdia3/Pnp/Ppia/…	105
GO:0007166	cell surface receptor signaling pathway	378/2323	2828/28943	9.69e-25	1.96e-24	1.58e-25	Aak1/Abat/Abl2/Actn4/Acvr2a/Adam10/Adgrb2/Adgrg1/Adgrl1/Adgrl2/Adgrl3/Adrm1/Afdn/Afp/Agap2/Amer2/Apc/Apoe/App/Appl1/Arg1/Arhgap35/Arhgdia/Arl3/Arrb1/Atp1a3/Atp6ap2/Bag6/Baiap2/Bax/Birc6/Bmpr2/C1qtnf4/C3/Cacnb3/Cadm4/Camk2a/Casp3/Cbl/Ccar2/Ccdc88a/Ccn3/Cd47/Cd81/Cdc37/Cdc42/Cdh13/Cdh2/Cdk4/Cdk5/Celsr2/Chmp6/Ckap5/Clasp2/Cnot7/Cnot9/Cntfr/Cntn1/Cntn2/Cntnap2/Coro1a/Cpe/Cpeb4/Cpne1/Crebbp/Crk/Crkl/C…	378
GO:1905114	cell surface receptor signaling pathway involved in cell-cell signaling	105/2323	552/28943	6.61e-17	1.09e-16	8.76e-18	Abat/Abl2/Afdn/Amer2/Apc/Apoe/App/Atp6ap2/Baiap2/C3/Cacnb3/Ccar2/Cdh2/Cdk5/Celsr2/Ckap5/Cntnap2/Cpe/Csnk1a1/Csnk1e/Csnk2a1/Csnk2a2/Csnk2b/Ctnnb1/Ctnnd1/Ctnnd2/Cul3/Cx3cl1/Dab2ip/Dbn1/Ddb1/Ddx3x/Dlg4/Egfr/Eif4a3/Ext1/Fbxw11/Fermt2/Fzd3/G3bp1/Gabrb3/Gnaq/Gpc4/Gprc5b/Grin1/Grin2b/Grk2/Gsk3a/Gsk3b/Hdac2/Ilk/Jup/Lrp1/Macf1/Mapk14/Mark1/Mark2/Mdk/Mecp2/Mesd/Met/Mpp2/Ndrg2/Nlgn2/Nlgn3/Nrxn1/Pclo/Pfdn5/P…	105
GO:0007267	cell-cell signaling	352/2323	1759/28943	1.84e-61	1.04e-60	8.38e-62	Aacs/Abat/Abhd6/Abi1/Abl2/Abr/Acsl4/Acvr2a/Adcy1/Adnp/Afdn/Agrn/Aimp1/Akap9/Amer2/Anapc2/Ank2/Anxa5/Apc/Apoe/App/Arhgef7/Arrb1/Atad1/Atp2a2/Atp2b2/Atp6ap2/Baiap2/C2cd2l/C3/Cacna1e/Cacna2d1/Cacnb3/Cadm1/Cadps/Calb1/Camk2a/Camk2b/Camk4/Cask/Ccar2/Ccn3/Cdh2/Cdk5/Celsr2/Cfl1/Chga/Ckap5/Clstn1/Clstn2/Clstn3/Cntn2/Cntnap2/Cntnap4/Cpe/Cpt1a/Crkl/Csnk1a1/Csnk1e/Csnk2a1/Csnk2a2/Csnk2b/Cspg5/Ctbp2/Ctnnb1/C…	352
GO:0007167	enzyme-linked receptor protein signaling pathway	146/2323	987/28943	3.3e-13	4.88e-13	3.93e-14	Abl2/Acvr2a/Adrm1/Afp/Apc/Appl1/Bmpr2/Cadm4/Casp3/Cbl/Ccdc88a/Ccn3/Cdh13/Cdk4/Chmp6/Clasp2/Cnot9/Crebbp/Crk/Crkl/Csnk2b/Ctnnb1/Cyfip1/Cyfip2/Dab2ip/Ddx5/Dnm2/Ecsit/Efnb3/Egfr/Epha4/Epha5/Ephb2/Erbb4/Ext1/Fam20c/Fermt2/Fstl4/Fut8/Fyn/Gigyf2/Gipc1/Git1/Glg1/Gnai2/Got1/Gpc1/Grb2/Gsk3a/Gsk3b/Hdac2/Hexa/Hgs/Hip1/Hsp90ab1/Hspa5/Htra1/Igfbp2/Igfbp4/Igfbp5/Ilk/Insr/Lonp1/Lrp1/Lyn/Mapk1/Mapk14/Mapk3/Marck…	146
GO:0007186	G protein-coupled receptor signaling pathway	94/2323	1940/28943	1	1	0.0806173	Abhd6/Adcy1/Adcy2/Adgrb2/Adgrg1/Adgrl1/Adgrl2/Adgrl3/Adrm1/Ahcyl1/Aplp1/Apoe/App/Arhgef12/Arrb1/Atp2b4/C3/Camk2a/Camk2b/Cdc42/Celsr2/Chga/Cntn2/Crkl/Cx3cl1/Dgke/Dnm1/Dnm2/Ezr/Flna/Fzd3/Gabbr1/Gabbr2/Gipc1/Git1/Git2/Gna11/Gna13/Gnai1/Gnai2/Gnai3/Gnao1/Gnaq/Gnas/Gnaz/Gnb1/Gnb2/Gnb5/Gng12/Gprc5b/Gpsm1/Grk2/Grm1/Grm2/Grm3/Grm5/Gsk3a/Homer1/Igf2r/Insr/Itgb1/Kctd12/Lrp1/Met/Mgrn1/Nme2/Nos1/Palm/Pcsk1n/…	94
GO:0002764	immune response-regulating signaling pathway	52/2323	526/28943	0.0695448	0.0746055	0.0060145	App/Appl1/Arf6/Bag6/Bax/C1qbp/Cacnb3/Cd47/Cd81/Crkl/Csk/Dab2ip/Ddx3x/Eif2b1/Eif2b2/Eif2b5/Epg5/Erbin/Ezr/Flot1/Fyn/Hmgb1/Hras/Hspd1/Ighg1/Khdrbs1/Lyn/Mapk1/Nploc4/Nras/Pdpk1/Phb2/Plcg1/Prkce/Prnp/Ptprs/Pum1/Pum2/Rap1a/Rps3/Rtn4/Sarm1/Slc39a10/Thy1/Tkfc/Traf3/Tspan6/Ube2n/Usp15/Usp46/Usp9x/Zdhhc5	52
GO:0023057	negative regulation of signaling	236/2323	1427/28943	1.71e-27	3.67e-27	2.96e-28	Abhd6/Abl2/Acaa2/Adnp/Agap2/Amer2/Anxa5/Apc/Aplp1/Apoe/App/Appl1/Arg1/Arhgap35/Arrb1/Atad1/Atp2b4/Bax/Birc6/C1qbp/Cadm4/Calr/Camk2b/Cbl/Ccar2/Ccn3/Cd47/Cdh2/Chga/Chmp6/Clu/Cnot1/Cnot7/Cnot9/Cntnap2/Cpne1/Csk/Csnk1a1/Csnk1e/Cth/Ctnna1/Ctnnb1/Ctnnd1/Cttn/Cul3/Cx3cl1/Cyrib/Dab2ip/Dag1/Ddx39b/Ddx3x/Dnaja1/Dnaja3/Dnm1/Dnm2/Eif3a/Eif4a3/Eno1/Epha4/Ephb2/Erbin/Ezr/Fbln1/Fbxw11/Fstl4/Fyn/G3bp1/Gabbr1/Gcl…	236
GO:0023056	positive regulation of signaling	330/2323	1957/28943	1.83e-40	5.68e-40	4.58e-41	Aacs/Aak1/Abat/Abl2/Acsl4/Actn4/Acvr2a/Adcy1/Adgrg1/Adrm1/Afdn/Agap2/Ago1/Aimp1/Akt3/Anxa2/Apoe/App/Arfgef1/Arhgef7/Arl6ip5/Arrb1/Atp6ap2/Baiap2/Bax/Bmpr2/C1qbp/C1qtnf4/C2cd2l/C3/Cacnb3/Calb1/Calr/Camk2b/Cask/Cat/Cbl/Ccar2/Ccdc88a/Ccn3/Cd81/Cdc42/Cdh13/Cdh2/Cdkn2aip/Chd5/Chga/Ckap5/Clstn1/Clstn2/Clstn3/Clu/Cnot9/Cntn2/Cntnap2/Cpne1/Crebbp/Crk/Crkl/Csk/Csnk1e/Csnk2a1/Csnk2b/Ctbp2/Cth/Ctnna1/Ctnnb1…	330
GO:0023051	regulation of signaling	603/2323	3551/28943	1.21e-79	1e-78	8.08e-80	Aacs/Aak1/Abat/Abhd6/Abl2/Abr/Acaa2/Acsl4/Actn4/Acvr2a/Adam10/Adcy1/Adgrg1/Adnp/Adrm1/Afap1/Afdn/Agap2/Ago1/Aimp1/Aip/Akap9/Akt3/Amer2/Anapc2/Ank2/Anxa2/Anxa5/Apc/Aplp1/Aplp2/Apoe/App/Appl1/Araf/Arf6/Arfgef1/Arfgef3/Arg1/Arhgap26/Arhgap35/Arhgdia/Arhgef2/Arhgef7/Arl6ip5/Arrb1/Atad1/Atp2a2/Atp2b2/Atp2b4/Atp6ap2/Babam2/Baiap2/Bax/Birc6/Bmpr2/Brcc3/Bud31/C1qbp/C1qtnf4/C2cd2l/C3/Cacna1e/Cacnb3/Cadm4/…	603
GO:0099177	regulation of trans-synaptic signaling	178/2323	673/28943	8.11e-48	3.31e-47	2.67e-48	Abhd6/Abr/Adcy1/Adnp/Afdn/Akap9/Anapc2/Apoe/App/Atad1/Atp2a2/Atp2b2/Baiap2/Cacnb3/Calb1/Camk2a/Camk2b/Cask/Cdh2/Cdk5/Cfl1/Ckap5/Clstn1/Clstn2/Clstn3/Cntn2/Cntnap2/Cntnap4/Csnk2b/Cspg5/Ctnnd2/Cyfip1/Dbi/Dbn1/Dcc/Dgke/Dlg4/Dnm1/Dnm1l/Eif4a3/Eif4e/Elavl4/Epha4/Ephb2/Erbb4/Erc1/Erc2/Fabp5/Flot1/Fyn/Gabbr1/Gipc1/Git1/Git2/Glul/Gnai1/Gnai2/Gria1/Gria2/Grid1/Grin1/Grin2b/Grk2/Grm1/Grm2/Grm3/Grm5/Gsk3b/H…	178
GO:0099536	synaptic signaling	235/2323	936/28943	1.06e-58	5.64e-58	4.55e-59	Abat/Abhd6/Abi1/Abr/Adcy1/Adnp/Afdn/Agrn/Akap9/Anapc2/Apoe/App/Atad1/Atp2a2/Atp2b2/Baiap2/Cacna1e/Cacnb3/Cadm1/Cadps/Calb1/Camk2a/Camk2b/Camk4/Cask/Cdh2/Cdk5/Cfl1/Ckap5/Clstn1/Clstn2/Clstn3/Cntn2/Cntnap2/Cntnap4/Crkl/Csnk2b/Cspg5/Ctbp2/Ctnnb1/Ctnnd2/Cx3cl1/Cyfip1/Dag1/Dbi/Dbn1/Dcc/Dgke/Dlg2/Dlg4/Dmxl2/Dnm1/Dnm1l/Dtna/Efnb3/Eif4a3/Eif4e/Elavl4/Epha4/Ephb2/Erbb4/Erc1/Erc2/Exoc4/Ext1/Fabp5/Farp1/Flo…	235
GO:0099537	trans-synaptic signaling	230/2323	904/28943	1.48e-58	7.71e-58	6.21e-59	Abat/Abhd6/Abr/Adcy1/Adnp/Afdn/Agrn/Akap9/Anapc2/Apoe/App/Atad1/Atp2a2/Atp2b2/Baiap2/Cacna1e/Cacnb3/Cadm1/Cadps/Calb1/Camk2a/Camk2b/Camk4/Cask/Cdh2/Cdk5/Cfl1/Ckap5/Clstn1/Clstn2/Clstn3/Cntn2/Cntnap2/Cntnap4/Csnk2b/Cspg5/Ctbp2/Ctnnb1/Ctnnd2/Cx3cl1/Cyfip1/Dag1/Dbi/Dbn1/Dcc/Dgke/Dlg2/Dlg4/Dmxl2/Dnm1/Dnm1l/Efnb3/Eif4a3/Eif4e/Elavl4/Epha4/Ephb2/Erbb4/Erc1/Erc2/Exoc4/Ext1/Fabp5/Farp1/Flot1/Fyn/Gabbr1/G…	230
GO:0007169	transmembrane receptor protein tyrosine kinase signaling pathway	104/2323	609/28943	1.47e-13	2.18e-13	1.76e-14	Abl2/Adrm1/Apc/Appl1/Cadm4/Casp3/Cbl/Ccdc88a/Cdh13/Cdk4/Chmp6/Clasp2/Cnot9/Crk/Crkl/Ctnnb1/Cyfip1/Cyfip2/Dab2ip/Efnb3/Egfr/Epha4/Epha5/Ephb2/Erbb4/Ext1/Fam20c/Fstl4/Fyn/Gigyf2/Git1/Gnai2/Gpc1/Grb2/Gsk3a/Gsk3b/Hgs/Hip1/Igfbp2/Igfbp4/Igfbp5/Insr/Lonp1/Lrp1/Lyn/Mapk1/Mapk14/Marcks/Met/Mt3/Mvb12b/Ncl/Ndrg4/Nedd4/Nptn/Nrp1/Nrp2/Nrxn1/Ntrk2/Ntrk3/Nucb2/Nucks1/Ogt/Opa1/Osbpl8/Pak1/Pdap1/Pdcd6/Pik3ca/Pip…	104
