# Supplementary material for: Extracellular Vesicles Released From Cortical Neurons Influence Spontaneous Activity of Recipient Neurons
Source: J Neurochem. 2025 Sep 15;169(9):e70231. doi: 10.1111/jnc.70231 (PMC12435116; doi:10.1111/jnc.70231)
Supplement: Supplementary file 6 — Data S6: jnc70231‐sup‐0006‐DataS6.zip. [file JNC-169-0-s003.zip]

Archive with 5 entries (5 files):
- jnc70231-sup-0006-ViedoS1.avi
- jnc70231-sup-0007-ViedoS2.avi
- jnc70231-sup-0008-ViedoS3.avi
- jnc70231-sup-0009-ViedoS4.avi
- jnc70231-sup-0010-ViedoS5.avi
